# Supplementary material for: Construction of an Onion (Allium cepa L.) Genetic Linkage Map Using Genotyping-by-Sequencing Analysis with a Reference Gene Set and Identification of QTLs Controlling Anthocyanin Synthesis and Content
Source: Plants (Basel). 2020 May 12;9(5):616. doi: 10.3390/plants9050616 (PMC7285762; doi:10.3390/plants9050616)
Supplement: Supplementary file 1 [file plants-09-00616-s001.zip › Supplementary Table S1.xlsx]

## Sheet: Table S4
Table S1. The SNP matrix generated by GBS analysis.
SNP ID	Transcript ID	SNP position (bp)	Transcriptome reference sequence	SNP type	Sequence and depth of 96 samples
					1	1_Depth	2	2_Depth	3	3_Depth	4	4_Depth	5	5_Depth	6	6_Depth	7	7_Depth	8	8_Depth	9	9_Depth	10	10_Depth	11	11_Depth	12	12_Depth	13	13_Depth	14	14_Depth	15	15_Depth	16	16_Depth	17	17_Depth	18	18_Depth	19	19_Depth	20	20_Depth	21	21_Depth	22	22_Depth	23
T149.1_372	AC.Combine.Locus_149.1	372	C	C/A	M	50,43|93	M	56,25|81	C	207|207	A	84|84	C	106|106	M	70,43|113	M	44,18|62	C	128|128	M	18,35|53	M	78,75|153	M	16,49|65	M	94,102|196	A	26|26	C	100|100	M	23,51|74	n	0	M	59,78|137	C	143|143	A	107|107	C	103|103	M	25,39|64	M	61,84|145	M
T185.13_1666	AC.Combine.Locus_185.13	1666	T	T/C	T	1|1	N	0|1	N	0|1	T	1|1	N	0|1	n	0	n	0	Y	2,1|3	n	0	T	1|1	T	1|1	C	1|1	n	0	n	0	n	0	n	0	T	1|1	T	1|2	T	3|3	T	1|1	T	3|3	n	0	C
T185.14_155	AC.Combine.Locus_185.14	155	C	C/T	Y	37,66|103	Y	128,50|178	Y	202,129|331	C	86|86	Y	37,163|200	Y	136,42|178	Y	54,7|61	Y	116,120|236	Y	68,83|151	C	256|256	C	115|115	T	279|279	T	32|32	C	81|81	T	158|158	n	0	C	162|162	Y	121,191|312	C	178|178	C	138|138	Y	91,99|190	Y	50,119|169	Y
T212.1_1404	AC.Combine.Locus_212.1	1404	T	T/C	Y	47,146|193	T	298|298	C	381|381	Y	108,81|189	Y	134,136|270	C	372|373	T	120|120	T	325|325	Y	50,55|105	Y	166,130|296	C	197|197	Y	148,142|290	C	46|46	Y	64,138|202	Y	90,69|159	n	0	Y	198,180|378	T	269|269	Y	179,183|362	C	192|192	C	280|280	C	406|406	T
T253.11_1948	AC.Combine.Locus_253.11	1948	G	G/A	R	86,71|157	R	193,149|342	R	285,301|586	G	210|210	R	104,139|243	R	314,148|462	R	42,77|119	R	188,179|367	R	50,146|196	R	150,123|273	G	240|240	A	378|378	A	96|96	G	467|467	A	256|256	n	0	G	252|252	R	261,187|448	G	469|469	G	92|92	R	120,142|262	A	380|380	R
T253.11_2107	AC.Combine.Locus_253.11	2107	C	C/T	n	0	Y	14,14|28	Y	17,23|40	C	5|5	Y	8,6|14	Y	7,4|11	C	1|2	Y	7,8|15	Y	13,5|18	Y	9,10|19	C	19|19	T	17|17	n	0	C	13|13	T	3|3	n	0	C	29|29	Y	7,5|12	C	58|58	C	18|18	Y	7,23|30	T	26|26	Y
T253.11_2229	AC.Combine.Locus_253.11	2229	T	T/A	n	0	T	10|10	T	19|19	T	7|7	n	0	T	24|24	n	0	T	18|18	T	2|2	T	11|11	T	42|42	n	0	n	0	T	4|4	n	0	n	0	T	32|32	n	0	T	28|28	T	3|3	T	7|7	n	0	T
T289.15_1203	AC.Combine.Locus_289.15	1203	G	G/C	G	1|1	G	2|2	G	6|6	N	0|1	G	2|2	G	5|5	G	3|4	G	1|1	G	3|4	S	7,2|9	G	1|1	G	2|3	G	1|1	G	1|1	n	0	n	0	G	5|6	G	6|7	G	3|3	n	0	G	4|5	G	3|3	G
T289.15_1204	AC.Combine.Locus_289.15	1204	A	A/C	N	0|1	N	0|2	M	2,2|4	A	1|1	A	1|3	C	4|4	C	3|4	N	0|1	A	1|3	M	3,6|9	N	0|1	A	1|2	N	0|1	N	0|1	n	0	n	0	M	1,4|5	M	2,4|6	N	0|3	n	0	M	1,4|5	C	3|3	M
T289.15_1206	AC.Combine.Locus_289.15	1206	C	C/A	N	0|1	N	0|1	A	3|4	C	2|2	C	1|2	N	0|2	C	1|2	N	0|1	C	1|2	M	7,2|9	N	0|1	C	1|2	N	0|1	N	0|1	n	0	n	0	A	3|4	C	1|3	M	3,2|5	n	0	C	1|3	N	0|2	C
T336.9_516	AC.Combine.Locus_336.9	516	T	T/C	Y	2,1|3	T	2|2	Y	6,5|11	T	3|4	Y	7,2|9	Y	4,1|5	T	2|3	Y	4,2|6	C	3|3	Y	3,2|5	T	2|2	Y	10,7|17	C	5|5	Y	2,2|4	Y	4,7|11	n	0	T	2|3	C	11|12	Y	4,8|12	T	1|3	Y	3,3|6	T	4|5	Y
T465.2_1034	AC.Combine.Locus_465.2	1034	G	G/A	G	1|1	G	12|12	A	1|1	G	17|17	G	13|14	G	26|26	G	9|9	G	3|3	A	1|1	G	8|8	G	4|4	G	8|8	G	8|8	n	0	G	9|10	n	0	A	1|1	A	1|1	G	13|13	G	6|6	G	21|21	N	0|1	G
T490.3_2129	AC.Combine.Locus_490.3	2129	G	G/C	C	3|3	n	0	n	0	G	5|5	G	1|1	n	0	n	0	n	0	C	9|9	n	0	n	0	n	0	n	0	n	0	n	0	n	0	n	0	G	7|7	n	0	n	0	n	0	n	0	G
T490.3_2135	AC.Combine.Locus_490.3	2135	A	A/G	n	0	n	0	n	0	A	6|6	A	1|1	n	0	n	0	n	0	n	0	n	0	n	0	n	0	n	0	n	0	n	0	n	0	n	0	A	8|8	n	0	n	0	G	6|6	n	0	A
T490.3_2140	AC.Combine.Locus_490.3	2140	G	G/C	G	6|6	G	4|4	G	4|4	G	25|30	G	5|5	G	12|12	n	0	G	22|22	G	7|7	G	11|11	G	5|5	G	10|10	G	1|1	n	0	G	2|2	n	0	n	0	G	19|19	G	4|4	G	8|8	G	6|6	G	10|10	S
T490.3_2151	AC.Combine.Locus_490.3	2151	G	G/C	G	6|6	G	5|5	G	5|5	G	29|29	G	5|5	G	15|15	n	0	G	22|22	G	9|9	G	15|15	G	6|6	G	10|10	G	1|1	n	0	G	2|2	n	0	n	0	G	22|22	G	4|4	G	8|8	G	6|6	G	10|10	S
T490.3_2219	AC.Combine.Locus_490.3	2219	G	G/A	G	7|7	G	6|6	G	6|6	G	30|30	G	8|8	G	15|15	n	0	G	22|22	G	28|28	G	25|25	G	8|8	G	10|10	G	1|1	n	0	G	2|2	n	0	G	2|2	R	8,19|27	G	4|4	G	8|8	G	6|6	G	11|11	G
T490.3_2288	AC.Combine.Locus_490.3	2288	C	C/G	C	99|99	C	8|8	C	30|30	C	77|77	C	24|24	C	165|165	C	52|52	C	108|108	C	51|51	C	178|178	C	60|60	C	7|7	C	7|7	C	27|27	n	0	n	0	C	53|53	S	12,28|40	C	88|88	C	16|16	G	5|5	C	43|43	C
T490.3_2310	AC.Combine.Locus_490.3	2310	C	C/G	S	19,89|108	C	8|8	C	30|30	C	70|70	C	22|22	C	142|142	C	48|48	C	96|96	S	45,44|89	C	161|176	C	59|59	C	7|7	C	6|6	S	16,27|43	n	0	n	0	C	44|44	C	39|39	C	80|80	C	14|14	n	0	C	41|41	C
T490.3_2426	AC.Combine.Locus_490.3	2426	G	G/T	n	0	T	28|28	T	57|57	K	45,286|331	n	0	T	35|35	T	4|4	T	343|343	K	228,147|375	T	15|16	T	98|98	T	59|59	N	0|2	K	6,13|19	G	15|15	n	0	T	18|18	T	59|62	T	50|50	n	0	T	37|37	T	38|38	T
T490.3_2446	AC.Combine.Locus_490.3	2446	G	G/T	n	0	G	28|31	G	59|68	G	397|415	n	0	G	38|44	G	4|4	G	357|372	G	565|568	K	18,31|49	K	107,15|122	G	63|63	K	3,8|11	K	28,10|38	G	32|35	n	0	K	19,15|34	K	68,11|79	G	52|59	n	0	G	40|43	G	41|41	G
T490.3_2539	AC.Combine.Locus_490.3	2539	T	T/C	n	0	T	28|28	T	71|71	Y	42,328|370	n	0	T	48|48	T	4|4	T	378|378	Y	203,216|419	T	77|78	T	127|127	T	60|60	T	18|18	T	32|39	Y	16,6|22	n	0	T	46|46	T	80|83	T	69|69	n	0	T	45|45	T	40|40	T
T490.3_2545	AC.Combine.Locus_490.3	2545	G	G/C	n	0	G	25|25	G	64|64	G	311|311	n	0	G	42|42	G	4|4	G	364|364	G	212|212	G	48|48	G	115|115	G	59|59	G	11|11	G	26|26	G	3|3	n	0	G	34|34	G	72|72	G	61|61	n	0	G	43|43	G	40|40	G
T490.3_2586	AC.Combine.Locus_490.3	2586	C	C/G	n	0	n	0	n	0	C	2|2	n	0	C	14|14	n	0	n	0	n	0	n	0	n	0	n	0	n	0	n	0	n	0	n	0	n	0	n	0	C	2|2	n	0	n	0	n	0	C
T490.3_2593	AC.Combine.Locus_490.3	2593	A	A/T	n	0	n	0	T	28|28	A	2|2	T	19|19	W	14,9|23	n	0	T	10|10	T	15|15	T	54|54	T	8|8	n	0	n	0	n	0	n	0	n	0	T	18|18	n	0	T	19|21	n	0	n	0	n	0	A
T490.3_2632	AC.Combine.Locus_490.3	2632	A	A/T	n	0	A	2|2	A	45|45	A	2|2	A	29|29	A	26|26	n	0	A	17|17	A	26|26	A	79|79	A	10|10	n	0	n	0	n	0	n	0	n	0	A	34|34	n	0	A	34|34	n	0	n	0	T	6|6	W
T490.3_2653	AC.Combine.Locus_490.3	2653	T	T/C	n	0	T	2|2	T	43|43	N	0|1	T	27|27	Y	7,13|20	n	0	T	17|17	T	26|26	T	76|76	T	10|10	n	0	n	0	n	0	n	0	n	0	T	30|30	n	0	T	33|34	n	0	n	0	T	8|8	T
T490.3_2775	AC.Combine.Locus_490.3	2775	C	C/G	C	14|14	C	5|5	C	1|1	C	1|1	C	4|4	C	64|64	n	0	C	49|49	C	5|5	S	5,2|7	C	13|13	n	0	C	3|3	n	0	n	0	n	0	C	8|8	C	5|5	n	0	n	0	n	0	n	0	C
T490.3_2826	AC.Combine.Locus_490.3	2826	G	G/T	G	10|10	T	4|4	K	12,12|24	G	151|162	G	7|7	K	50,17|67	K	16,9|25	G	118|121	G	144|144	G	131|131	G	44|44	n	0	G	14|14	G	7|7	G	14|14	n	0	n	0	n	0	K	4,6|10	n	0	K	4,10|14	n	0	K
T490.3_2851	AC.Combine.Locus_490.3	2851	T	T/G	T	10|10	T	5|5	T	22|22	T	152|152	T	6|6	K	17,30|47	T	23|23	T	100|100	T	125|125	T	123|123	T	41|41	n	0	T	12|12	T	4|4	T	13|13	n	0	n	0	n	0	T	11|11	n	0	T	17|17	n	0	T
T490.3_2856	AC.Combine.Locus_490.3	2856	G	G/C	C	10|10	G	6|6	G	21|21	G	144|144	G	6|6	G	30|30	G	22|22	S	74,30|104	G	110|110	G	115|115	G	37|37	n	0	G	12|12	G	4|4	G	11|11	n	0	n	0	n	0	G	11|11	n	0	G	18|18	n	0	S
T490.3_2880	AC.Combine.Locus_490.3	2880	A	A/T	N	0|1	W	5,39|44	A	11|11	A	13|13	n	0	W	18,14|32	A	9|9	W	17,18|35	A	3|3	T	9|9	n	0	n	0	N	0|1	n	0	n	0	n	0	T	5|5	T	7|7	A	6|6	n	0	A	15|15	n	0	W
T490.3_2883	AC.Combine.Locus_490.3	2883	A	A/T	A	1|1	W	44,12|56	W	11,13|24	A	12|12	n	0	W	32,14|46	W	9,16|25	W	35,13|48	T	38|41	A	9|9	T	21|21	n	0	A	1|1	T	25|25	T	5|5	n	0	A	5|5	A	7|7	A	5|5	T	21|21	W	15,11|26	T	15|15	W
T490.3_2896	AC.Combine.Locus_490.3	2896	G	G/T	G	1|1	G	57|57	G	22|22	K	11,24|35	n	0	G	46|46	G	25|25	G	50|50	K	42,16|58	G	9|9	G	23|23	n	0	G	1|1	G	25|25	G	5|5	n	0	G	5|5	G	8|8	G	5|5	G	22|22	G	25|25	G	15|15	K
T490.3_2924	AC.Combine.Locus_490.3	2924	T	T/G	T	1|1	T	53|53	T	13|13	T	32|32	n	0	T	29|29	T	17|17	T	47|47	T	56|56	T	9|9	T	22|22	n	0	T	1|1	T	28|28	T	5|5	n	0	T	5|5	T	7|7	n	0	T	21|21	T	11|11	T	16|16	T
T490.3_2948	AC.Combine.Locus_490.3	2948	G	G/C	G	3|3	G	68|68	G	28|28	G	110|110	G	2|2	G	54|54	G	35|35	S	77,14|91	G	137|137	G	60|60	G	48|48	n	0	G	8|8	G	49|49	G	9|9	n	0	G	5|5	G	9|9	G	4|4	G	26|26	G	29|29	G	20|20	G
T490.3_2956	AC.Combine.Locus_490.3	2956	G	G/T	G	3|3	G	68|69	G	28|28	G	120|121	K	2,5|7	G	53|56	G	37|37	G	78|85	G	137|137	G	64|69	K	48,12|60	n	0	G	10|10	G	51|51	G	9|9	n	0	K	5,24|29	G	10|10	G	5|5	G	26|29	G	31|31	K	19,5|24	K
T490.3_3222	AC.Combine.Locus_490.3	3222	T	T/A	T	112|114	T	61|61	T	20|20	T	131|137	T	65|73	T	105|110	T	25|25	T	269|269	T	207|215	W	35,188|223	T	41|41	T	51|51	T	145|145	T	43|43	T	66|66	n	0	T	78|78	T	101|101	T	116|116	T	115|115	T	127|137	T	136|136	W
T490.3_3225	AC.Combine.Locus_490.3	3225	T	T/A	T	112|112	T	62|62	T	20|20	T	132|132	T	66|66	T	106|106	T	20|25	T	254|269	T	194|206	T	188|188	T	41|41	T	51|51	T	143|143	T	43|43	T	65|65	n	0	W	21,57|78	T	101|101	T	116|116	T	115|115	T	127|127	T	135|135	T
T490.3_3239	AC.Combine.Locus_490.3	3239	G	G/C	S	87,23|110	G	62|62	G	19|19	S	109,20|129	G	65|65	G	105|105	G	20|20	G	250|250	S	157,35|192	S	146,40|186	G	40|40	G	42|49	G	142|142	G	41|41	G	56|64	n	0	G	52|55	G	99|99	G	114|114	G	114|114	G	127|127	G	133|133	G
T490.3_3245	AC.Combine.Locus_490.3	3245	T	T/A	W	15,71|86	T	62|62	T	19|19	T	108|108	T	65|65	T	105|105	T	20|20	T	235|246	W	54,103|157	T	146|146	T	33|40	T	42|42	T	138|141	T	41|41	T	57|57	n	0	T	52|52	T	98|98	T	109|113	T	113|113	T	127|127	W	16,117|133	T
T539.1_891	AC.Combine.Locus_539.1	891	G	G/C	G	138|138	G	199|206	G	346|368	S	82,19|101	G	440|440	G	379|379	G	128|128	G	177|182	G	129|141	G	124|129	G	117|124	S	105,19|124	G	15|16	G	142|142	S	21,9|30	n	0	G	314|314	G	125|136	G	184|190	G	79|79	C	9|9	G	80|82	G
T539.1_946	AC.Combine.Locus_539.1	946	T	T/G	T	185|185	T	275|283	T	454|475	K	22,105|127	T	583|583	T	506|506	T	171|171	T	243|251	T	171|181	T	162|165	T	165|172	K	19,147|166	T	17|17	T	178|178	K	19,30|49	n	0	T	393|393	T	162|176	T	246|257	T	110|110	G	10|10	T	114|116	T
T539.1_1017	AC.Combine.Locus_539.1	1017	C	C/T	C	139|139	C	195|196	C	335|341	C	82|90	C	433|433	C	359|359	C	128|128	C	173|173	C	126|127	C	124|126	C	120|121	C	106|111	C	14|14	C	135|135	C	21|24	n	0	C	318|318	C	125|127	C	181|182	C	80|80	T	1|1	C	81|81	C
T539.1_1029	AC.Combine.Locus_539.1	1029	G	G/A	G	137|137	G	189|189	G	331|332	G	80|80	G	428|428	G	355|355	G	123|123	G	170|170	G	121|121	G	124|125	G	118|119	G	105|107	G	14|14	G	134|134	G	21|21	n	0	G	309|309	G	123|123	G	177|177	G	78|78	n	0	G	79|79	G
T548.10_1982	AC.Combine.Locus_548.10	1982	A	A/C	M	4,9|13	M	14,11|25	M	8,23|31	M	4,7|11	M	6,9|15	M	2,13|15	M	6,7|13	C	15|16	M	5,12|17	C	9|10	M	4,7|11	M	6,10|16	M	5,3|8	M	8,18|26	M	4,9|13	n	0	M	2,8|10	M	5,17|22	M	6,5|11	M	5,19|24	M	6,10|16	M	4,12|16	M
T548.10_2100	AC.Combine.Locus_548.10	2100	C	C/T	C	6|7	Y	7,6|13	Y	16,3|19	Y	7,4|11	Y	6,3|9	C	11|12	Y	6,4|10	C	7|7	Y	7,3|10	C	4|5	Y	4,3|7	Y	6,3|9	Y	2,3|5	Y	7,3|10	Y	7,3|10	n	0	C	4|5	C	18|22	T	3|4	C	13|16	Y	8,4|12	Y	8,4|12	Y
T548.10_2113	AC.Combine.Locus_548.10	2113	T	T/A	T	8|9	W	3,13|16	W	11,12|23	T	10|11	T	8|9	W	9,6|15	W	2,10|12	W	3,7|10	T	10|10	W	4,2|6	T	7|8	W	2,8|10	T	5|5	W	2,11|13	W	2,8|10	n	0	W	4,2|6	T	21|23	T	4|5	W	11,6|17	W	5,9|14	W	3,12|15	W
T548.10_2133	AC.Combine.Locus_548.10	2133	A	A/T	W	7,2|9	W	9,11|20	W	23,6|29	W	10,4|14	W	7,7|14	A	13|15	W	8,7|15	A	12|13	W	10,4|14	A	6|7	W	5,4|9	W	9,4|13	W	2,6|8	W	16,5|21	W	10,4|14	n	0	W	6,2|8	A	22|27	W	4,5|9	A	17|21	W	11,5|16	W	15,5|20	W
T548.10_2135	AC.Combine.Locus_548.10	2135	T	T/A	W	3,7|10	W	11,9|20	W	6,23|29	W	4,9|13	W	8,8|16	T	13|15	W	7,8|15	T	12|13	W	4,10|14	T	6|7	W	4,5|9	W	4,9|13	W	6,2|8	W	5,16|21	W	4,10|14	n	0	W	2,7|9	T	22|27	W	5,4|9	T	17|21	W	5,12|17	W	5,15|20	W
T548.10_2138	AC.Combine.Locus_548.10	2138	A	A/C	A	9|10	A	20|20	A	31|31	A	13|14	A	15|16	A	14|14	A	15|15	A	11|13	A	13|14	A	7|7	A	9|9	A	12|13	A	9|9	A	20|22	A	14|14	n	0	A	8|8	M	21,6|27	A	9|9	A	19|21	A	17|17	A	18|20	A
T548.10_2170	AC.Combine.Locus_548.10	2170	G	G/A	R	3,10|14	G	23|23	G	34|34	G	12|12	G	18|20	G	14|14	G	15|15	R	2,12|14	G	18|19	G	9|9	G	9|9	G	16|17	G	10|10	G	24|26	G	14|14	n	0	G	12|12	R	4,22|26	G	13|13	G	19|19	G	16|16	G	18|20	G
T548.10_2182	AC.Combine.Locus_548.10	2182	C	C/T	C	12|13	C	17|21	Y	17,15|32	C	10|12	C	15|18	Y	6,8|14	C	13|15	Y	7,7|14	C	16|17	Y	6,2|8	C	8|8	C	13|16	C	9|9	Y	19,7|26	C	11|13	n	0	Y	7,4|11	C	21|25	C	11|13	Y	10,9|19	Y	12,4|16	Y	14,5|19	Y
T605.4_101	AC.Combine.Locus_605.4	101	C	C/T	C	2|2	C	6|6	C	10|10	C	2|2	C	3|3	T	3|3	C	4|4	T	5|5	C	2|2	T	3|3	Y	2,2|4	Y	5,2|7	n	0	T	2|2	T	3|4	n	0	C	4|4	Y	2,2|4	C	8|8	C	3|4	C	2|2	T	3|3	C
T644.4_27	AC.Combine.Locus_644.4	27	T	T/C	N	0|1	n	0	N	0|1	T	1|1	N	0|1	T	1|1	n	0	N	0|1	n	0	n	0	T	11|11	n	0	T	1|1	n	0	n	0	n	0	T	2|3	n	0	n	0	n	0	n	0	n	0	n
T644.4_48	AC.Combine.Locus_644.4	48	T	T/C	C	1|1	n	0	N	0|1	T	1|1	C	1|1	T	1|1	n	0	N	0|1	n	0	n	0	T	11|11	n	0	T	1|1	T	1|1	n	0	n	0	T	2|3	n	0	n	0	n	0	n	0	n	0	n
T843.1_4334	AC.Combine.Locus_843.1	4334	G	G/C	G	8|8	G	3|3	G	9|9	G	19|19	n	0	G	3|3	G	6|6	G	8|8	G	17|19	G	2|2	G	3|3	G	22|22	n	0	n	0	n	0	n	0	G	1|1	G	10|10	n	0	S	6,3|9	n	0	n	0	G
T843.1_4625	AC.Combine.Locus_843.1	4625	A	A/G	A	5776|5777	A	6138|6138	A	5418|5418	A	5451|5451	A	5946|5965	A	5529|5535	A	5673|5674	A	5806|5811	A	6224|6236	A	5952|5953	A	6489|6490	A	5615|5617	A	6102|6103	A	6081|6082	A	5506|5507	A	73|73	A	5701|5704	A	5660|5662	A	5584|5593	A	5665|5665	A	5749|5753	A	5722|5723	A
T843.1_4913	AC.Combine.Locus_843.1	4913	T	T/A	A	6|6	T	24|24	A	44|44	T	21|26	T	42|50	A	81|81	A	6|6	W	72,27|99	W	18,40|58	W	28,18|46	W	40,5|45	T	10|10	T	2|2	A	24|24	n	0	n	0	W	59,15|74	W	48,8|56	W	24,4|28	T	30|32	A	3|3	T	20|20	A
T843.1_4973	AC.Combine.Locus_843.1	4973	T	T/A	n	0	T	6|6	T	12|12	T	43|44	A	25|25	n	0	n	0	T	6|6	W	40,19|59	W	19,8|27	W	6,11|17	n	0	n	0	n	0	n	0	n	0	n	0	A	10|10	n	0	T	11|11	n	0	A	19|19	T
T843.1_5024	AC.Combine.Locus_843.1	5024	T	T/A	n	0	n	0	T	15|15	T	46|46	n	0	n	0	n	0	T	5|5	T	23|23	A	8|8	T	9|9	n	0	n	0	n	0	n	0	n	0	n	0	n	0	n	0	T	8|8	n	0	n	0	T
T843.1_5027	AC.Combine.Locus_843.1	5027	T	T/A	n	0	n	0	T	15|15	A	43|46	n	0	n	0	n	0	A	5|5	T	20|23	n	0	W	6,3|9	n	0	n	0	n	0	n	0	n	0	n	0	n	0	n	0	T	8|8	n	0	n	0	A
T843.1_5054	AC.Combine.Locus_843.1	5054	C	C/G	n	0	n	0	C	16|16	C	3|3	n	0	n	0	n	0	C	6|6	C	19|19	n	0	G	3|3	n	0	n	0	n	0	C	2|2	n	0	C	1|1	n	0	C	8|8	n	0	n	0	n	0	n
T843.1_5063	AC.Combine.Locus_843.1	5063	T	T/A	n	0	n	0	A	15|16	T	3|3	n	0	n	0	n	0	T	6|6	A	19|19	n	0	n	0	n	0	n	0	n	0	T	2|2	n	0	T	2|2	n	0	T	8|8	n	0	n	0	n	0	n
T843.1_5105	AC.Combine.Locus_843.1	5105	T	T/A	n	0	n	0	T	1|1	T	4|4	n	0	T	1|1	n	0	T	8|8	n	0	n	0	T	1|1	n	0	n	0	n	0	T	2|2	n	0	T	1|1	n	0	T	8|8	n	0	n	0	n	0	n
T843.1_5113	AC.Combine.Locus_843.1	5113	T	T/C	n	0	n	0	T	1|1	T	1|3	n	0	n	0	n	0	T	8|8	n	0	n	0	T	1|1	n	0	n	0	n	0	T	2|2	n	0	T	1|1	n	0	T	8|8	n	0	n	0	n	0	n
T843.1_5135	AC.Combine.Locus_843.1	5135	T	T/A	n	0	n	0	N	0|1	T	1|1	n	0	n	0	n	0	W	6,2|8	T	1|1	n	0	T	1|1	n	0	n	0	n	0	N	0|2	n	0	N	0|1	n	0	A	8|8	n	0	n	0	n	0	n
T906.1_1074	AC.Combine.Locus_906.1	1074	A	A/G	n	0	R	5,4|9	A	7|7	A	1|1	A	1|1	A	2|2	n	0	G	1|1	G	4|4	n	0	A	1|2	R	17,13|30	n	0	R	19,7|26	A	1|1	n	0	A	40|40	G	99|99	A	50|50	A	54|54	G	35|35	R	18,11|29	R
T930.2_675	AC.Combine.Locus_930.2	675	A	A/C	A	19|20	A	20|20	A	28|28	A	17|18	A	16|16	A	12|13	A	5|5	A	16|16	A	17|19	A	17|17	A	6|6	A	15|16	A	5|5	A	4|5	A	11|11	n	0	A	19|22	A	18|19	A	25|26	A	12|14	A	18|20	A	15|15	A
T930.2_676	AC.Combine.Locus_930.2	676	C	C/A	M	3,10|13	M	5,6|11	M	5,13|18	M	11,5|16	M	4,5|9	M	8,1|9	C	4|4	M	7,7|14	M	4,7|11	M	8,3|11	C	4|4	M	4,5|9	A	3|4	C	1|3	A	10|10	n	0	M	7,8|15	M	6,8|14	A	21|23	M	9,4|13	M	7,7|14	M	10,2|12	A
T930.2_677	AC.Combine.Locus_930.2	677	C	C/A	C	9|10	C	8|8	C	15|15	C	12|12	C	6|6	C	6|6	C	3|3	C	12|12	C	9|10	C	4|4	C	4|4	C	5|6	C	4|4	C	2|2	C	5|6	n	0	M	2,7|9	C	9|9	C	8|9	C	6|7	C	7|7	M	3,6|9	M
T1040.10_95	AC.Combine.Locus_1040.10	95	A	A/C	A	58|58	A	194|194	M	139,18|157	A	119|119	A	142|142	A	140|140	A	32|32	A	172|172	A	134|134	A	195|195	A	38|38	A	85|85	A	309|311	A	417|420	A	99|102	n	0	A	171|171	A	440|440	A	236|236	A	178|186	A	239|239	A	346|346	A
T1040.10_234	AC.Combine.Locus_1040.10	234	G	G/C	G	1|1	n	0	G	1|1	G	1|1	G	1|1	n	0	n	0	G	1|1	G	1|1	G	2|2	n	0	G	12|12	G	2|2	G	1|1	G	2|2	n	0	G	1|1	G	1|1	G	2|2	G	7|7	n	0	G	4|4	G
T1040.10_245	AC.Combine.Locus_1040.10	245	G	G/C	G	1|1	n	0	G	1|1	G	1|1	G	1|1	n	0	n	0	G	1|1	G	1|1	G	1|1	n	0	G	12|12	G	2|2	G	1|1	G	2|2	n	0	G	1|1	G	1|1	G	2|2	G	7|7	n	0	G	3|3	G
T1040.10_423	AC.Combine.Locus_1040.10	423	A	A/T	W	17,7|24	T	5|5	A	15|15	W	6,5|11	A	4|4	A	2|2	n	0	W	3,7|10	T	3|4	W	2,3|5	A	2|2	A	6|6	n	0	A	2|2	T	3|3	n	0	T	3|3	T	5|5	A	1|1	N	0|2	W	4,2|6	W	3,17|20	A
T1040.10_447	AC.Combine.Locus_1040.10	447	G	G/T	G	25|25	G	5|5	G	21|24	G	12|12	G	4|4	G	1|1	n	0	G	10|10	G	3|3	G	5|5	G	2|2	G	8|8	N	0|1	G	2|2	G	3|3	n	0	K	3,4|7	G	6|6	n	0	G	2|2	G	5|5	G	22|22	G
T1040.10_457	AC.Combine.Locus_1040.10	457	A	A/T	A	24|24	A	5|5	A	22|22	A	12|12	A	4|4	A	1|1	n	0	A	11|11	A	3|3	A	5|5	A	2|2	A	8|8	A	1|1	A	2|2	A	3|3	n	0	A	7|7	A	6|6	n	0	A	2|2	A	5|5	A	22|22	A
T1040.10_473	AC.Combine.Locus_1040.10	473	A	A/G	A	31|31	A	4|4	A	21|21	A	11|11	A	4|4	A	1|1	n	0	A	10|10	R	4,18|22	A	5|5	A	2|2	A	7|7	A	1|1	A	1|1	R	2,2|4	n	0	A	7|7	A	6|6	n	0	A	2|2	A	5|5	A	20|20	A
T1040.10_537	AC.Combine.Locus_1040.10	537	A	A/G	G	6|6	n	0	A	3|3	n	0	n	0	n	0	n	0	n	0	A	17|17	n	0	n	0	n	0	A	1|1	n	0	A	2|2	n	0	A	3|3	n	0	n	0	n	0	n	0	n	0	n
T1040.10_550	AC.Combine.Locus_1040.10	550	C	C/T	Y	6,7|13	n	0	n	0	T	5|5	T	8|8	T	13|13	T	5|5	T	19|19	Y	17,15|32	n	0	T	8|8	n	0	T	12|12	n	0	Y	2,12|14	n	0	T	8|8	T	21|21	n	0	n	0	n	0	n	0	T
T1040.10_582	AC.Combine.Locus_1040.10	582	A	A/C	M	14,12|26	n	0	n	0	M	6,2|8	A	8|8	M	13,12|25	A	4|4	A	19|19	A	15|15	n	0	A	9|9	n	0	A	12|12	n	0	A	12|12	n	0	A	9|9	A	23|23	n	0	n	0	C	14|14	n	0	A
T1040.10_601	AC.Combine.Locus_1040.10	601	T	T/G	T	28|28	n	0	n	0	T	8|8	T	8|8	T	24|24	T	4|4	T	19|19	K	9,15|24	n	0	T	9|9	n	0	T	12|12	n	0	T	12|12	n	0	T	9|9	T	23|23	G	11|11	n	0	T	15|15	n	0	T
T1040.10_618	AC.Combine.Locus_1040.10	618	A	A/C	M	25,20|45	n	0	n	0	A	7|7	A	8|8	A	23|23	A	4|4	A	18|18	A	23|23	n	0	A	9|11	n	0	A	12|12	n	0	A	11|11	n	0	A	8|8	A	21|21	A	11|11	n	0	A	16|16	C	6|6	A
T1040.10_674	AC.Combine.Locus_1040.10	674	C	C/G	C	49|49	C	3|3	C	1|1	C	8|8	C	4|4	C	23|23	C	2|2	C	12|12	C	28|28	C	4|4	C	7|7	C	4|4	C	8|9	C	2|2	C	7|7	n	0	C	8|8	C	11|11	C	15|15	n	0	C	29|29	C	19|20	C
T1040.10_851	AC.Combine.Locus_1040.10	851	T	T/G	n	0	n	0	n	0	n	0	n	0	n	0	n	0	G	16|16	n	0	n	0	n	0	n	0	n	0	n	0	n	0	n	0	n	0	n	0	n	0	n	0	n	0	n	0	G
T1040.10_960	AC.Combine.Locus_1040.10	960	T	T/C	n	0	n	0	n	0	C	13|13	n	0	n	0	n	0	C	64|71	C	13|13	n	0	C	29|29	C	24|24	n	0	n	0	n	0	n	0	C	3|3	C	11|11	n	0	n	0	C	9|9	n	0	C
T1040.12_3217	AC.Combine.Locus_1040.12	3217	G	G/T	G	7|7	G	46|46	G	2|2	G	1|1	n	0	G	30|30	n	0	G	43|43	G	44|44	G	2|2	G	23|23	n	0	n	0	n	0	n	0	n	0	G	18|18	G	2|2	G	1|1	G	36|36	n	0	G	4|4	G
T1040.12_3237	AC.Combine.Locus_1040.12	3237	T	T/G	G	4|4	G	30|30	n	0	n	0	n	0	T	20|20	n	0	G	22|22	G	32|32	n	0	G	13|13	n	0	n	0	n	0	n	0	n	0	G	11|11	n	0	n	0	K	14,10|24	n	0	n	0	G
T1051.1_185	AC.Combine.Locus_1051.1	185	C	C/G	n	0	n	0	n	0	n	0	C	2|2	S	2,2|4	N	0|1	C	1|1	N	0|1	C	1|1	n	0	n	0	n	0	n	0	n	0	n	0	n	0	N	0|1	n	0	n	0	n	0	n	0	C
T1051.1_201	AC.Combine.Locus_1051.1	201	C	C/T	n	0	n	0	n	0	n	0	C	3|3	C	3|4	n	0	T	1|1	n	0	C	1|1	C	1|1	n	0	n	0	n	0	n	0	n	0	n	0	n	0	n	0	n	0	n	0	n	0	Y
T1051.1_409	AC.Combine.Locus_1051.1	409	C	C/A	N	0|1	n	0	n	0	M	3,2|5	n	0	C	1|1	C	1|1	C	3|4	C	1|1	C	2|2	n	0	n	0	n	0	n	0	n	0	n	0	n	0	C	1|1	n	0	n	0	n	0	C	3|3	C
T1051.1_411	AC.Combine.Locus_1051.1	411	T	T/G	n	0	n	0	n	0	T	1|1	n	0	T	1|1	T	1|1	T	3|3	T	1|1	T	2|2	n	0	n	0	n	0	n	0	n	0	n	0	n	0	T	1|1	n	0	n	0	n	0	G	3|3	T
T1051.1_610	AC.Combine.Locus_1051.1	610	G	G/T	G	9|9	n	0	n	0	T	15|16	n	0	n	0	n	0	n	0	G	12|12	G	7|7	G	2|2	n	0	n	0	n	0	n	0	n	0	n	0	n	0	n	0	n	0	n	0	n	0	n
T1051.1_613	AC.Combine.Locus_1051.1	613	A	A/T	W	9,35|44	n	0	n	0	W	16,7|23	T	35|35	T	35|35	T	11|11	T	17|17	T	125|135	W	6,34|40	T	10|11	T	9|9	T	22|22	n	0	T	32|32	n	0	T	45|45	T	31|31	T	43|43	T	19|19	T	24|24	T	22|22	T
T1051.1_630	AC.Combine.Locus_1051.1	630	C	C/T	C	35|43	n	0	n	0	C	23|23	C	37|37	C	35|35	C	11|11	C	18|18	Y	136,34|170	Y	35,22|57	C	11|11	C	9|9	C	22|22	n	0	C	33|33	n	0	C	46|46	C	33|33	C	44|44	C	20|20	C	25|25	C	22|22	Y
T1051.1_653	AC.Combine.Locus_1051.1	653	A	A/T	A	49|49	n	0	n	0	A	22|22	A	36|36	A	35|35	A	10|10	A	18|18	A	177|177	A	59|59	A	12|12	A	11|11	A	22|22	n	0	A	33|33	n	0	A	48|48	A	32|32	A	42|42	A	20|20	A	25|25	A	21|21	A
T1051.1_691	AC.Combine.Locus_1051.1	691	A	A/C	M	34,13|47	C	19|19	C	16|16	A	20|25	M	26,17|43	M	29,47|76	A	10|11	C	102|113	M	119,69|188	A	47|47	C	79|88	C	71|79	A	17|17	C	10|10	A	27|27	n	0	M	33,64|98	M	22,70|92	M	29,30|59	M	17,27|44	M	15,75|90	M	20,41|61	M
T1051.1_876	AC.Combine.Locus_1051.1	876	G	G/C	n	0	n	0	n	0	n	0	n	0	n	0	n	0	G	4|4	G	29|29	G	12|12	n	0	n	0	n	0	n	0	n	0	n	0	n	0	G	29|29	G	12|13	n	0	n	0	n	0	G
T1051.1_891	AC.Combine.Locus_1051.1	891	G	G/C	G	1|1	n	0	n	0	n	0	n	0	n	0	n	0	G	4|4	C	23|23	G	10|12	n	0	n	0	n	0	n	0	n	0	n	0	n	0	S	18,11|29	G	12|12	G	1|1	n	0	n	0	G
T1051.1_923	AC.Combine.Locus_1051.1	923	G	G/C	G	1|1	G	17|17	G	1|1	n	0	n	0	n	0	G	1|1	G	1|1	G	2|2	n	0	G	1|1	n	0	G	3|3	n	0	G	1|1	n	0	G	1|1	S	2,5|7	C	10|10	G	1|1	n	0	n	0	G
T1197.10_2201	AC.Combine.Locus_1197.10	2201	G	G/A	n	0	n	0	n	0	n	0	n	0	G	1|2	n	0	A	2|2	N	0|1	n	0	A	2|2	N	0|1	n	0	A	5|5	n	0	n	0	n	0	A	2|2	n	0	N	0|1	n	0	A	7|7	n
T1197.10_2714	AC.Combine.Locus_1197.10	2714	C	C/T	n	0	n	0	n	0	n	0	n	0	C	1|2	n	0	T	2|2	N	0|1	n	0	T	2|2	N	0|1	n	0	T	6|6	n	0	n	0	n	0	T	3|3	n	0	N	0|1	n	0	T	7|7	n
T1282.1_356	AC.Combine.Locus_1282.1	356	G	G/A	A	3|4	A	5|5	n	0	A	4|4	A	2|2	R	7,2|9	A	8|9	A	17|17	A	4|4	A	14|15	n	0	A	5|5	A	9|9	A	3|3	A	5|5	n	0	G	2|2	A	16|17	G	1|1	G	1|1	n	0	A	3|3	G
T1337.1_338	AC.Combine.Locus_1337.1	338	G	G/A	G	54|58	G	72|72	G	163|163	G	34|35	G	16|19	G	39|43	G	15|15	G	22|24	G	36|38	G	57|57	A	6|6	G	53|59	G	3|3	A	15|15	G	42|42	n	0	G	60|60	A	7|7	G	32|35	G	9|10	G	85|85	A	5|5	G
T1337.1_377	AC.Combine.Locus_1337.1	377	G	G/A	G	75|77	G	98|98	G	220|220	G	44|44	G	26|29	G	56|58	G	27|27	G	32|32	G	47|48	G	87|87	A	9|9	G	70|73	G	11|11	A	5|5	G	73|73	n	0	G	92|92	A	3|3	G	38|38	G	19|19	G	111|111	A	4|4	G
T1337.1_383	AC.Combine.Locus_1337.1	383	G	G/A	G	73|74	G	98|98	G	213|213	G	42|42	G	25|27	G	55|57	G	26|26	G	32|32	G	47|47	G	84|84	A	5|5	G	69|72	G	10|10	A	3|3	G	73|73	n	0	G	92|92	A	2|2	G	37|37	G	19|19	G	108|108	A	1|1	G
T1360.1_223	AC.Combine.Locus_1360.1	223	C	C/T	n	0	N	0|1	N	0|1	C	4|4	N	0|1	N	0|1	T	2|2	N	0|1	N	0|1	n	0	n	0	C	4|4	N	0|1	n	0	n	0	n	0	n	0	T	2|2	n	0	n	0	N	0|1	N	0|1	N
T1360.1_302	AC.Combine.Locus_1360.1	302	C	C/T	T	163|163	T	172|172	N	0|1	T	168|168	T	222|222	T	453|453	T	83|83	N	0|1	C	19|20	T	347|359	n	0	T	267|267	T	24|24	T	129|129	T	349|349	n	0	n	0	T	286|286	T	498|498	T	140|140	T	229|229	T	238|238	T
T1360.1_348	AC.Combine.Locus_1360.1	348	C	C/G	G	219|219	G	221|221	C	1|1	G	228|236	G	278|278	G	581|603	G	116|117	C	1|1	C	31|31	S	458,97|555	n	0	G	345|355	G	27|27	G	166|166	G	459|472	n	0	n	0	G	372|372	G	647|686	G	193|193	G	253|279	G	285|308	G
T1360.1_359	AC.Combine.Locus_1360.1	359	C	C/T	T	227|233	T	264|290	Y	78,50|128	T	238|257	T	297|315	T	602|661	T	124|135	Y	30,29|59	Y	68,11|79	Y	124,496|620	Y	13,11|24	Y	76,386|462	T	32|35	T	187|206	T	487|512	n	0	Y	29,46|75	Y	74,391|465	Y	91,690|781	T	206|215	Y	36,298|334	T	332|364	T
T1360.1_384	AC.Combine.Locus_1360.1	384	G	G/A	R	69,108|177	R	95,160|255	G	176|176	R	36,169|205	R	142,122|264	R	272,278|550	R	32,68|100	G	80|80	G	84|84	R	165,346|511	G	40|40	R	195,215|410	R	4,25|29	R	79,111|190	R	170,247|417	n	0	G	118|120	R	167,250|417	R	276,354|630	R	77,90|167	R	164,128|292	R	107,210|317	R
T1360.1_404	AC.Combine.Locus_1360.1	404	C	C/G	S	98,84|182	S	104,135|239	C	140|141	S	139,69|208	S	77,171|249	S	215,328|543	S	54,42|96	C	67|67	C	72|72	S	204,304|508	C	32|32	S	92,296|388	S	19,11|30	S	66,116|183	S	208,197|405	n	0	C	105|107	S	125,272|397	S	259,369|630	S	80,88|168	S	67,221|288	S	123,185|308	S
T1360.1_455	AC.Combine.Locus_1360.1	455	T	T/C	Y	28,226|254	Y	61,310|371	T	706|706	Y	92,338|430	Y	144,429|573	Y	185,464|649	Y	49,208|257	T	553|559	T	250|250	Y	152,403|555	T	327|327	Y	72,466|538	Y	11,85|96	Y	150,261|411	Y	120,244|364	n	0	T	395|395	Y	145,307|452	Y	200,337|537	Y	90,290|380	Y	94,392|486	Y	94,488|582	Y
T1360.1_482	AC.Combine.Locus_1360.1	482	G	G/T	K	50,222|272	K	56,347|403	K	251,548|799	K	51,412|463	T	616|673	T	693|693	T	277|292	K	141,511|652	K	68,217|285	K	79,636|715	K	61,290|351	K	85,506|591	T	107|113	K	84,447|531	T	387|387	n	0	K	122,376|498	T	460|499	T	610|611	T	403|429	K	152,452|604	K	97,582|679	T
T1360.1_506	AC.Combine.Locus_1360.1	506	A	A/G	R	35,169|204	R	44,255|299	R	167,412|579	G	298|328	G	438|485	G	488|488	G	202|214	R	106,409|515	R	52,148|200	R	64,479|543	R	42,205|247	R	62,346|408	G	80|85	R	67,341|408	G	279|279	n	0	R	104,253|357	G	313|338	G	448|448	G	332|350	R	142,340|482	R	81,448|530	G
T1360.1_527	AC.Combine.Locus_1360.1	527	C	C/T	Y	139,32|171	Y	174,77|251	Y	396,100|496	Y	166,112|278	Y	313,108|421	Y	234,165|399	Y	108,77|185	Y	343,95|438	Y	143,27|170	C	429|476	Y	148,44|192	Y	229,88|317	Y	33,38|71	Y	283,40|323	Y	110,89|199	n	0	Y	242,36|278	Y	191,76|267	Y	237,115|352	Y	230,58|288	Y	317,82|400	Y	288,116|404	Y
T1360.1_611	AC.Combine.Locus_1360.1	611	G	G/A	G	58|63	R	11,90|101	G	174|174	G	106|116	R	23,101|124	R	22,122|144	G	70|78	G	137|137	G	50|50	G	87|92	G	86|86	G	121|134	G	31|31	G	81|82	R	10,81|91	n	0	G	105|105	G	114|121	R	23,95|118	G	80|86	G	137|142	G	125|138	R
T1360.1_615	AC.Combine.Locus_1360.1	615	A	A/G	A	61|67	R	92,16|108	A	182|182	R	108,17|125	R	107,25|132	R	111,41|152	A	74|81	A	142|143	A	55|55	R	81,16|97	A	92|92	R	125,15|140	R	26,6|32	R	70,12|82	R	77,21|98	n	0	A	111|111	R	88,35|123	R	97,31|128	R	76,12|88	A	135|148	R	125,21|146	R
T1360.1_650	AC.Combine.Locus_1360.1	650	C	C/T	Y	185,25|211	Y	247,34|281	C	535|535	Y	280,74|354	Y	301,101|402	Y	353,168|521	Y	173,35|208	C	380|386	C	175|175	Y	257,75|332	C	268|268	Y	370,48|418	Y	62,10|72	Y	157,62|219	Y	213,83|296	n	0	C	265|265	Y	224,102|326	Y	300,99|399	Y	203,62|265	Y	262,44|306	Y	335,66|401	Y
T1360.1_657	AC.Combine.Locus_1360.1	657	T	T/G	K	176,37|213	K	243,38|281	K	388,168|556	K	314,45|359	G	403|419	G	542|542	G	201|213	K	304,100|404	K	161,26|187	G	315|340	K	219,51|270	G	388|431	G	75|75	G	204|224	G	300|300	n	0	K	243,31|274	G	311|337	G	412|412	G	252|273	G	302|307	G	388|419	G
T1360.1_682	AC.Combine.Locus_1360.1	682	T	T/C	Y	30,189|219	Y	41,246|287	Y	151,394|546	Y	46,317|363	T	406|426	T	548|549	Y	46,167|214	Y	159,246|406	Y	56,125|181	T	313|339	Y	84,189|273	Y	72,362|434	Y	22,59|81	Y	27,197|224	T	307|307	n	0	Y	95,176|271	Y	69,281|350	T	411|411	Y	36,236|272	Y	61,252|313	Y	77,345|422	T
T1493.5_654	AC.Combine.Locus_1493.5	654	C	C/T	C	148|148	C	541|580	C	1124|1197	Y	306,37|343	C	512|566	C	456|507	C	137|146	C	504|504	C	323|323	C	331|331	C	482|492	C	450|450	C	70|78	C	429|458	C	283|309	n	0	C	658|680	C	835|881	C	697|718	C	213|217	Y	526,64|590	C	711|742	C
T1493.5_685	AC.Combine.Locus_1493.5	685	G	G/A	G	283|283	G	1042|1091	G	2152|2243	G	616|641	G	1025|1067	G	938|971	G	249|277	G	988|990	G	635|635	G	645|645	G	861|924	G	873|875	G	140|150	G	846|877	G	574|604	n	0	G	1233|1301	G	1610|1685	G	1278|1353	R	45,368|413	G	1036|1127	G	1392|1441	G
T1709.1_1239	AC.Combine.Locus_1709.1	1239	A	A/C	n	0	n	0	A	2|2	A	2|2	A	5|5	A	8|8	n	0	A	2|2	A	3|3	A	7|7	A	2|2	n	0	n	0	N	0|1	A	3|3	n	0	N	0|1	A	4|4	n	0	A	2|2	A	4|4	M	9,3|12	N
T1709.1_1280	AC.Combine.Locus_1709.1	1280	T	T/A	n	0	n	0	T	1|1	T	2|2	T	7|7	T	7|7	n	0	T	1|1	T	3|3	T	6|6	T	2|2	n	0	n	0	A	1|1	T	4|4	n	0	A	2|2	T	5|5	n	0	T	2|2	T	3|3	W	3,7|10	A
T1741.1_429	AC.Combine.Locus_1741.1	429	A	A/G	R	50,199|249	R	44,212|256	R	174,393|567	R	64,118|182	R	92,153|245	R	116,244|360	R	65,110|175	R	67,233|300	R	38,24|62	R	220,115|336	R	47,196|243	G	327|327	G	80|80	G	176|176	R	38,77|115	n	0	G	241|241	R	209,98|307	R	86,156|242	R	93,108|201	R	94,223|317	R	79,202|281	G
T1741.1_490	AC.Combine.Locus_1741.1	490	A	A/C	M	72,39|111	M	81,13|94	M	178,32|210	M	44,28|72	A	94|94	A	140|140	M	48,14|62	M	68,24|92	A	16|16	A	139|139	M	47,43|90	M	57,83|140	M	4,14|18	M	34,35|69	A	41|41	n	0	M	46,44|90	A	109|109	M	80,22|102	A	66|66	M	88,44|132	M	65,44|109	M
T1895.86_2559	AC.Combine.Locus_1895.86	2559	A	A/T	n	0	n	0	n	0	n	0	n	0	n	0	n	0	n	0	n	0	T	1|1	n	0	n	0	n	0	A	1|1	n	0	n	0	n	0	n	0	n	0	n	0	n	0	n	0	n
T1895.86_2690	AC.Combine.Locus_1895.86	2690	T	T/A	n	0	n	0	T	8|8	n	0	n	0	n	0	n	0	n	0	T	14|14	n	0	n	0	n	0	n	0	n	0	n	0	n	0	T	7|7	n	0	A	10|10	n	0	A	14|14	T	12|12	A
T1895.86_2745	AC.Combine.Locus_1895.86	2745	A	A/G	n	0	A	37|37	G	34|37	n	0	n	0	A	26|26	n	0	R	19,18|37	A	8|8	A	26|26	A	19|19	n	0	A	9|9	A	21|21	A	1|1	n	0	A	44|44	n	0	A	10|10	A	3|3	A	22|22	A	33|33	A
T1895.86_2775	AC.Combine.Locus_1895.86	2775	C	C/T	n	0	C	63|63	Y	10,59|69	C	3|3	n	0	C	52|52	n	0	C	64|64	C	16|17	C	48|48	C	31|31	n	0	C	16|16	C	36|36	n	0	n	0	C	73|73	C	2|2	C	22|22	C	6|6	C	43|43	C	62|62	C
T1895.86_2799	AC.Combine.Locus_1895.86	2799	T	T/C	n	0	T	52|52	T	57|57	Y	1,1|2	n	0	T	43|43	n	0	T	42|42	T	18|18	T	40|40	T	21|21	n	0	T	14|14	T	25|25	T	1|1	n	0	T	64|64	C	1|1	T	16|16	T	5|5	T	29|29	T	44|44	T
T1895.86_2805	AC.Combine.Locus_1895.86	2805	T	T/C	n	0	Y	30,25|55	Y	51,8|59	C	2|2	n	0	Y	15,29|44	n	0	Y	22,22|44	T	18|20	T	38|39	T	24|24	n	0	T	15|15	T	26|26	N	0|1	n	0	Y	28,42|70	n	0	C	16|16	C	5|5	Y	13,18|31	T	46|46	C
T1895.86_2811	AC.Combine.Locus_1895.86	2811	G	G/A	n	0	A	56|56	R	51,8|59	A	2|2	n	0	A	44|44	n	0	A	44|44	G	18|20	G	37|38	A	24|24	n	0	G	15|15	A	26|26	N	0|1	n	0	R	29,42|71	n	0	A	16|16	A	5|5	R	13,18|31	A	46|46	A
T1895.86_2856	AC.Combine.Locus_1895.86	2856	C	C/T	n	0	C	37|37	C	39|39	C	1|1	n	0	C	28|28	n	0	C	32|32	C	18|18	C	27|27	C	19|19	n	0	C	9|9	C	22|22	n	0	n	0	C	50|50	n	0	C	15|15	C	3|3	C	26|26	C	37|37	T
T1895.86_2871	AC.Combine.Locus_1895.86	2871	T	T/C	n	0	n	0	n	0	T	1|1	n	0	n	0	n	0	n	0	n	0	n	0	n	0	T	1|1	n	0	n	0	n	0	n	0	T	7|7	n	0	n	0	n	0	n	0	n	0	n
T1895.92_3627	AC.Combine.Locus_1895.92	3627	G	G/A	G	19|19	n	0	G	57|57	G	13|13	n	0	G	34|42	n	0	G	26|26	G	1|1	G	19|19	G	8|8	n	0	n	0	G	6|6	G	3|3	n	0	R	7,1|8	G	50|50	G	7|7	G	24|24	G	25|25	G	6|6	G
T1895.92_3657	AC.Combine.Locus_1895.92	3657	C	C/T	C	36|36	n	0	C	82|82	T	25|26	n	0	Y	35,43|78	n	0	C	50|50	C	3|3	C	33|33	C	14|14	n	0	n	0	T	13|13	T	6|6	n	0	C	15|15	C	93|93	T	18|18	C	44|44	T	52|52	C	16|16	C
T1895.92_3684	AC.Combine.Locus_1895.92	3684	G	G/A	G	26|26	n	0	G	81|82	A	19|19	G	2|2	R	32,29|61	n	0	A	38|38	N	0|1	R	15,12|27	G	7|7	n	0	n	0	R	10,5|15	A	4|4	n	0	G	11|13	R	43,31|74	A	18|18	R	10,19|29	A	43|43	G	11|11	G
T1895.92_3699	AC.Combine.Locus_1895.92	3699	C	C/T	C	27|27	n	0	C	88|89	T	19|19	C	2|2	Y	29,34|63	n	0	T	40|40	n	0	C	28|28	C	9|9	n	0	n	0	Y	10,11|21	T	4|4	n	0	C	11|13	Y	31,46|77	T	17|17	C	32|32	T	45|45	C	11|11	C
T1895.92_3711	AC.Combine.Locus_1895.92	3711	T	T/C	C	24|26	n	0	T	90|90	T	20|20	T	4|4	Y	11,52|63	n	0	T	40|40	n	0	Y	13,15|28	Y	7,3|10	n	0	n	0	T	22|22	T	4|4	n	0	T	13|13	T	71|71	T	17|17	T	28|32	T	44|44	T	12|12	T
T1895.92_3717	AC.Combine.Locus_1895.92	3717	T	T/C	T	23|25	n	0	T	90|91	T	21|21	T	2|2	T	64|64	n	0	T	40|40	n	0	T	28|28	T	10|10	n	0	n	0	T	20|20	T	4|4	n	0	T	14|14	T	70|70	T	17|17	T	31|31	T	44|44	T	12|12	T
T1895.92_3735	AC.Combine.Locus_1895.92	3735	A	A/G	A	19|19	n	0	A	60|61	G	18|18	A	1|1	R	20,25|45	n	0	G	26|26	n	0	A	23|23	A	8|9	n	0	n	0	R	6,10|16	G	3|3	n	0	A	12|13	R	20,29|49	G	17|17	A	23|23	G	37|37	A	12|12	A
T1895.92_5838	AC.Combine.Locus_1895.92	5838	G	G/A	n	0	n	0	n	0	n	0	n	0	G	2|2	n	0	G	15|15	n	0	G	2|2	G	6|6	n	0	n	0	n	0	n	0	n	0	G	7|7	n	0	n	0	n	0	n	0	n	0	G
T1988.12_789	AC.Combine.Locus_1988.12	789	C	C/T	C	2|2	C	14|14	C	26|26	C	12|12	C	43|43	C	62|66	C	18|18	C	21|21	C	20|20	C	89|89	C	37|45	Y	74,29|103	C	1|1	C	33|40	C	48|48	n	0	C	23|23	C	62|62	Y	102,16|118	C	11|11	C	41|41	Y	28,35|63	C
T1988.12_803	AC.Combine.Locus_1988.12	803	T	T/C	T	5|5	T	28|28	T	68|68	T	32|32	T	103|103	T	168|179	T	58|58	T	57|57	T	52|52	T	239|239	Y	23,94|117	Y	78,212|290	T	4|4	Y	16,87|103	T	118|118	n	0	T	58|58	T	137|137	Y	36,258|294	T	24|24	T	113|113	Y	78,70|148	T
T2131.1_778	AC.Combine.Locus_2131.1	778	C	C/T	Y	44,46|90	C	109|109	C	305|305	C	151|151	C	130|130	Y	103,62|165	C	56|56	T	128|128	Y	73,37|110	T	197|197	Y	27,41|68	Y	69,106|175	Y	10,15|25	Y	58,46|104	Y	46,38|84	n	0	C	186|186	Y	71,64|135	C	172|172	Y	66,43|109	Y	62,50|112	Y	70,31|101	C
T2180.1_279	AC.Combine.Locus_2180.1	279	A	A/T	A	2|2	n	0	A	8|8	A	9|9	n	0	A	7|7	A	1|1	n	0	A	4|4	n	0	n	0	n	0	n	0	n	0	n	0	n	0	n	0	n	0	n	0	n	0	A	3|3	n	0	A
T2180.1_393	AC.Combine.Locus_2180.1	393	C	C/T	n	0	n	0	n	0	n	0	n	0	n	0	n	0	n	0	n	0	n	0	n	0	n	0	n	0	n	0	n	0	n	0	n	0	n	0	n	0	n	0	n	0	n	0	n
T2180.1_730	AC.Combine.Locus_2180.1	730	A	A/C	n	0	n	0	n	0	n	0	n	0	n	0	n	0	n	0	C	3|3	n	0	n	0	n	0	n	0	A	5|5	n	0	n	0	C	3|3	n	0	n	0	n	0	n	0	n	0	n
T2180.1_742	AC.Combine.Locus_2180.1	742	G	G/C	n	0	n	0	n	0	n	0	n	0	n	0	n	0	n	0	n	0	n	0	n	0	n	0	n	0	C	5|5	n	0	n	0	G	3|3	n	0	n	0	n	0	n	0	n	0	n
T2180.1_917	AC.Combine.Locus_2180.1	917	A	A/G	G	17|17	n	0	n	0	A	10|10	A	9|9	n	0	n	0	A	10|10	n	0	n	0	A	15|15	A	21|21	A	8|8	n	0	n	0	n	0	n	0	n	0	n	0	n	0	n	0	n	0	A
T2180.1_944	AC.Combine.Locus_2180.1	944	C	C/T	C	17|17	n	0	n	0	C	11|11	C	7|7	n	0	n	0	C	8|8	n	0	n	0	C	14|14	C	20|20	C	8|8	n	0	n	0	n	0	n	0	n	0	n	0	n	0	n	0	n	0	Y
T2180.1_1181	AC.Combine.Locus_2180.1	1181	T	T/A	N	0|1	n	0	n	0	T	3|3	A	10|10	n	0	A	9|9	n	0	n	0	T	7|7	n	0	n	0	n	0	n	0	n	0	n	0	A	27|27	n	0	A	20|20	n	0	n	0	n	0	W
T2180.1_1276	AC.Combine.Locus_2180.1	1276	T	T/A	W	2,2|4	W	3,7|10	W	6,8|14	W	5,10|15	W	4,7|11	W	3,8|11	T	6|6	W	3,5|8	T	2|3	T	8|9	T	4|4	N	0|1	W	12,28|40	W	9,11|20	W	5,7|12	n	0	T	5|6	W	4,15|19	W	3,8|11	T	17|21	T	13|13	T	14|15	T
T2180.1_1277	AC.Combine.Locus_2180.1	1277	T	T/A	W	18,5|23	A	15|15	W	22,6|28	W	17,8|25	W	16,5|21	W	24,8|32	W	9,5|14	W	15,7|22	W	6,3|9	W	16,7|23	W	9,4|13	W	3,2|5	W	67,24|91	W	30,5|35	W	29,10|39	n	0	W	9,3|12	W	28,8|36	W	22,4|26	W	31,19|50	W	16,4|20	W	19,8|27	W
T2203.1_2751	AC.Combine.Locus_2203.1	2751	T	T/A	n	0	A	18|18	W	138,48|186	W	51,23|74	W	124,63|187	W	47,37|84	W	14,16|30	A	18|18	A	8|8	W	65,51|116	W	34,55|89	T	241|241	W	20,9|29	T	122|122	W	85,45|130	n	0	A	27|28	A	149|149	T	360|360	W	123,60|183	A	149|149	A	199|199	W
T2207.5_4245	AC.Combine.Locus_2207.5	4245	G	G/A	R	3,2|5	G	1|1	G	3|3	G	3|3	A	2|2	n	0	G	1|1	G	1|1	n	0	G	3|3	A	3|3	G	2|3	A	1|1	A	1|1	n	0	n	0	A	1|1	G	3|4	G	3|3	A	2|2	A	2|2	R	1,2|3	G
T2207.5_4624	AC.Combine.Locus_2207.5	4624	C	C/T	C	11|11	T	3|3	C	18|18	n	0	C	30|30	C	31|31	n	0	T	3|3	C	5|5	C	9|10	C	19|19	C	8|9	n	0	C	4|4	C	14|14	n	0	C	23|23	C	13|14	C	29|30	C	10|10	C	36|36	C	8|10	T
T2298.1_1369	AC.Combine.Locus_2298.1	1369	C	C/T	Y	10,42|52	T	138|138	Y	80,131|211	Y	86,87|173	Y	19,49|68	C	161|161	T	83|83	T	111|111	C	125|125	Y	73,39|112	C	52|52	Y	55,48|103	C	11|11	Y	133,40|173	C	86|86	n	0	Y	49,65|114	T	90|90	Y	81,98|179	C	160|160	C	207|207	C	164|164	T
T2363.1_1773	AC.Combine.Locus_2363.1	1773	G	G/A	n	0	n	0	n	0	G	1|1	n	0	n	0	n	0	n	0	n	0	n	0	n	0	G	1|1	G	1|1	G	1|1	n	0	n	0	G	2|2	n	0	n	0	n	0	n	0	n	0	G
T2366.1_984	AC.Combine.Locus_2366.1	984	A	A/T	A	8|8	W	2,8|10	W	6,10|16	A	13|13	A	20|20	T	6|6	W	3,2|5	A	7|8	T	13|13	T	5|5	A	3|4	T	10|10	W	7,3|10	A	6|6	W	3,7|10	n	0	A	12|12	W	7,10|17	W	4,5|9	W	6,4|10	W	4,6|10	W	8,4|12	A
T2366.1_1275	AC.Combine.Locus_2366.1	1275	C	C/T	C	8|8	Y	2,9|11	Y	6,8|14	C	13|13	C	19|19	T	5|5	Y	3,2|5	C	8|10	T	11|11	T	8|8	C	2|3	T	9|9	Y	7,3|10	C	5|5	Y	3,7|10	n	0	C	15|15	Y	8,10|18	Y	4,6|10	Y	5,4|9	Y	4,5|9	Y	7,5|12	C
T2389.1_60	AC.Combine.Locus_2389.1	60	T	T/G	T	12|12	K	4,10|14	K	5,16|21	T	10|11	G	64|71	K	53,15|68	K	9,3|12	T	15|15	K	4,2|6	T	7|8	G	259|266	G	890|900	G	150|156	G	833|846	G	121|130	n	0	T	6|7	G	228|232	G	988|997	G	990|1000	G	2761|2769	G	3147|3151	G
T2389.1_61	AC.Combine.Locus_2389.1	61	T	T/G	T	12|12	K	4,10|14	K	5,16|21	T	10|11	G	63|69	K	52,15|68	K	9,3|12	T	15|15	K	4,2|6	T	7|8	G	259|266	G	889|899	G	150|157	G	829|846	G	119|129	n	0	T	6|7	G	229|234	G	983|997	G	989|999	G	2756|2772	G	3134|3147	G
T2389.1_276	AC.Combine.Locus_2389.1	276	A	A/T	A	31|31	A	34|34	A	11|11	A	37|41	A	97|104	A	32|32	A	12|12	A	43|52	A	35|39	A	82|82	A	106|106	W	22,11|33	A	7|7	A	6|6	A	24|24	n	0	A	11|11	A	37|37	A	13|13	A	3|3	A	18|18	A	4|4	A
T2389.1_303	AC.Combine.Locus_2389.1	303	A	A/T	W	16,5|21	N	0|2	A	6|6	A	24|24	A	61|62	W	18,6|24	A	13|13	W	24,8|32	A	16|20	A	66|74	A	55|59	A	35|38	A	6|7	A	15|16	A	8|10	A	1|1	W	22,11|33	A	29|34	A	15|18	W	2,3|5	N	0|1	W	2,5|7	W
T2389.4_1947	AC.Combine.Locus_2389.4	1947	C	C/G	C	2|2	N	0|2	C	2|2	S	7,3|10	n	0	n	0	n	0	N	0|1	n	0	n	0	S	3,3|6	C	1|1	n	0	n	0	n	0	n	0	n	0	n	0	n	0	n	0	n	0	G	3|3	G
T2409.4_383	AC.Combine.Locus_2409.4	383	T	T/C	C	18|18	Y	10,11|21	T	39|39	Y	13,13|26	T	16|16	Y	14,23|37	Y	10,11|21	T	20|20	Y	5,18|23	T	21|26	Y	7,11|18	Y	23,6|29	C	16|16	T	17|17	Y	16,4|20	n	0	Y	24,13|37	T	47|47	C	38|38	Y	15,22|37	T	31|31	Y	16,11|27	Y
T2409.4_667	AC.Combine.Locus_2409.4	667	C	C/T	T	18|18	Y	11,14|25	C	39|39	Y	12,14|26	C	17|17	Y	23,14|37	Y	12,10|22	C	21|21	Y	20,6|26	Y	24,5|29	Y	12,6|18	Y	4,24|28	T	16|16	C	18|18	Y	4,15|19	n	0	Y	14,24|38	C	45|45	T	38|38	Y	21,16|37	C	33|33	Y	10,17|27	Y
T2409.4_693	AC.Combine.Locus_2409.4	693	C	C/T	T	20|20	Y	11,12|23	C	40|40	Y	13,13|26	C	18|18	Y	22,14|36	Y	9,10|19	C	19|19	C	20|25	Y	24,7|31	Y	12,6|18	Y	6,24|30	T	15|15	C	17|17	Y	4,14|18	n	0	Y	11,22|33	C	44|44	T	41|41	Y	20,17|37	C	31|31	Y	11,16|27	Y
T2422.8_1732	AC.Combine.Locus_2422.8	1732	G	G/C	S	105,14|119	G	151|157	G	393|411	G	147|153	G	267|277	G	162|169	G	40|45	G	153|163	G	206|218	G	425|446	G	251|260	S	193,24|217	G	11|12	G	212|224	G	93|99	n	0	G	208|216	G	352|380	G	360|387	G	87|90	G	348|356	G	190|202	G
T2422.12_2162	AC.Combine.Locus_2422.12	2162	T	T/A	A	3|4	N	0|1	A	10|11	A	5|5	A	2|2	A	3|3	A	4|4	A	4|4	A	6|6	A	3|3	A	2|2	T	1|2	N	0|1	A	3|3	n	0	n	0	A	5|5	A	4|4	A	2|2	A	4|4	A	3|3	A	3|3	A
T2422.12_2177	AC.Combine.Locus_2422.12	2177	A	A/G	G	3|3	N	0|1	G	9|9	G	5|5	G	2|2	G	3|3	G	4|4	G	3|3	G	6|6	G	2|2	G	2|2	N	0|1	N	0|1	G	3|3	n	0	n	0	G	3|3	G	4|4	G	2|2	G	4|4	G	2|2	G	3|3	G
T2493.3_462	AC.Combine.Locus_2493.3	462	C	C/T	C	24|24	C	14|14	C	59|59	C	15|16	C	23|23	T	17|17	Y	4,14|18	Y	15,30|45	C	37|37	Y	17,8|25	T	13|13	Y	29,29|58	N	0|1	T	40|40	C	37|37	n	0	Y	7,15|22	Y	11,17|28	Y	18,10|28	T	24|24	C	20|20	C	22|23	C
T2493.3_491	AC.Combine.Locus_2493.3	491	A	A/G	A	20|20	A	10|10	A	51|51	A	12|12	A	24|24	G	14|14	R	4,14|18	R	13,26|39	A	34|34	R	14,7|21	G	13|13	R	24,25|49	A	1|1	G	38|38	A	34|34	n	0	R	7,11|18	R	10,17|27	R	15,11|26	G	22|22	A	18|18	A	18|19	A
T2493.3_652	AC.Combine.Locus_2493.3	652	C	C/T	C	11|11	C	4|4	C	23|23	C	7|7	C	13|13	T	8|8	Y	1,2|3	Y	6,13|19	C	14|14	Y	6,4|10	T	3|3	Y	11,12|23	n	0	T	16|16	C	10|10	n	0	Y	4,8|12	Y	5,3|8	Y	8,5|13	T	10|10	C	7|7	C	6|6	C
T2493.3_841	AC.Combine.Locus_2493.3	841	T	T/C	n	0	T	3|3	T	2|2	C	1|1	n	0	C	1|1	C	1|1	n	0	n	0	T	1|1	n	0	n	0	n	0	C	1|1	n	0	n	0	T	2|2	C	2|2	n	0	C	2|2	n	0	n	0	n
T2516.1_1072	AC.Combine.Locus_2516.1	1072	C	C/T	C	1|1	n	0	Y	1,2|3	n	0	n	0	Y	1,1|2	C	1|1	C	1|1	n	0	C	1|1	C	2|2	n	0	n	0	n	0	n	0	n	0	n	0	n	0	C	1|1	C	1|1	n	0	C	1|1	C
T2516.1_1101	AC.Combine.Locus_2516.1	1101	C	C/T	n	0	n	0	Y	1,2|3	n	0	n	0	Y	1,1|2	Y	1,1|2	Y	1,1|2	n	0	n	0	Y	1,2|3	n	0	n	0	n	0	n	0	n	0	n	0	n	0	N	0|2	T	1|1	N	0|1	n	0	T
T2516.1_1120	AC.Combine.Locus_2516.1	1120	T	T/C	T	1|1	n	0	Y	2,1|3	n	0	n	0	C	2|2	T	1|1	T	1|1	n	0	T	1|1	C	2|2	n	0	n	0	n	0	n	0	n	0	n	0	n	0	T	3|3	T	1|1	n	0	C	1|1	Y
T2516.1_1176	AC.Combine.Locus_2516.1	1176	C	C/G	C	156|156	C	149|149	C	984|1003	S	72,253|325	C	349|349	S	68,392|460	S	27,159|186	C	256|256	C	376|376	S	64,376|440	C	337|337	S	121,516|637	S	68,31|99	C	289|289	S	220,349|569	n	0	C	556|556	S	109,622|731	C	696|696	C	158|158	S	234,450|684	S	307,369|676	S
T2523.1_447	AC.Combine.Locus_2523.1	447	G	G/C	S	1,1|2	G	12|12	S	3,12|15	S	5,3|8	S	5,2|7	C	7|7	G	12|12	G	7|7	S	1,5|6	S	7,2|9	C	2|2	S	8,5|13	S	1,2|3	S	2,1|3	S	4,4|8	n	0	G	4|5	S	7,6|13	S	6,7|13	C	12|12	C	4|4	C	11|11	G
T2523.1_483	AC.Combine.Locus_2523.1	483	T	T/A	T	1|1	T	6|6	W	4,2|6	W	2,3|5	T	2|3	N	0|1	T	2|2	T	2|2	W	4,2|6	T	2|2	N	0|1	W	3,3|6	T	1|1	T	2|3	T	1|3	n	0	T	2|3	W	5,2|7	W	3,2|5	A	5|5	N	0|1	A	5|5	T
T2564.1_178	AC.Combine.Locus_2564.1	178	A	A/G	A	1|1	A	1|3	N	0|1	N	0|1	n	0	n	0	N	0|1	n	0	N	0|2	A	1|2	N	0|1	N	0|2	n	0	A	1|3	N	0|1	n	0	N	0|1	N	0|1	A	1|3	N	0|1	N	0|1	G	3|4	N
T2564.1_179	AC.Combine.Locus_2564.1	179	G	G/T	G	1|1	G	1|3	N	0|1	N	0|1	n	0	n	0	N	0|1	n	0	N	0|2	G	2|3	N	0|1	N	0|2	n	0	G	1|3	N	0|1	n	0	N	0|1	N	0|1	G	1|3	N	0|1	N	0|1	G	1|2	N
T2576.1_465	AC.Combine.Locus_2576.1	465	T	T/C	Y	24,78|102	Y	49,63|112	Y	155,186|341	Y	43,67|110	Y	110,105|215	Y	56,168|224	T	19|19	Y	82,130|212	Y	57,91|148	Y	68,133|201	Y	88,153|241	Y	149,197|346	Y	11,24|35	Y	35,92|127	Y	44,54|98	n	0	Y	130,206|336	Y	63,187|250	Y	124,231|355	Y	51,69|120	Y	46,226|272	Y	26,149|175	Y
T2576.1_702	AC.Combine.Locus_2576.1	702	C	C/G	C	22|22	S	26,40|66	S	41,58|99	C	61|65	C	93|93	C	53|53	G	38|38	S	7,38|45	S	73,37|112	S	94,58|152	C	68|68	G	53|53	S	14,23|37	S	51,55|106	S	43,36|79	n	0	C	63|63	S	61,72|133	C	33|33	S	36,64|100	G	36|36	S	51,73|124	S
T2629.3_820	AC.Combine.Locus_2629.3	820	A	A/G	A	4|4	R	4,2|6	R	3,3|6	A	5|5	A	5|5	G	15|15	R	3,6|9	R	2,2|4	G	6|6	A	4|5	R	1,1|2	G	1|1	A	1|1	A	6|6	R	3,6|9	n	0	A	5|5	R	6,4|10	A	5|6	R	4,3|7	R	5,2|7	R	4,3|7	R
T2678.21_358	AC.Combine.Locus_2678.21	358	A	A/C	M	19,105|125	M	47,53|100	M	52,142|194	M	35,66|102	M	74,111|185	A	47|47	M	39,42|81	A	44|44	n	0	M	99,73|172	C	13|13	M	42,22|64	C	17|17	M	66,34|100	C	75|75	n	0	M	101,61|162	n	0	C	175|175	M	202,66|268	M	54,164|218	A	20|20	M
T2683.5_70	AC.Combine.Locus_2683.5	70	A	A/G	n	0	A	9|9	n	0	n	0	n	0	n	0	n	0	n	0	n	0	n	0	G	30|30	n	0	N	0|1	n	0	n	0	n	0	n	0	n	0	n	0	n	0	n	0	G	43|43	A
T2725.3_678	AC.Combine.Locus_2725.3	678	A	A/G	A	88|88	R	25,18|43	R	67,82|149	R	45,33|78	A	59|59	G	57|57	G	94|94	G	114|114	G	60|60	R	46,25|71	R	4,12|16	G	100|100	G	22|22	A	88|88	G	76|76	n	0	R	55,98|153	R	26,45|71	G	117|117	R	42,30|72	A	74|74	G	96|96	G
T2785.4_909	AC.Combine.Locus_2785.4	909	T	T/C	T	89|89	Y	5,18|23	T	158|159	T	142|142	T	170|170	C	6|6	T	86|88	T	155|157	T	1|1	C	11|11	Y	11,23|34	C	2|2	T	29|29	T	83|83	T	116|118	n	0	T	135|135	T	135|139	T	151|156	T	77|79	T	125|132	T	105|106	T
T2785.4_922	AC.Combine.Locus_2785.4	922	T	T/C	T	90|90	T	18|20	T	156|158	T	142|142	T	170|170	N	0|1	T	85|88	T	153|153	N	0|1	C	13|13	Y	10,23|33	C	2|2	T	29|29	T	80|80	T	115|118	n	0	T	136|136	T	132|133	T	150|155	T	76|76	T	125|131	T	103|104	T
T2974.1_1372	AC.Combine.Locus_2974.1	1372	C	C/T	C	73|73	Y	159,97|256	Y	395,239|634	C	165|165	C	335|335	T	205|220	C	96|97	Y	162,156|318	T	150|150	Y	123,208|331	Y	61,115|176	T	286|286	T	71|71	C	172|172	T	128|128	n	0	Y	192,140|332	Y	117,72|189	T	303|304	Y	78,27|105	Y	174,81|255	T	268|268	Y
T2974.1_1440	AC.Combine.Locus_2974.1	1440	C	C/T	C	151|151	Y	315,183|498	Y	758,452|1210	C	314|314	C	635|635	T	379|408	C	192|194	Y	302,296|598	T	287|287	Y	228,418|646	Y	117,213|330	T	539|539	T	133|133	C	320|320	T	246|246	n	0	Y	358,278|636	Y	218,142|360	T	574|576	Y	158,48|206	Y	325,153|478	T	524|524	Y
T2974.1_1459	AC.Combine.Locus_2974.1	1459	T	T/G	T	81|81	K	100,171|271	K	247,411|658	T	169|169	T	352|352	G	205|220	T	100|101	K	160,165|325	G	152|152	K	224,123|347	K	110,64|174	G	290|290	G	76|76	T	172|172	G	135|135	n	0	K	149,195|345	K	78,118|196	G	312|313	K	26,83|109	K	82,175|257	G	273|273	K
T2994.3_987	AC.Combine.Locus_2994.3	987	G	G/A	R	31,115|146	G	75|79	R	40,278|318	G	112|112	R	12,98|110	R	58,191|249	G	115|122	R	44,173|217	R	26,114|140	G	67|67	G	85|85	R	43,187|230	G	24|29	G	82|82	R	33,90|123	n	0	G	93|93	R	32,132|164	G	139|139	G	60|60	G	164|175	R	13,99|112	R
T2994.3_990	AC.Combine.Locus_2994.3	990	T	T/G	K	42,98|140	K	21,53|74	K	42,267|309	K	60,51|111	T	95|104	K	78,165|243	K	29,91|120	K	34,176|210	K	19,118|137	K	49,16|65	K	33,50|83	T	220|227	T	29|29	K	54,28|82	T	111|118	n	0	K	42,46|88	K	58,98|156	K	63,75|138	K	27,31|58	K	53,117|170	T	96|105	K
T2994.3_1141	AC.Combine.Locus_2994.3	1141	A	A/G	R	49,28|77	R	31,15|46	R	116,50|166	R	31,30|61	R	53,9|62	R	75,52|127	R	32,19|51	R	98,24|122	R	64,14|78	R	14,27|41	R	30,19|49	R	94,23|117	R	8,9|17	R	14,22|36	R	47,14|61	n	0	R	31,21|52	R	42,36|78	R	51,35|86	R	23,10|33	R	53,28|81	R	32,16|48	R
T2994.3_1159	AC.Combine.Locus_2994.3	1159	A	A/G	A	76|84	A	42|48	R	138,42|180	A	62|62	A	56|65	R	117,22|139	A	48|56	A	122|130	A	74|81	A	41|41	A	51|51	R	101,26|127	R	9,9|18	A	40|40	R	49,14|63	n	0	A	53|53	R	73,11|84	A	90|90	A	37|37	R	76,10|86	R	42,10|52	R
T2994.4_644	AC.Combine.Locus_2994.4	644	G	G/C	G	2|3	G	4|4	G	4|5	G	1|1	G	2|2	S	1,2|3	G	1|2	G	1|2	G	1|1	n	0	N	0|1	S	4,3|7	n	0	S	1,2|3	n	0	n	0	G	2|2	S	2,2|4	S	2,4|6	S	1,4|5	S	3,2|5	N	0|1	S
T2994.4_653	AC.Combine.Locus_2994.4	653	T	T/C	T	1|1	T	3|3	T	4|5	N	0|1	T	2|2	T	1|3	n	0	N	0|1	n	0	n	0	N	0|1	Y	2,4|6	n	0	N	0|1	n	0	n	0	T	2|2	Y	2,2|4	Y	4,1|5	Y	4,1|5	Y	2,3|5	N	0|1	Y
T2994.4_1259	AC.Combine.Locus_2994.4	1259	G	G/T	n	0	n	0	n	0	G	1|1	n	0	n	0	n	0	n	0	n	0	N	0|1	N	0|2	G	1|3	n	0	T	2|2	n	0	n	0	n	0	T	3|3	T	3|4	N	0|1	T	3|3	G	1|2	T
T3008.2_312	AC.Combine.Locus_3008.2	312	T	T/C	C	54|54	Y	22,45|67	T	140|140	C	118|118	T	204|204	Y	77,66|143	Y	33,51|84	Y	88,93|181	Y	48,48|96	Y	53,57|110	T	83|83	T	68|68	T	15|16	Y	58,23|81	Y	68,38|106	n	0	Y	35,52|87	C	175|175	T	104|104	Y	13,63|76	Y	95,54|149	C	92|92	Y
T3057.1_659	AC.Combine.Locus_3057.1	659	A	A/G	A	8|8	R	5,2|7	A	13|13	R	6,8|14	A	7|7	A	9|9	A	8|8	R	4,7|11	N	0|1	G	3|4	R	2,2|4	R	2,7|9	A	1|3	R	7,5|12	A	4|5	n	0	A	13|13	R	4,3|7	A	7|7	R	3,6|9	R	5,7|12	A	5|6	R
T3057.1_915	AC.Combine.Locus_3057.1	915	A	A/G	A	20|20	A	9|10	A	40|40	R	11,19|30	A	15|15	A	29|29	A	24|24	R	10,14|24	G	2|2	R	11,8|19	R	5,6|11	R	3,13|16	R	5,2|7	R	11,7|18	R	5,5|10	n	0	A	19|19	R	7,5|12	A	14|15	R	16,8|24	R	8,13|21	R	10,4|14	R
T3057.1_935	AC.Combine.Locus_3057.1	935	T	T/C	T	23|23	Y	3,12|15	T	48|48	Y	23,14|37	T	23|23	T	29|29	T	33|33	Y	17,11|28	C	3|3	Y	9,12|21	Y	6,8|14	Y	12,4|16	Y	3,5|8	Y	8,14|22	Y	5,6|11	n	0	T	24|24	Y	6,7|13	T	18|18	Y	11,17|28	Y	16,10|26	Y	4,13|17	Y
T3087.1_623	AC.Combine.Locus_3087.1	623	T	T/A	T	27|27	T	35|35	W	32,42|74	W	20,7|27	T	47|47	T	50|50	W	15,20|35	W	12,16|28	W	14,8|22	A	60|60	W	10,10|20	T	10|10	W	13,10|23	W	10,8|18	A	29|29	n	0	W	10,15|25	W	21,16|37	W	34,29|63	W	11,15|26	A	41|41	W	16,14|30	A
T3111.3_945	AC.Combine.Locus_3111.3	945	G	G/T	K	1,1|2	G	2|3	G	1|2	T	2|2	G	1|1	n	0	G	3|3	T	2|2	G	4|4	K	1,1|2	n	0	G	2|2	n	0	G	1|1	n	0	n	0	G	4|4	T	2|2	n	0	K	1,2|3	T	2|2	G	1|1	T
T3111.3_1052	AC.Combine.Locus_3111.3	1052	A	A/G	R	22,91|113	R	128,179|307	R	284,279|563	R	146,121|267	R	186,133|320	R	103,153|256	R	66,38|104	R	209,187|396	R	110,169|279	R	156,122|278	R	82,150|232	R	225,167|392	A	49|53	R	175,231|406	R	113,62|175	n	0	R	199,159|358	R	136,212|348	R	189,238|427	R	186,67|253	R	215,183|398	R	248,205|453	R
T3111.3_1090	AC.Combine.Locus_3111.3	1090	A	A/G	R	32,66|98	R	164,121|285	R	377,201|578	R	202,100|302	R	241,96|337	R	131,112|243	R	76,28|104	R	258,124|382	R	137,123|260	R	212,78|290	R	107,103|210	R	282,127|409	A	60|63	R	201,146|347	R	149,39|188	n	0	R	250,104|354	R	165,143|308	R	232,163|395	R	236,58|294	R	271,119|390	R	306,149|455	R
T3111.3_1139	AC.Combine.Locus_3111.3	1139	T	T/A	W	97,21|118	W	198,136|334	W	300,284|584	W	130,150|280	W	147,196|343	W	167,101|269	W	42,68|110	W	204,216|420	W	177,111|288	W	125,162|287	W	159,85|244	W	179,228|407	T	51|55	W	249,175|424	W	71,115|186	n	0	W	173,202|375	W	224,134|358	W	254,189|443	W	72,193|265	W	195,216|411	W	226,253|479	W
T3111.3_1196	AC.Combine.Locus_3111.3	1196	C	C/A	C	27|27	M	22,33|55	M	62,55|117	M	22,42|64	M	12,43|55	M	43,47|91	M	22,51|73	M	17,42|59	M	26,27|53	M	24,27|51	C	40|43	M	39,41|80	M	20,13|33	M	10,24|34	M	23,45|68	n	0	M	42,34|76	M	25,49|74	M	35,65|100	C	35|44	M	27,37|64	M	15,11|26	M
T3111.3_1213	AC.Combine.Locus_3111.3	1213	C	C/T	C	29|29	Y	33,23|56	Y	55,61|116	Y	41,22|63	Y	43,13|56	Y	51,45|96	Y	51,25|76	Y	43,17|60	Y	27,24|52	Y	27,24|51	C	43|46	Y	40,42|82	Y	13,21|34	Y	24,10|34	Y	45,26|71	n	0	Y	34,41|75	Y	50,26|76	Y	66,36|102	C	35|44	Y	37,27|64	Y	12,15|27	Y
T3111.3_1262	AC.Combine.Locus_3111.3	1262	T	T/A	T	26|26	W	20,29|49	W	49,45|94	W	20,32|52	W	11,34|45	W	29,42|71	W	18,40|58	W	11,32|43	W	17,22|39	W	21,19|40	T	34|37	T	31|31	T	10|10	T	19|19	T	36|36	n	0	T	27|27	T	39|39	T	52|52	T	22|22	T	27|27	T	7|7	T
T3111.3_1409	AC.Combine.Locus_3111.3	1409	G	G/A	G	12|12	R	11,11|22	R	17,21|38	R	6,14|20	G	14|17	R	14,19|33	R	9,21|30	R	8,14|22	R	10,13|23	R	8,13|21	G	15|16	R	14,18|32	R	9,2|11	R	4,7|11	R	10,14|24	n	0	R	13,12|25	R	10,22|32	R	13,16|29	G	9|10	R	10,11|21	R	3,4|7	R
T3111.3_1421	AC.Combine.Locus_3111.3	1421	A	A/G	A	12|12	R	13,11|24	R	22,18|40	R	17,7|24	R	14,4|18	R	24,16|40	R	25,12|37	R	14,11|25	R	15,12|27	R	14,9|23	A	18|20	R	18,16|34	R	2,9|11	R	9,4|13	R	19,11|30	n	0	R	14,17|31	R	26,10|36	R	18,16|34	A	14|17	R	13,11|24	R	4,4|8	R
T3111.3_1452	AC.Combine.Locus_3111.3	1452	G	G/A	G	23|23	R	21,31|52	R	58,51|109	G	38|47	R	12,43|55	R	39,48|87	R	22,46|68	R	14,39|53	R	25,27|52	R	18,26|44	G	36|38	R	39,41|80	R	20,12|32	R	9,22|31	R	22,45|67	n	0	R	39,32|72	R	23,46|69	R	33,61|94	R	9,30|39	R	25,32|57	R	15,12|27	R
T3111.3_1470	AC.Combine.Locus_3111.3	1470	T	T/A	T	26|26	W	22,33|55	W	58,51|109	W	18,39|57	W	13,43|56	W	41,50|91	W	20,46|66	W	15,40|55	W	26,27|53	W	20,26|46	T	38|40	W	40,44|84	W	21,13|34	W	10,23|33	W	24,45|69	n	0	W	42,33|75	W	24,48|72	W	34,64|98	W	9,32|41	W	25,36|61	W	16,12|28	W
T3111.3_1485	AC.Combine.Locus_3111.3	1485	G	G/C	G	27|27	S	31,22|53	S	50,60|110	S	34,19|53	S	42,13|55	S	49,42|91	S	48,20|68	S	40,15|55	S	25,24|49	S	22,20|42	G	39|42	S	43,39|82	S	11,21|32	S	24,10|34	S	43,21|64	n	0	S	35,43|78	S	48,25|73	S	64,35|99	S	34,11|45	S	37,24|61	S	12,16|28	S
T3237.2_76	AC.Combine.Locus_3237.2	76	G	G/A	A	3|3	A	3|3	G	16|16	G	4|5	G	4|4	G	8|8	R	6,1|7	G	6|6	A	5|5	R	2,6|8	R	2,1|3	G	7|7	A	3|3	R	2,7|9	G	1|1	n	0	R	2,3|5	G	8|8	A	4|4	R	2,5|7	G	12|12	R	5,1|6	R
T3237.2_216	AC.Combine.Locus_3237.2	216	T	T/C	C	2|2	N	0|1	T	7|7	T	1|1	T	2|2	T	3|3	C	2|2	T	4|4	C	3|3	Y	2,3|5	T	1|1	T	2|2	C	2|2	T	3|4	T	1|1	n	0	T	1|2	T	4|4	N	0|1	T	1|1	T	10|10	C	3|3	Y
T3237.2_224	AC.Combine.Locus_3237.2	224	C	C/T	T	2|2	N	0|1	C	9|9	C	1|1	C	2|2	C	3|3	T	2|2	C	4|4	T	3|3	Y	3,2|5	C	1|1	C	2|2	T	2|2	C	3|4	C	1|1	n	0	C	1|2	C	4|4	N	0|1	C	1|2	C	11|11	T	3|3	Y
T3261.9_801	AC.Combine.Locus_3261.9	801	A	A/T	N	0|9	W	3,2|5	W	5,7|12	A	2|2	A	6|6	A	8|9	W	3,3|6	A	5|5	W	2,3|5	A	1|1	T	3|4	W	3,4|7	A	2|3	A	3|4	T	3|3	n	0	A	1|3	W	3,3|6	T	4|5	T	5|5	W	3,2|5	W	4,4|8	A
T3272.8_332	AC.Combine.Locus_3272.8	332	A	A/G	G	6|6	G	11|11	n	0	A	88|90	A	71|74	A	286|307	A	117|119	A	204|207	A	173|173	A	197|217	G	10|10	A	52|59	N	0|1	A	142|142	G	3|3	n	0	A	57|57	A	75|75	A	158|170	A	89|90	A	234|251	n	0	A
T3272.8_345	AC.Combine.Locus_3272.8	345	C	C/A	A	6|6	A	11|11	n	0	C	89|90	C	71|74	C	290|311	C	118|120	C	205|208	C	176|176	C	198|218	A	10|10	C	52|59	N	0|1	C	145|145	A	3|3	n	0	C	57|57	C	76|76	C	158|170	C	90|91	C	237|253	n	0	C
T3272.8_364	AC.Combine.Locus_3272.8	364	A	A/G	G	6|6	G	11|12	A	1|1	A	88|89	A	71|74	A	287|308	A	119|121	A	203|206	A	178|178	A	199|219	G	10|10	A	52|59	N	0|1	A	141|141	G	3|3	n	0	A	57|57	A	73|73	A	156|168	A	88|89	A	234|250	n	0	A
T3272.8_375	AC.Combine.Locus_3272.8	375	A	A/G	G	5|5	G	8|9	n	0	A	54|55	A	44|47	A	149|166	A	61|62	A	122|125	A	106|106	R	110,19|129	G	7|7	A	26|31	N	0|1	A	73|73	R	1,2|3	n	0	A	22|22	A	34|34	A	84|93	A	47|48	A	131|146	n	0	A
T3272.8_409	AC.Combine.Locus_3272.8	409	A	A/G	G	3|3	G	6|6	n	0	A	111|111	A	88|91	A	312|326	A	140|141	A	233|238	A	203|203	A	240|255	G	7|7	A	58|62	N	0|1	A	152|152	G	2|2	n	0	A	46|46	A	67|67	A	183|190	A	99|100	A	249|263	n	0	A
T3272.8_440	AC.Combine.Locus_3272.8	440	T	T/A	T	3|3	T	5|5	T	1|1	A	85|86	A	65|66	A	259|263	A	109|110	A	180|181	A	164|164	A	176|178	T	8|8	A	47|48	n	0	A	125|125	T	1|1	n	0	A	47|47	A	60|60	A	146|150	A	78|79	A	202|206	n	0	A
T3272.8_443	AC.Combine.Locus_3272.8	443	C	C/T	C	3|3	C	6|6	C	1|1	T	85|86	T	65|66	T	263|271	T	111|112	T	187|189	T	164|164	T	177|182	C	8|8	T	48|49	n	0	T	128|128	C	2|2	n	0	T	48|48	T	64|64	T	147|153	T	79|80	T	207|213	n	0	T
T3275.1_618	AC.Combine.Locus_3275.1	618	G	G/A	R	111,35|146	G	87|87	G	417|417	G	165|165	G	265|265	R	83,73|156	G	142|142	A	122|122	R	125,96|221	A	132|132	R	23,90|113	R	86,49|135	R	11,40|51	R	16,130|146	A	147|147	n	0	G	171|171	R	94,101|195	G	166|166	R	83,33|116	A	185|186	R	129,119|248	G
T3275.1_874	AC.Combine.Locus_3275.1	874	T	T/A	W	20,14|34	A	41|41	A	71|71	A	24|24	A	22|22	W	19,8|27	A	52|52	T	25|25	W	17,7|24	T	36|36	W	11,12|23	T	42|48	T	6|6	W	13,11|24	T	32|32	n	0	A	28|28	W	16,15|31	A	39|39	W	23,20|43	T	27|27	W	7,16|23	A
T3331.6_388	AC.Combine.Locus_3331.6	388	G	G/A	R	16,29|45	G	15|15	G	47|47	R	18,19|37	R	27,11|38	G	49|49	G	21|21	R	21,10|31	A	18|18	G	45|45	R	6,2|8	R	21,20|41	R	2,5|7	A	16|16	G	24|24	n	0	G	18|20	A	50|50	G	49|49	R	11,10|21	G	26|26	A	22|22	G
T3331.6_658	AC.Combine.Locus_3331.6	658	G	G/A	R	15,24|39	G	15|15	G	50|50	R	17,18|35	R	25,10|35	G	47|47	G	16|16	R	21,10|31	A	19|19	G	42|42	R	9,2|11	R	25,19|44	R	3,5|8	A	16|16	G	23|23	n	0	R	3,18|21	A	53|53	G	46|46	R	9,10|19	G	22|22	A	24|24	G
T3333.3_780	AC.Combine.Locus_3333.3	780	G	G/T	K	13,57|70	K	40,41|81	T	452|452	T	225|226	T	122|122	K	189,114|303	T	96|96	G	119|119	K	97,92|189	G	123|124	K	112,97|210	K	93,94|187	T	56|56	K	125,74|199	G	70|70	n	0	T	247|247	G	255|255	T	292|292	K	53,45|98	G	323|323	K	115,130|246	T
T3407.3_386	AC.Combine.Locus_3407.3	386	G	G/A	A	35|35	G	14|14	R	12,29|41	R	12,8|20	R	13,36|49	A	36|36	A	34|34	R	28,21|49	R	17,5|22	R	21,13|34	G	23|23	G	29|29	R	5,10|15	A	32|32	R	11,5|16	n	0	A	27|27	G	30|30	R	28,33|61	R	19,16|35	G	23|23	R	25,8|33	R
T3413.1_1216	AC.Combine.Locus_3413.1	1216	T	T/C	Y	45,57|102	C	147|147	Y	147,195|342	C	197|197	T	298|298	T	328|328	C	73|73	C	371|371	C	457|457	Y	101,237|338	T	166|166	Y	117,132|249	Y	39,18|57	Y	93,86|179	Y	69,29|98	n	0	Y	201,42|243	Y	208,132|340	Y	94,158|253	T	217|217	T	296|297	Y	91,114|205	C
T3545.1_1767	AC.Combine.Locus_3545.1	1767	T	T/C	n	0	T	3|4	Y	5,11|16	Y	6,5|11	T	10|12	T	4|5	Y	5,6|11	Y	5,6|11	Y	3,5|8	Y	4,13|17	Y	4,4|8	Y	5,11|16	n	0	Y	3,3|6	T	4|5	n	0	Y	4,8|12	Y	7,11|18	Y	5,8|13	Y	3,8|11	Y	9,12|21	Y	6,6|12	Y
T3545.1_1772	AC.Combine.Locus_3545.1	1772	C	C/T	n	0	C	3|4	Y	7,5|12	Y	3,6|9	Y	7,3|10	C	3|4	Y	5,7|12	Y	3,5|8	Y	5,3|8	Y	7,4|11	Y	3,5|8	Y	10,6|16	n	0	Y	2,3|5	C	4|5	n	0	Y	6,4|10	Y	9,7|16	Y	5,5|10	Y	7,3|10	Y	10,9|19	Y	5,6|11	Y
T3545.1_1777	AC.Combine.Locus_3545.1	1777	C	C/T	n	0	T	3|4	Y	5,6|11	C	6|7	Y	3,3|6	C	1|3	Y	7,3|10	C	5|6	Y	3,4|7	Y	4,6|10	Y	5,2|7	Y	6,6|12	n	0	C	3|3	Y	1,2|3	n	0	Y	5,6|11	Y	7,4|11	Y	5,4|9	Y	3,5|8	Y	9,6|15	C	8|10	Y
T3689.2_32	AC.Combine.Locus_3689.2	32	A	A/G	R	78,100|178	R	279,175|454	R	340,158|498	R	88,70|158	R	176,68|244	R	217,145|362	R	106,48|154	R	219,162|381	R	87,103|190	R	148,130|278	R	33,149|182	R	196,104|300	R	38,20|58	R	176,123|299	R	108,105|213	n	0	R	117,186|303	R	141,154|295	R	241,156|397	R	137,96|233	R	158,141|299	R	95,108|203	R
T3689.2_53	AC.Combine.Locus_3689.2	53	A	A/G	R	79,100|179	R	284,193|477	R	358,173|531	R	88,78|166	R	188,73|261	R	226,159|385	R	106,49|155	R	232,175|407	R	87,110|197	R	148,135|283	R	35,152|187	R	205,115|321	R	41,22|63	R	180,128|308	R	116,117|233	n	0	R	128,198|326	R	147,165|312	R	249,173|422	R	143,105|248	R	160,158|318	R	99,114|213	R
T3689.2_161	AC.Combine.Locus_3689.2	161	G	G/T	K	105,84|189	K	197,294|491	K	166,348|514	K	79,92|171	K	75,191|267	K	161,219|380	K	51,104|155	K	175,227|403	K	109,86|195	K	133,148|281	K	154,35|189	K	118,210|328	K	22,42|64	K	133,179|312	K	110,122|232	n	0	K	183,118|301	K	155,146|301	K	170,247|417	K	105,142|247	K	156,158|314	K	107,103|210	K
T3937.2_125	AC.Combine.Locus_3937.2	125	T	T/C	C	30|30	T	15|15	T	44|44	T	22|22	Y	15,19|34	T	21|24	T	30|30	C	14|14	T	18|18	C	21|21	Y	12,10|22	Y	3,10|13	Y	2,7|9	C	9|9	Y	5,10|15	n	0	T	25|25	T	31|31	T	15|15	Y	6,11|17	Y	4,13|17	C	28|28	Y
T3967.1_110	AC.Combine.Locus_3967.1	110	C	C/T	T	4|4	n	0	n	0	n	0	n	0	Y	2,8|10	n	0	n	0	T	11|11	N	0|2	n	0	Y	2,8|10	n	0	n	0	n	0	n	0	T	13|13	T	15|15	C	8|8	n	0	n	0	n	0	C
T3967.1_237	AC.Combine.Locus_3967.1	237	A	A/G	A	62|62	A	18|18	A	18|18	A	45|45	A	47|47	A	156|156	A	20|20	A	46|46	A	84|84	A	37|37	A	26|26	A	63|63	n	0	n	0	n	0	n	0	A	5|5	A	185|185	A	115|115	A	40|40	A	59|59	A	20|20	A
T3967.1_254	AC.Combine.Locus_3967.1	254	G	G/A	G	80|80	G	24|24	G	24|24	G	61|61	G	65|65	G	201|201	G	26|26	G	63|63	G	123|123	G	51|51	G	29|29	G	84|84	n	0	n	0	n	0	n	0	G	11|11	G	256|256	G	136|144	G	51|51	G	73|75	G	26|26	R
T3967.1_467	AC.Combine.Locus_3967.1	467	C	C/A	n	0	n	0	n	0	n	0	n	0	n	0	n	0	n	0	n	0	n	0	A	17|17	A	10|10	n	0	n	0	n	0	n	0	n	0	A	6|6	A	28|28	A	8|8	n	0	A	9|9	A
T3990.1_637	AC.Combine.Locus_3990.1	637	C	C/T	T	2|2	T	2|2	N	0|1	n	0	n	0	Y	1,2|3	n	0	C	2|2	n	0	N	0|1	n	0	n	0	n	0	N	0|1	n	0	n	0	C	1|1	N	0|1	n	0	n	0	n	0	T	2|2	n
T3990.1_647	AC.Combine.Locus_3990.1	647	A	A/G	G	2|2	G	2|2	N	0|1	n	0	n	0	R	1,2|3	n	0	A	1|1	n	0	N	0|1	n	0	n	0	n	0	N	0|1	n	0	n	0	A	1|1	N	0|1	n	0	n	0	n	0	G	2|2	n
T4098.1_949	AC.Combine.Locus_4098.1	949	C	C/T	C	1|1	n	0	C	1|1	C	10|10	n	0	C	3|3	C	4|4	C	8|8	C	6|6	C	3|3	C	5|5	n	0	n	0	C	4|4	n	0	n	0	C	1|1	C	13|13	C	3|3	n	0	n	0	C	1|1	C
T4098.1_1004	AC.Combine.Locus_4098.1	1004	A	A/C	n	0	n	0	n	0	A	36|36	n	0	n	0	n	0	C	14|14	C	20|20	n	0	n	0	n	0	n	0	n	0	n	0	n	0	n	0	A	24|24	n	0	n	0	n	0	n	0	n
T4098.1_1021	AC.Combine.Locus_4098.1	1021	A	A/C	A	10|10	n	0	n	0	A	44|44	A	22|22	A	32|32	n	0	A	33|33	A	20|20	n	0	n	0	A	5|5	n	0	n	0	n	0	n	0	n	0	A	24|24	A	26|26	C	9|9	n	0	n	0	A
T4098.1_1305	AC.Combine.Locus_4098.1	1305	T	T/A	W	21,13|34	A	12|12	W	10,8|18	A	61|61	W	42,27|69	W	30,24|54	W	5,1|6	W	11,9|20	W	100,15|115	A	67|67	A	13|13	W	6,18|24	W	27,16|43	A	32|32	W	20,24|44	n	0	W	40,45|85	W	58,8|66	W	33,56|89	W	44,8|52	A	53|58	A	113|125	A
T4098.1_1308	AC.Combine.Locus_4098.1	1308	G	G/A	G	13|13	n	0	A	8|8	n	0	R	17,9|26	R	8,16|24	G	1|1	A	9|9	R	7,8|15	n	0	n	0	A	18|18	A	16|16	n	0	A	24|24	n	0	R	26,19|45	A	8|8	G	56|56	A	8|8	G	5|5	A	12|12	n
T4098.1_1332	AC.Combine.Locus_4098.1	1332	A	A/T	A	8|8	n	0	n	0	n	0	A	2|3	A	10|12	N	0|1	A	23|28	A	2|2	W	9,3|12	A	4|5	n	0	n	0	A	5|5	A	16|16	n	0	N	0|2	A	6|6	T	8|8	n	0	n	0	n	0	A
T4098.1_1365	AC.Combine.Locus_4098.1	1365	A	A/T	A	8|8	n	0	A	3|3	n	0	A	3|3	A	12|12	A	1|1	A	31|31	A	2|2	A	12|12	A	7|7	n	0	n	0	A	5|5	A	16|16	n	0	A	2|2	A	5|5	A	9|9	n	0	n	0	n	0	A
T4098.1_1410	AC.Combine.Locus_4098.1	1410	G	G/C	G	9|9	G	2|2	G	5|5	n	0	G	1|1	G	10|10	G	2|2	S	15,12|27	G	2|2	G	11|11	G	6|6	n	0	n	0	G	3|3	G	13|13	n	0	G	10|10	G	4|4	G	13|13	n	0	n	0	n	0	G
T4098.1_1422	AC.Combine.Locus_4098.1	1422	C	C/A	C	3|3	C	3|3	C	5|5	n	0	n	0	A	9|10	C	3|3	M	2,7|9	C	1|1	C	3|3	C	3|3	n	0	n	0	C	1|1	C	3|3	n	0	C	10|10	n	0	C	12|12	C	4|4	n	0	n	0	C
T4098.1_1469	AC.Combine.Locus_4098.1	1469	A	A/C	A	3|3	A	4|4	A	2|2	A	4|4	n	0	A	1|1	A	4|4	A	1|1	A	1|1	A	3|3	n	0	n	0	n	0	A	2|2	A	2|2	n	0	A	11|11	n	0	M	5,6|11	A	4|4	n	0	n	0	A
T4098.1_1476	AC.Combine.Locus_4098.1	1476	T	T/A	T	4|4	T	4|4	T	2|2	T	4|4	n	0	T	1|1	T	4|4	T	1|1	T	1|1	T	3|3	n	0	n	0	n	0	T	2|2	T	2|2	n	0	T	11|11	n	0	T	13|13	T	4|4	n	0	n	0	T
T4098.1_1493	AC.Combine.Locus_4098.1	1493	G	G/A	A	3|4	G	4|4	N	0|2	G	4|4	n	0	G	1|1	G	3|4	G	1|1	G	1|1	G	3|3	n	0	n	0	n	0	N	0|2	G	2|2	n	0	A	10|10	G	5|5	R	5,9|14	G	4|4	n	0	n	0	A
T4098.1_1509	AC.Combine.Locus_4098.1	1509	C	C/T	C	12|12	C	8|8	C	11|11	C	37|37	n	0	C	46|46	n	0	C	20|20	Y	38,15|53	C	47|47	C	43|43	n	0	n	0	n	0	C	1|1	n	0	C	11|11	C	127|127	Y	19,11|30	n	0	C	29|29	n	0	Y
T4098.1_1522	AC.Combine.Locus_4098.1	1522	C	C/G	C	13|13	C	8|8	C	11|11	C	39|39	n	0	C	48|48	n	0	C	20|20	C	53|59	S	11,45|58	C	44|44	n	0	n	0	n	0	C	2|2	n	0	C	11|11	C	128|128	S	9,31|40	n	0	S	10,29|39	n	0	C
T4098.1_1711	AC.Combine.Locus_4098.1	1711	G	G/A	G	19|19	G	19|19	G	12|12	R	10,21|31	G	1|1	G	8|8	n	0	G	12|12	G	19|19	G	87|87	G	8|8	G	44|44	n	0	n	0	G	18|18	n	0	G	10|10	G	18|18	G	22|22	G	4|4	G	25|25	n	0	G
T4098.1_1761	AC.Combine.Locus_4098.1	1761	C	C/T	C	19|19	C	24|24	C	8|8	C	31|31	C	1|1	C	6|6	T	3|3	C	8|8	C	6|6	C	96|105	C	5|5	C	52|52	n	0	n	0	C	8|8	n	0	C	6|6	C	27|27	C	12|12	C	2|2	C	32|32	n	0	Y
T4098.1_1779	AC.Combine.Locus_4098.1	1779	T	T/A	W	4,13|17	T	24|24	T	7|7	T	29|29	N	0|1	T	6|6	T	3|3	T	16|16	T	5|6	T	101|101	T	5|5	W	18,34|52	n	0	n	0	T	8|8	n	0	T	4|4	T	25|25	T	11|11	N	0|2	T	32|32	n	0	T
T4098.1_1799	AC.Combine.Locus_4098.1	1799	A	A/C	A	7|7	A	16|16	n	0	A	17|17	n	0	n	0	A	3|3	A	8|8	n	0	M	49,23|72	n	0	A	19|19	n	0	n	0	n	0	n	0	n	0	A	16|16	n	0	n	0	A	23|23	n	0	A
T4098.1_1824	AC.Combine.Locus_4098.1	1824	T	T/A	W	6,7|13	A	14|14	T	9|9	W	10,15|25	n	0	T	8|8	T	3|3	T	22|22	T	15|15	W	40,14|54	T	6|6	A	18|20	n	0	n	0	T	18|18	n	0	T	6|6	A	16|16	T	19|19	n	0	A	22|22	n	0	T
T4098.1_1857	AC.Combine.Locus_4098.1	1857	T	T/A	T	7|7	n	0	T	13|13	T	20|20	n	0	T	8|8	T	4|4	T	27|27	T	18|18	T	16|16	T	7|7	T	3|3	n	0	n	0	T	18|18	n	0	T	9|9	n	0	T	22|22	n	0	n	0	n	0	T
T4098.1_1901	AC.Combine.Locus_4098.1	1901	C	C/A	A	7|7	n	0	A	14|14	M	10,9|19	n	0	A	9|9	C	3|3	M	13,7|20	A	18|18	C	6|6	A	8|8	A	3|3	n	0	n	0	A	17|17	n	0	A	10|10	n	0	A	22|22	n	0	n	0	n	0	C
T4098.1_1951	AC.Combine.Locus_4098.1	1951	A	A/C	A	22|22	n	0	A	19|19	A	1|1	A	14|14	A	20|20	n	0	A	33|33	A	26|26	A	25|25	C	9|9	A	14|14	C	2|2	A	16|16	n	0	n	0	n	0	A	22|22	n	0	n	0	n	0	A	7|7	A
T4098.1_1989	AC.Combine.Locus_4098.1	1989	C	C/T	C	37|37	n	0	C	29|29	C	2|2	C	18|18	C	28|28	n	0	C	40|40	C	37|37	Y	38,15|53	C	11|11	C	23|23	C	2|2	C	17|19	n	0	n	0	n	0	C	32|32	n	0	n	0	n	0	C	8|8	C
T4098.1_2021	AC.Combine.Locus_4098.1	2021	A	A/G	A	24|28	G	19|19	A	19|19	A	1|1	A	15|15	A	19|19	n	0	R	31,37|68	A	27|27	R	41,22|63	A	9|9	A	14|14	A	2|2	A	14|14	n	0	n	0	G	6|6	A	22|22	n	0	n	0	n	0	A	6|6	R
T4098.1_2058	AC.Combine.Locus_4098.1	2058	T	T/A	T	24|28	T	21|21	A	19|19	N	0|1	T	16|16	W	17,3|20	n	0	W	31,37|68	W	12,14|26	W	20,42|62	n	0	A	13|13	n	0	A	13|13	n	0	n	0	T	8|8	A	22|22	n	0	n	0	n	0	A	7|7	W
T4098.1_2061	AC.Combine.Locus_4098.1	2061	G	G/C	S	5,19|24	G	21|21	n	0	n	0	C	16|16	N	0|2	n	0	G	37|37	C	14|14	G	37|42	n	0	n	0	n	0	n	0	n	0	n	0	G	8|8	n	0	n	0	n	0	n	0	n	0	G
T4098.1_2064	AC.Combine.Locus_4098.1	2064	G	G/T	K	5,4|9	G	21|21	n	0	T	13|13	T	28|28	T	13|13	n	0	G	36|36	n	0	G	37|37	T	13|13	n	0	n	0	n	0	n	0	n	0	G	8|8	n	0	n	0	n	0	n	0	T	8|8	K
T4098.1_2278	AC.Combine.Locus_4098.1	2278	A	A/T	A	151|151	A	37|37	A	289|289	W	58,85|143	A	184|184	A	326|326	A	67|67	W	283,38|321	W	235,138|374	W	148,147|295	A	349|353	A	449|449	A	17|17	A	135|135	A	86|86	n	0	A	284|284	A	198|198	A	304|304	A	61|61	A	136|141	A	175|175	A
T4098.1_2285	AC.Combine.Locus_4098.1	2285	A	A/C	A	151|151	A	38|38	A	293|293	A	146|146	A	184|184	A	328|328	A	67|67	A	325|325	A	379|379	A	300|300	A	355|355	A	453|453	A	17|17	A	137|137	A	86|86	C	15|15	A	287|287	M	199,25|224	A	307|307	A	61|61	A	146|146	A	177|177	A
T4105.1_349	AC.Combine.Locus_4105.1	349	T	T/C	C	72|72	C	213|213	C	655|656	T	52|52	Y	93,86|179	T	206|206	T	35|35	T	225|225	Y	94,123|217	T	180|180	C	72|72	Y	56,90|146	C	58|58	Y	122,111|233	C	139|139	n	0	Y	129,62|191	Y	117,82|199	Y	101,105|206	Y	39,34|73	T	342|342	C	258|258	Y
T4105.1_386	AC.Combine.Locus_4105.1	386	C	C/G	G	93|93	G	252|252	G	822|824	C	65|65	S	119,113|232	C	256|256	C	45|45	C	273|273	S	127,149|276	C	215|215	G	81|81	S	69,110|179	G	68|68	S	152,125|277	G	167|169	n	0	S	164,73|237	S	139,98|237	S	124,126|250	S	45,39|84	C	417|417	G	336|336	S
T4105.1_458	AC.Combine.Locus_4105.1	458	G	G/T	G	69|69	G	208|208	G	646|646	T	52|52	K	96,90|186	T	202|202	T	34|34	T	224|224	K	94,125|219	T	177|177	G	59|59	K	53,94|147	G	56|56	K	122,108|230	G	135|135	n	0	K	126,64|190	K	113,82|195	K	95,103|198	K	41,34|75	T	346|346	G	267|267	K
T4121.6_741	AC.Combine.Locus_4121.6	741	A	A/C	C	32|32	C	36|36	C	104|104	C	47|49	C	20|20	C	31|31	C	31|31	C	30|30	C	11|11	C	34|34	M	1,7|8	C	16|16	C	4|4	n	0	C	36|36	n	0	C	47|47	n	0	C	81|81	C	25|25	C	69|70	n	0	C
T4143.5_464	AC.Combine.Locus_4143.5	464	T	T/G	K	42,25|67	T	23|23	K	50,45|95	T	21|21	K	20,15|35	K	16,33|49	T	18|18	K	35,34|69	K	59,15|74	K	44,12|56	K	16,7|23	K	72,30|102	T	9|9	K	19,19|38	K	17,8|25	n	0	K	31,25|56	K	23,30|53	K	30,17|47	K	29,35|64	K	23,34|57	K	17,23|40	K
T4143.5_643	AC.Combine.Locus_4143.5	643	T	T/A	A	4|4	n	0	W	4,1|5	n	0	T	1|1	N	0|1	T	3|3	A	3|3	A	5|5	N	0|2	A	3|3	W	4,1|5	T	1|1	A	3|3	T	1|3	n	0	T	2|3	A	3|4	N	0|1	T	2|3	T	1|2	A	3|4	W
T4143.5_688	AC.Combine.Locus_4143.5	688	T	T/A	W	8,12|35	T	12|13	W	6,20|45	T	11|11	W	4,2|10	T	16|25	T	8|8	T	14|26	N	0|39	W	5,6|24	W	2,2|11	W	8,17|56	T	8|8	T	10|18	T	5|11	n	0	T	15|33	T	14|27	T	13|28	W	4,13|28	T	15|27	T	7|20	W
T4143.5_726	AC.Combine.Locus_4143.5	726	A	A/G	R	24,41|65	A	24|27	R	46,51|97	A	21|21	R	15,21|36	R	32,18|50	A	18|18	R	35,34|69	R	16,65|81	R	13,48|61	R	8,17|25	R	29,69|98	A	10|10	R	18,22|40	R	8,16|24	n	0	R	27,34|61	R	29,27|56	R	20,32|52	R	34,30|64	R	34,27|61	R	25,18|43	R
T4169.1_241	AC.Combine.Locus_4169.1	241	G	G/A	n	0	n	0	n	0	n	0	n	0	n	0	n	0	n	0	n	0	n	0	n	0	n	0	n	0	n	0	n	0	n	0	n	0	n	0	n	0	n	0	A	1|1	n	0	n
T4169.1_277	AC.Combine.Locus_4169.1	277	G	G/T	n	0	n	0	n	0	n	0	n	0	n	0	n	0	n	0	n	0	n	0	n	0	n	0	n	0	n	0	n	0	n	0	n	0	n	0	n	0	n	0	T	1|1	n	0	n
T4169.1_284	AC.Combine.Locus_4169.1	284	C	C/T	n	0	n	0	n	0	n	0	n	0	n	0	n	0	n	0	n	0	n	0	n	0	n	0	n	0	n	0	n	0	n	0	n	0	n	0	n	0	n	0	N	0|1	n	0	n
T4169.1_330	AC.Combine.Locus_4169.1	330	A	A/C	n	0	n	0	n	0	n	0	n	0	n	0	n	0	n	0	n	0	n	0	n	0	n	0	n	0	n	0	n	0	n	0	n	0	n	0	n	0	n	0	n	0	n	0	n
T4169.1_335	AC.Combine.Locus_4169.1	335	G	G/C	n	0	n	0	n	0	n	0	n	0	n	0	n	0	n	0	n	0	n	0	n	0	n	0	n	0	n	0	n	0	n	0	n	0	n	0	n	0	n	0	n	0	n	0	n
T4190.4_683	AC.Combine.Locus_4190.4	683	G	G/C	N	0|1	N	0|1	N	0|1	N	0|2	n	0	N	0|1	N	0|1	G	1|1	G	1|1	N	0|1	n	0	C	3|3	n	0	N	0|1	N	0|1	n	0	G	1|1	C	3|3	G	1|2	n	0	G	1|3	C	3|3	n
T4345.1_290	AC.Combine.Locus_4345.1	290	A	A/T	W	135,135|270	W	131,161|292	A	985|985	W	79,69|148	W	150,109|259	T	512|514	W	67,137|204	A	473|473	A	340|340	W	176,349|525	A	360|360	W	303,181|484	W	19,20|39	W	206,98|304	T	240|240	n	0	A	475|477	W	237,213|450	T	395|395	W	178,144|322	W	187,230|417	W	236,273|509	T
T4405.1_581	AC.Combine.Locus_4405.1	581	C	C/A	C	16|16	C	34|34	M	28,5|33	M	11,9|20	M	17,27|44	M	43,7|50	A	2|2	n	0	n	0	n	0	A	62|62	M	74,40|115	n	0	n	0	A	9|10	n	0	C	12|12	C	9|9	n	0	C	5|5	A	15|15	n	0	C
T4405.1_629	AC.Combine.Locus_4405.1	629	G	G/T	G	15|15	G	33|33	K	5,27|32	K	10,11|21	K	27,16|43	K	7,42|49	T	2|2	n	0	n	0	n	0	T	63|63	K	38,67|105	n	0	n	0	T	10|11	n	0	G	10|10	G	9|9	n	0	G	5|5	T	12|12	n	0	G
T4460.4_165	AC.Combine.Locus_4460.4	165	T	T/C	Y	2,1|3	C	1|1	T	2|2	C	1|1	C	1|1	T	2|2	n	0	n	0	n	0	Y	2,2|4	n	0	T	1|1	n	0	n	0	T	1|1	n	0	C	3|3	T	1|1	C	5|5	T	1|1	T	1|1	n	0	T
T4477.1_1389	AC.Combine.Locus_4477.1	1389	G	G/A	G	2|3	n	0	G	5|5	N	0|1	G	1|2	G	1|1	n	0	G	1|1	n	0	G	2|2	A	2|2	G	1|1	n	0	n	0	G	2|2	n	0	n	0	A	2|2	G	2|2	n	0	G	2|2	N	0|1	G
T4567.8_248	AC.Combine.Locus_4567.8	248	T	T/C	T	2|2	C	2|2	T	4|5	Y	2,3|5	Y	2,1|3	T	4|4	T	7|7	C	3|4	T	2|2	T	1|2	n	0	T	1|3	N	0|1	T	2|2	T	1|1	n	0	T	5|5	C	4|4	C	3|4	T	4|4	C	3|3	T	3|4	Y
T4567.8_670	AC.Combine.Locus_4567.8	670	C	C/A	C	2|2	A	2|2	M	2,3|5	M	2,3|5	M	2,1|3	C	2|2	C	6|6	M	2,1|3	C	3|3	M	2,1|3	n	0	C	1|2	N	0|1	C	1|1	C	1|1	n	0	C	3|3	A	5|5	M	2,2|4	C	4|4	N	0|1	C	4|5	M
T4609.7_1624	AC.Combine.Locus_4609.7	1624	A	A/G	R	90,14|104	R	184,60|244	R	286,90|376	R	73,57|130	R	42,77|119	R	159,68|227	R	34,42|76	R	273,65|338	R	106,53|159	R	210,34|244	R	86,32|118	R	135,41|176	R	39,16|55	R	198,53|251	R	147,66|213	n	0	R	262,123|385	R	151,81|232	R	332,108|440	R	151,45|196	R	209,120|330	R	235,105|340	R
T4633.1_1098	AC.Combine.Locus_4633.1	1098	G	G/A	n	0	n	0	n	0	n	0	n	0	n	0	n	0	n	0	A	1|1	n	0	n	0	A	3|4	n	0	A	3|3	n	0	n	0	n	0	A	3|3	R	1,2|3	A	1|1	G	4|4	G	1|1	G
T4642.7_433	AC.Combine.Locus_4642.7	433	G	G/A	R	52,58|110	R	244,269|513	R	345,282|627	R	182,176|358	G	709|709	G	383|383	R	27,40|67	R	285,186|471	R	138,122|260	R	300,338|639	G	413|413	A	593|593	R	20,12|32	R	205,142|347	G	83|91	n	0	G	369|369	R	145,184|329	G	573|573	R	175,118|293	R	232,128|360	R	561,254|815	R
T4668.1_516	AC.Combine.Locus_4668.1	516	T	T/G	T	6|7	K	3,8|11	K	7,30|38	T	14|16	K	5,16|21	K	5,13|18	K	2,4|6	T	22|26	T	8|8	K	7,25|32	T	38|42	K	8,21|29	N	0|1	K	5,17|23	K	2,7|9	n	0	K	8,34|43	K	12,18|30	K	7,21|29	K	3,11|14	K	10,13|23	K	6,18|24	K
T4682.2_737	AC.Combine.Locus_4682.2	737	A	A/G	R	107,107|214	R	240,147|387	R	714,466|1180	R	101,146|247	R	187,181|368	R	442,202|644	R	129,62|191	R	319,314|633	R	372,174|546	R	431,270|701	R	193,294|487	R	412,328|740	R	27,24|51	R	252,170|422	R	102,160|262	n	0	R	265,228|493	R	288,243|531	R	259,214|473	R	128,140|268	R	289,201|490	R	282,229|511	R
T4682.2_752	AC.Combine.Locus_4682.2	752	G	G/A	R	168,150|318	R	219,351|570	R	678,1033|1711	R	211,147|358	R	263,256|520	R	294,634|928	R	88,195|283	R	445,464|909	R	243,538|781	R	394,620|1014	R	428,258|686	R	465,589|1054	R	36,41|77	R	251,366|617	R	239,141|380	n	0	R	344,377|723	R	350,408|758	R	309,385|694	R	199,170|370	R	295,413|708	R	337,399|736	R
T4682.2_870	AC.Combine.Locus_4682.2	870	G	G/A	n	0	n	0	G	18|18	n	0	n	0	G	19|19	n	0	G	14|14	n	0	G	15|15	n	0	G	10|10	n	0	n	0	n	0	n	0	n	0	n	0	n	0	n	0	n	0	n	0	G
T4703.1_252	AC.Combine.Locus_4703.1	252	A	A/T	A	8|8	A	7|7	n	0	n	0	A	44|44	T	11|11	n	0	A	26|26	A	24|24	A	19|19	n	0	n	0	A	12|12	n	0	A	7|7	n	0	A	24|24	n	0	A	7|7	n	0	n	0	n	0	A
T4703.1_282	AC.Combine.Locus_4703.1	282	T	T/C	T	15|15	T	35|35	n	0	T	4|4	T	73|73	T	62|62	T	4|4	T	24|24	T	22|22	T	19|19	T	7|7	n	0	T	11|11	n	0	T	7|7	n	0	T	66|66	n	0	T	8|8	n	0	n	0	T	4|4	Y
T4703.1_283	AC.Combine.Locus_4703.1	283	A	A/G	R	6,9|15	R	7,28|35	n	0	G	4|4	R	40,32|72	R	12,50|62	G	4|4	A	24|24	A	22|22	A	19|19	G	7|7	n	0	A	11|11	n	0	A	7|7	n	0	R	21,45|66	n	0	A	8|8	n	0	n	0	G	4|4	A
T4703.1_315	AC.Combine.Locus_4703.1	315	C	C/T	C	9|9	C	30|34	n	0	Y	5,2|7	C	33|33	C	62|62	C	4|4	T	3|3	T	29|29	T	9|9	C	7|7	T	19|19	n	0	n	0	n	0	n	0	C	48|48	T	23|23	n	0	n	0	n	0	C	4|4	Y
T4703.1_560	AC.Combine.Locus_4703.1	560	C	C/G	C	20|20	C	8|8	C	52|52	C	16|16	G	16|16	C	15|15	C	19|19	C	39|39	C	8|8	C	50|50	C	10|10	C	20|20	C	8|8	n	0	n	0	n	0	C	9|9	C	17|17	C	6|6	C	23|23	C	44|44	C	22|22	C
T4703.1_578	AC.Combine.Locus_4703.1	578	T	T/C	T	334|341	T	235|235	T	248|248	T	242|242	T	189|189	T	305|305	T	98|98	T	242|242	T	263|263	T	267|267	T	85|85	T	117|118	T	580|580	T	185|185	T	104|104	n	0	T	260|260	T	264|264	T	145|145	T	504|504	T	282|283	T	288|288	T
T4703.1_598	AC.Combine.Locus_4703.1	598	C	C/G	C	373|373	C	280|280	C	287|288	C	287|287	C	219|219	C	349|349	C	108|108	C	294|309	C	302|302	C	298|310	C	93|93	C	141|141	C	667|668	C	217|217	C	127|127	n	0	C	315|315	C	303|303	C	179|179	C	604|604	C	360|360	C	345|345	C
T4703.1_628	AC.Combine.Locus_4703.1	628	A	A/G	A	429|455	A	331|331	A	328|328	A	320|320	A	262|277	A	412|437	A	121|121	A	342|342	A	348|348	A	339|340	A	100|100	A	165|165	A	786|786	A	251|251	A	137|137	n	0	A	366|366	A	355|355	A	215|230	A	690|691	A	414|414	A	403|403	A
T4703.1_1079	AC.Combine.Locus_4703.1	1079	T	T/G	n	0	n	0	n	0	n	0	n	0	n	0	n	0	n	0	T	4|4	n	0	G	5|5	T	7|7	n	0	T	2|2	T	19|19	n	0	T	1|1	T	3|3	K	4,2|6	T	19|19	T	6|6	T	3|3	T
T4703.1_1137	AC.Combine.Locus_4703.1	1137	A	A/T	n	0	n	0	n	0	N	0|1	n	0	n	0	n	0	T	6|6	A	2|2	n	0	A	4|4	A	7|7	A	1|1	n	0	A	3|3	n	0	A	6|6	n	0	A	9|9	n	0	A	6|6	A	6|6	A
T4703.1_1186	AC.Combine.Locus_4703.1	1186	A	A/C	A	3|3	n	0	A	1|1	A	1|1	A	1|1	n	0	A	1|1	A	7|7	A	1|1	n	0	n	0	n	0	A	1|1	A	1|1	A	1|1	n	0	A	1|1	n	0	A	1|1	n	0	n	0	A	1|1	A
T4703.1_1269	AC.Combine.Locus_4703.1	1269	A	A/T	A	1|1	n	0	n	0	n	0	n	0	n	0	n	0	n	0	n	0	T	43|43	n	0	A	1|1	n	0	n	0	n	0	n	0	n	0	T	4|4	T	15|16	n	0	A	1|1	n	0	n
T4703.1_1673	AC.Combine.Locus_4703.1	1673	T	T/G	T	9|9	n	0	K	8,2|10	n	0	n	0	T	5|5	n	0	n	0	T	3|3	n	0	n	0	T	2|2	n	0	n	0	n	0	n	0	n	0	n	0	n	0	G	7|7	n	0	n	0	n
T4938.34_383	AC.Combine.Locus_4938.34	383	T	T/C	Y	60,230|290	Y	83,233|316	Y	257,731|988	Y	50,295|345	Y	67,324|391	Y	120,327|447	Y	53,135|188	Y	122,508|630	Y	73,196|269	Y	72,331|403	Y	80,244|324	Y	148,365|513	Y	12,66|78	Y	70,164|234	Y	35,256|291	n	0	Y	142,463|605	Y	85,357|442	Y	122,371|493	Y	92,275|367	Y	125,274|399	Y	114,452|566	Y
T4967.33_2997	AC.Combine.Locus_4967.33	2997	C	C/T	C	1|1	C	1|1	C	1|1	n	0	Y	2,1|3	C	2|2	n	0	C	1|1	n	0	n	0	n	0	C	1|1	C	2|2	Y	1,1|2	C	2|2	n	0	n	0	C	1|1	C	1|1	n	0	C	2|2	C	3|3	Y
T4967.38_928	AC.Combine.Locus_4967.38	928	C	C/T	n	0	n	0	C	1|2	n	0	n	0	n	0	n	0	n	0	n	0	C	1|1	n	0	C	3|4	n	0	n	0	C	1|2	n	0	C	1|1	n	0	C	1|1	C	1|1	N	0|1	n	0	C
T5082.1_1279	AC.Combine.Locus_5082.1	1279	A	A/T	A	3|3	A	2|2	A	13|14	A	2|2	A	5|6	A	3|4	A	4|4	A	2|3	A	6|6	A	3|3	A	2|3	A	3|3	A	3|4	A	2|2	A	7|7	n	0	W	5,2|7	A	6|6	A	8|8	A	8|8	A	5|6	A	3|3	A
T5082.1_1286	AC.Combine.Locus_5082.1	1286	C	C/G	C	3|3	C	2|2	C	14|15	C	2|2	C	5|6	C	3|4	C	4|4	C	2|3	C	6|6	C	3|3	C	2|3	C	3|3	C	3|4	C	2|2	C	6|6	n	0	S	2,5|7	C	6|6	C	8|9	C	9|9	C	6|7	C	3|4	C
T5165.2_400	AC.Combine.Locus_5165.2	400	A	A/G	A	25|26	n	0	n	0	A	55|55	A	76|76	A	50|50	N	0|1	A	92|93	A	6|6	n	0	A	36|37	A	44|45	A	17|17	A	72|73	n	0	n	0	n	0	A	84|86	N	0|1	A	39|39	n	0	A	107|108	N
T5181.11_1923	AC.Combine.Locus_5181.11	1923	G	G/A	n	0	n	0	n	0	n	0	n	0	n	0	n	0	n	0	n	0	n	0	n	0	n	0	G	3|3	G	2|2	n	0	n	0	n	0	G	2|2	n	0	n	0	G	1|1	n	0	n
T5181.11_1958	AC.Combine.Locus_5181.11	1958	C	C/T	n	0	n	0	n	0	n	0	n	0	n	0	n	0	n	0	n	0	n	0	n	0	n	0	C	3|3	C	3|3	n	0	n	0	n	0	C	2|2	n	0	n	0	C	1|1	n	0	n
T5236.16_526	AC.Combine.Locus_5236.16	526	A	A/G	R	16,5|21	A	28|29	A	41|44	A	29|30	A	16|19	A	7|7	A	4|5	A	24|24	A	5|5	A	9|10	R	5,2|7	A	12|12	A	4|4	A	2|3	A	22|22	n	0	A	20|22	A	32|34	A	19|22	A	10|12	A	24|27	A	27|27	A
T5236.16_546	AC.Combine.Locus_5236.16	546	C	C/T	C	12|15	C	27|28	C	34|37	C	24|25	C	15|16	C	7|7	C	4|4	C	22|22	C	3|3	C	9|10	Y	4,2|6	C	12|12	C	3|3	C	2|3	C	22|22	n	0	C	18|19	C	28|29	C	18|21	C	8|9	C	20|22	C	21|21	C
T5337.1_678	AC.Combine.Locus_5337.1	678	A	A/T	n	0	n	0	A	23|23	A	2|2	A	10|10	A	15|15	n	0	n	0	n	0	n	0	A	29|29	W	11,38|49	n	0	T	14|14	n	0	n	0	n	0	n	0	n	0	n	0	n	0	T	13|13	n
T5359.3_641	AC.Combine.Locus_5359.3	641	C	C/T	C	1|1	C	1|2	C	4|5	C	2|3	C	6|6	C	3|3	C	1|2	Y	1,6|7	Y	5,3|8	C	5|5	n	0	T	4|4	T	3|3	T	3|3	C	5|5	n	0	n	0	C	5|5	Y	4,5|9	C	4|4	C	1|2	Y	2,1|3	T
T5359.3_656	AC.Combine.Locus_5359.3	656	C	C/A	n	0	C	2|2	C	4|4	n	0	C	3|3	C	3|3	C	1|1	M	2,1|3	M	2,2|4	C	3|3	C	1|1	N	0|1	N	0|1	N	0|1	C	2|2	n	0	n	0	C	2|2	C	3|4	C	2|2	C	1|1	M	2,2|4	A
T5544.3_428	AC.Combine.Locus_5544.3	428	T	T/G	G	10|10	K	6,3|9	K	18,11|29	T	1|2	G	9|9	T	13|13	T	7|7	T	16|16	T	17|17	T	16|19	T	17|17	T	15|15	n	0	G	7|7	T	8|8	n	0	T	4|5	K	7,9|16	T	29|29	K	6,4|10	G	15|15	T	21|21	T
T5561.1_3362	AC.Combine.Locus_5561.1	3362	A	A/G	n	0	N	0|1	N	0|2	n	0	N	0|2	G	4|4	N	0|1	n	0	A	8|8	A	9|9	A	9|10	N	0|2	n	0	A	9|9	n	0	n	0	N	0|2	A	6|6	A	2|2	n	0	n	0	A	1|1	G
T5574.1_2002	AC.Combine.Locus_5574.1	2002	A	A/G	n	0	A	2|2	R	4,3|7	A	4|4	n	0	A	1|2	A	2|2	N	0|1	N	0|1	N	0|1	n	0	N	0|1	N	0|1	n	0	A	1|1	n	0	A	1|1	A	2|2	R	1,2|3	A	1|1	n	0	G	3|4	A
T5686.1_977	AC.Combine.Locus_5686.1	977	A	A/G	A	5|5	A	21|21	A	16|16	A	30|30	n	0	A	30|30	n	0	A	88|88	A	37|37	A	37|37	A	10|10	A	35|35	n	0	n	0	n	0	n	0	n	0	n	0	n	0	A	7|7	n	0	n	0	A
T5686.1_990	AC.Combine.Locus_5686.1	990	A	A/G	n	0	A	18|18	A	11|11	A	21|21	n	0	R	16,7|23	n	0	A	62|62	A	29|29	A	24|24	A	6|6	R	8,15|23	n	0	n	0	n	0	n	0	n	0	n	0	n	0	A	5|5	n	0	n	0	R
T5686.1_1000	AC.Combine.Locus_5686.1	1000	A	A/T	T	44|45	A	18|18	A	11|11	A	21|21	n	0	A	16|16	N	0|2	A	63|63	A	28|28	A	26|30	W	6,22|28	A	9|9	n	0	n	0	n	0	n	0	n	0	T	17|17	n	0	A	5|5	n	0	n	0	A
T5686.1_1137	AC.Combine.Locus_5686.1	1137	C	C/G	C	47|47	n	0	n	0	n	0	n	0	n	0	S	2,2|4	n	0	n	0	C	4|4	C	21|21	n	0	n	0	n	0	n	0	n	0	n	0	C	16|16	n	0	n	0	n	0	n	0	n
T5815.1_191	AC.Combine.Locus_5815.1	191	G	G/A	n	0	n	0	G	2|2	n	0	n	0	n	0	n	0	n	0	N	0|1	n	0	n	0	N	0|1	n	0	n	0	n	0	n	0	n	0	A	2|2	G	1|1	G	2|2	n	0	N	0|1	G
T5858.1_13	AC.Combine.Locus_5858.1	13	T	T/C	T	1|1	C	2|2	T	2|3	T	5|5	T	1|1	T	2|3	T	1|1	T	1|2	N	0|2	N	0|1	N	0|1	C	3|3	T	1|1	T	3|4	C	4|4	n	0	C	3|3	N	0|2	T	1|1	T	4|4	T	1|1	C	4|4	N
T5858.1_113	AC.Combine.Locus_5858.1	113	T	T/C	T	1|1	C	2|2	T	2|3	T	3|3	C	2|2	N	0|1	T	1|1	T	1|2	n	0	N	0|1	C	2|2	C	2|2	n	0	T	1|2	C	3|4	n	0	C	2|2	N	0|1	n	0	T	3|3	T	1|1	N	0|1	N
T5858.1_230	AC.Combine.Locus_5858.1	230	G	G/T	n	0	n	0	n	0	n	0	n	0	n	0	n	0	n	0	n	0	n	0	n	0	G	1|1	n	0	n	0	n	0	n	0	n	0	n	0	n	0	G	1|1	G	1|1	n	0	G
T6000.8_2783	AC.Combine.Locus_6000.8	2783	C	C/A	C	11|12	C	3|4	C	21|22	M	2,5|7	C	6|6	C	14|17	M	3,13|16	C	14|15	M	2,5|7	M	2,5|7	C	5|5	M	4,8|12	C	6|6	M	2,3|5	C	20|20	n	0	C	20|23	C	15|17	C	17|19	C	9|11	M	3,6|9	C	13|15	M
T6034.1_608	AC.Combine.Locus_6034.1	608	G	G/A	R	147,181|328	R	221,184|405	R	416,271|687	R	129,110|239	R	132,247|379	R	261,186|447	R	105,114|219	R	261,268|529	R	147,196|343	R	142,166|308	R	77,150|227	R	193,183|377	R	26,38|64	R	125,142|267	R	62,240|302	n	0	R	178,190|368	R	257,170|427	R	233,223|456	R	131,151|282	R	191,155|346	R	151,237|388	R
T6034.1_617	AC.Combine.Locus_6034.1	617	C	C/T	Y	180,147|327	Y	183,221|404	Y	272,417|689	Y	111,130|241	Y	246,134|380	Y	183,261|444	Y	112,103|215	Y	267,260|527	Y	197,145|342	Y	161,144|305	Y	148,77|225	Y	180,193|373	Y	37,27|64	Y	145,126|271	Y	238,62|300	n	0	Y	187,176|363	Y	170,259|429	Y	219,233|452	Y	151,129|280	Y	152,192|344	Y	238,151|390	Y
T6034.1_665	AC.Combine.Locus_6034.1	665	A	A/G	R	235,192|427	R	233,255|488	R	347,508|855	R	136,159|295	R	319,160|479	R	220,294|514	R	154,134|288	R	339,281|620	R	247,169|416	R	207,178|385	R	173,91|265	R	93,95|188	R	22,19|41	R	74,58|132	R	119,30|149	n	0	R	85,86|171	R	78,130|208	R	114,110|224	R	65,67|132	R	78,107|185	R	118,83|201	R
T6034.1_728	AC.Combine.Locus_6034.1	728	G	G/A	R	164,188|352	R	235,196|431	R	420,280|700	R	141,114|255	R	142,269|411	R	268,197|465	R	109,122|231	R	271,287|558	R	153,213|366	R	150,177|327	R	83,157|240	R	204,188|392	R	32,35|67	R	128,150|279	R	67,247|314	n	0	R	182,192|374	R	272,175|447	R	234,233|467	R	143,159|302	R	203,162|366	R	155,252|407	R
T6034.1_756	AC.Combine.Locus_6034.1	756	A	A/G	R	182,160|342	R	189,222|411	R	273,407|680	R	111,136|247	R	261,136|397	R	187,256|443	R	119,107|226	R	275,260|535	R	202,153|355	R	168,147|315	R	153,81|234	R	180,200|380	R	35,32|67	R	144,123|267	R	242,64|306	n	0	R	187,182|369	R	172,259|431	R	226,227|453	R	152,139|291	R	156,191|347	R	241,154|395	R
T6092.1_920	AC.Combine.Locus_6092.1	920	C	C/A	n	0	N	0|1	M	2,2|4	n	0	n	0	n	0	n	0	C	1|1	n	0	n	0	C	1|2	n	0	n	0	N	0|1	n	0	n	0	n	0	C	2|3	n	0	n	0	n	0	n	0	n
T6173.15_1870	AC.Combine.Locus_6173.15	1870	G	G/T	G	7|7	G	5|5	G	9|9	G	1|1	G	5|5	G	11|11	G	13|13	K	2,4|6	G	5|5	G	3|3	G	5|5	K	4,2|6	G	1|1	G	2|2	G	5|6	n	0	G	1|1	G	4|5	G	4|5	G	6|6	G	2|2	G	9|9	K
T6173.15_1899	AC.Combine.Locus_6173.15	1899	C	C/T	n	0	n	0	n	0	N	0|1	n	0	C	1|1	n	0	Y	2,3|5	n	0	n	0	n	0	T	3|3	n	0	n	0	C	1|2	n	0	n	0	n	0	C	1|1	n	0	n	0	n	0	Y
T6174.23_726	AC.Combine.Locus_6174.23	726	A	A/G	R	43,23|66	R	84,33|117	A	186|187	R	55,73|128	R	120,49|169	R	86,29|115	R	43,20|63	R	88,109|197	A	61|69	R	57,97|154	A	33|33	R	123,22|145	A	13|14	R	24,37|61	R	59,11|70	n	0	R	92,103|195	R	122,51|173	R	100,78|178	R	50,22|72	R	105,40|145	A	98|98	R
T6174.23_848	AC.Combine.Locus_6174.23	848	T	T/C	Y	42,87|129	Y	91,143|234	C	408|408	T	229|229	T	334|334	Y	122,129|251	Y	49,81|130	T	428|431	Y	53,88|141	T	295|295	C	53|53	Y	156,151|307	Y	18,15|33	T	134|144	Y	41,89|130	n	0	Y	57,286|343	Y	109,223|332	Y	143,200|343	Y	69,88|157	Y	142,155|297	C	210|210	T
T6279.1_1838	AC.Combine.Locus_6279.1	1838	A	A/G	G	61|61	G	88|88	G	145|145	A	114|114	R	71,35|106	A	66|66	A	106|106	A	141|141	R	59,69|128	A	149|149	G	17|17	R	42,41|83	G	43|43	R	100,52|152	G	117|117	n	0	R	33,55|88	R	57,88|145	R	77,45|122	R	58,64|122	A	110|110	G	152|152	R
T6307.1_783	AC.Combine.Locus_6307.1	783	C	C/T	C	2|3	C	3|4	Y	7,3|10	C	2|2	Y	3,2|5	Y	4,3|7	C	1|1	C	9|11	C	8|9	C	5|6	C	3|3	C	2|2	C	2|3	C	1|2	C	3|3	n	0	C	6|7	Y	6,2|8	T	3|4	C	3|3	C	8|8	Y	8,3|11	C
T6307.1_785	AC.Combine.Locus_6307.1	785	A	A/G	A	2|3	A	2|3	R	7,4|11	A	2|2	R	3,2|5	R	4,3|7	A	1|2	A	8|10	R	7,2|9	A	5|6	A	3|3	A	2|3	A	2|3	A	1|2	A	2|2	n	0	A	6|7	R	4,2|6	G	3|4	A	3|3	A	8|8	R	7,3|10	A
T6307.1_787	AC.Combine.Locus_6307.1	787	G	G/T	N	0|2	N	0|3	K	4,7|11	N	0|2	K	2,3|5	K	4,3|7	N	0|2	K	2,6|8	K	2,7|9	T	4|5	N	0|2	N	0|3	G	2|3	N	0|2	G	1|2	n	0	T	3|4	K	2,4|6	G	4|5	T	3|3	K	1,7|8	K	4,5|9	K
T6307.1_788	AC.Combine.Locus_6307.1	788	T	T/A	T	1|2	T	1|3	W	6,4|10	T	1|3	W	3,2|5	W	2,4|6	T	1|2	W	5,2|7	W	6,2|8	W	4,2|6	N	0|2	T	1|3	T	2|3	T	2|3	T	1|2	n	0	A	3|4	W	4,2|6	T	4|5	A	3|3	W	6,1|7	W	5,5|10	W
T6307.1_789	AC.Combine.Locus_6307.1	789	C	C/A	C	1|2	M	2,2|4	M	4,4|8	M	2,2|4	M	3,2|5	M	2,4|6	C	1|1	M	5,2|7	M	5,2|7	M	4,2|6	N	0|2	C	1|3	C	2|3	C	2|3	C	1|2	n	0	C	1|3	M	4,2|6	C	5|6	A	3|3	M	4,1|5	M	4,5|9	M
T6309.5_1112	AC.Combine.Locus_6309.5	1112	T	T/C	Y	121,332|453	Y	156,585|741	Y	690,900|1590	Y	76,230|306	Y	445,653|1098	Y	126,746|872	Y	127,117|244	T	841|841	Y	60,464|524	T	1147|1147	Y	163,493|656	Y	203,752|955	Y	71,83|154	Y	156,435|591	Y	135,416|551	n	0	Y	480,340|820	T	643|643	Y	304,387|691	Y	50,308|358	T	948|948	Y	231,980|1211	Y
T6314.1_878	AC.Combine.Locus_6314.1	878	C	C/T	C	3|3	Y	5,2|7	C	13|13	C	1|2	T	9|9	T	14|14	C	2|2	C	3|3	C	2|2	Y	3,3|6	T	2|2	T	3|4	C	3|4	C	1|2	C	2|3	n	0	T	5|5	Y	6,2|8	C	4|4	T	4|4	T	3|3	Y	2,4|6	C
T6474.2_1877	AC.Combine.Locus_6474.2	1877	A	A/T	W	48,45|94	T	144|144	A	297|297	W	98,40|138	T	117|118	W	130,28|158	T	111|111	T	123|123	W	105,58|163	W	150,79|229	A	116|116	W	155,104|259	A	68|68	W	57,25|82	W	111,44|155	n	0	W	117,94|211	T	85|85	W	75,20|95	A	170|170	W	89,73|162	A	227|227	T
T6474.2_1937	AC.Combine.Locus_6474.2	1937	C	C/A	M	21,27|48	A	70|70	C	170|170	M	20,49|69	A	60|60	M	11,79|90	A	63|63	A	57|57	M	33,53|86	M	47,76|123	C	71|71	M	49,96|145	C	34|34	M	15,29|44	M	24,54|78	n	0	M	50,62|112	A	41|41	M	12,41|53	C	90|90	M	40,57|97	C	129|129	A
T6474.2_2151	AC.Combine.Locus_6474.2	2151	A	A/C	M	11,9|20	A	14|14	C	50|50	M	23,9|32	A	22|22	A	14|16	A	26|26	A	25|25	A	15|18	M	17,7|24	C	11|11	M	12,16|28	C	4|4	A	11|11	M	12,15|27	n	0	M	14,4|18	A	36|36	M	9,14|23	C	14|14	M	3,7|10	C	32|32	A
T6474.2_2179	AC.Combine.Locus_6474.2	2179	G	G/A	R	8,7|15	G	9|9	A	34|34	R	6,18|24	G	20|20	G	12|14	G	23|23	G	17|17	G	9|10	R	6,10|16	A	9|9	R	8,8|16	A	3|3	G	10|10	R	10,11|21	n	0	R	3,6|9	G	26|26	R	8,7|15	A	12|12	R	2,3|5	A	24|24	G
T6574.1_1072	AC.Combine.Locus_6574.1	1072	T	T/C	T	5|5	T	3|3	T	12|12	T	5|5	T	3|3	C	5|5	T	1|1	Y	2,2|4	T	3|4	n	0	N	0|1	C	2|2	N	0|1	C	2|2	n	0	n	0	C	3|4	T	1|3	T	1|3	C	2|2	T	2|2	T	3|3	T
T6574.1_1078	AC.Combine.Locus_6574.1	1078	C	C/G	C	5|5	C	3|3	C	13|13	C	6|6	C	3|3	G	5|5	C	1|1	S	2,2|4	C	3|4	N	0|1	N	0|1	S	2,1|3	N	0|1	G	2|2	n	0	n	0	S	4,1|5	G	3|4	S	2,1|3	G	4|4	C	2|2	C	4|5	C
T6598.1_779	AC.Combine.Locus_6598.1	779	C	C/T	T	62|62	C	14|14	T	114|127	C	63|63	Y	53,175|229	T	33|33	C	27|27	T	226|226	T	85|85	T	159|159	T	49|49	T	281|281	Y	10,43|53	T	79|79	Y	41,91|132	n	0	T	96|106	C	92|92	T	151|159	Y	29,16|45	Y	31,128|159	Y	10,85|95	Y
T6625.1_587	AC.Combine.Locus_6625.1	587	G	G/A	A	137|137	R	105,131|236	R	171,266|437	R	33,70|103	A	208|208	G	275|275	R	15,34|49	G	267|267	G	325|325	R	164,220|384	R	103,101|204	G	266|266	G	49|49	A	162|162	G	93|93	n	0	R	142,96|238	R	140,155|295	G	130|130	R	58,52|110	A	191|191	G	289|289	G
T6675.1_952	AC.Combine.Locus_6675.1	952	C	C/G	C	18|18	S	2,3|5	G	11|11	C	5|5	G	8|8	S	3,9|12	S	4,6|10	S	2,4|6	S	3,5|8	G	7|7	G	6|6	G	8|8	C	4|5	S	3,3|6	S	3,7|10	n	0	S	8,2|10	S	6,11|17	G	8|8	C	5|6	S	7,8|15	C	6|6	S
T6824.5_536	AC.Combine.Locus_6824.5	536	T	T/C	N	0|1	n	0	N	0|1	n	0	T	1|2	N	0|1	n	0	C	2|2	T	1|1	T	2|3	n	0	C	4|4	n	0	T	1|2	n	0	n	0	C	3|4	N	0|2	C	4|5	T	1|1	C	2|3	n	0	C
T6824.5_697	AC.Combine.Locus_6824.5	697	A	A/G	n	0	n	0	n	0	n	0	N	0|1	G	1|1	n	0	n	0	n	0	A	2|2	n	0	G	2|2	n	0	G	1|1	n	0	n	0	A	1|1	G	2|2	G	4|4	A	1|1	n	0	n	0	G
T6824.5_770	AC.Combine.Locus_6824.5	770	A	A/T	N	0|1	n	0	N	0|1	n	0	n	0	T	2|2	n	0	T	2|2	n	0	N	0|1	n	0	T	3|3	n	0	N	0|1	n	0	n	0	T	3|3	N	0|1	T	4|5	n	0	T	3|3	n	0	T
T6827.9_1134	AC.Combine.Locus_6827.9	1134	A	A/T	n	0	n	0	A	2|3	n	0	n	0	A	1|1	A	1|1	A	1|2	n	0	n	0	A	2|3	n	0	A	1|2	n	0	W	2,3|5	n	0	A	3|3	A	2|3	A	2|3	A	1|2	n	0	n	0	W
T6861.2_996	AC.Combine.Locus_6861.2	996	T	T/C	n	0	n	0	n	0	n	0	n	0	n	0	T	1|1	T	10|10	n	0	n	0	n	0	n	0	T	12|12	n	0	n	0	n	0	n	0	T	12|12	n	0	T	15|15	n	0	C	18|18	n
T6861.2_1011	AC.Combine.Locus_6861.2	1011	T	T/A	n	0	T	1|1	n	0	n	0	n	0	n	0	T	1|1	T	10|10	n	0	n	0	n	0	n	0	T	16|16	n	0	n	0	n	0	n	0	T	20|20	n	0	T	25|25	n	0	A	24|24	n
T7062.8_416	AC.Combine.Locus_7062.8	416	C	C/T	n	0	n	0	T	1|1	C	2|2	C	10|10	C	22|22	n	0	C	1|1	n	0	n	0	C	1|1	T	1|1	C	14|14	n	0	n	0	n	0	T	3|3	n	0	n	0	n	0	n	0	n	0	n
T7062.8_557	AC.Combine.Locus_7062.8	557	G	G/A	R	15,44|59	R	58,134|192	R	74,154|228	R	10,30|40	R	21,118|139	R	47,159|206	R	15,12|27	R	38,103|141	R	18,71|89	R	63,71|134	R	35,58|93	R	41,130|171	R	5,4|9	R	14,56|70	R	19,36|55	n	0	R	49,149|198	R	56,122|178	R	54,100|154	G	35|36	R	45,144|189	R	28,95|123	R
T7073.1_925	AC.Combine.Locus_7073.1	925	A	A/C	C	1|1	A	2|2	C	6|6	A	1|1	C	1|1	A	1|1	A	1|1	C	3|3	M	2,1|3	A	2|2	n	0	C	3|3	n	0	C	1|1	C	4|4	n	0	n	0	C	2|2	A	2|2	C	3|4	n	0	M	1,4|5	C
T7078.1_560	AC.Combine.Locus_7078.1	560	C	C/T	C	1|1	T	3|3	T	6|6	T	4|4	T	5|5	Y	1,2|3	T	2|2	C	1|1	C	2|3	C	1|1	n	0	Y	1,2|3	C	3|3	C	1|2	n	0	n	0	T	2|2	C	2|2	T	3|3	C	3|3	C	1|2	Y	1,2|3	N
T7088.1_2180	AC.Combine.Locus_7088.1	2180	T	T/C	T	7|7	T	5|5	T	8|8	T	13|14	T	2|2	T	8|8	T	1|1	Y	6,9|15	T	7|8	T	16|20	T	4|4	T	12|12	T	5|5	T	6|6	T	4|5	n	0	T	8|8	T	8|10	T	5|5	T	12|12	T	14|14	Y	2,3|5	T
T7088.1_2415	AC.Combine.Locus_7088.1	2415	A	A/G	A	15|15	A	10|11	A	23|23	A	27|28	A	6|7	A	17|18	A	2|3	R	18,5|23	R	15,4|19	A	29|30	A	6|7	A	26|26	A	6|6	A	14|15	A	5|6	n	0	A	9|9	A	16|18	A	7|7	A	18|18	A	23|24	A	11|12	A
T7107.10_471	AC.Combine.Locus_7107.10	471	A	A/C	A	3|3	n	0	M	3,4|7	M	3,4|7	C	2|2	A	3|3	A	7|7	N	0|1	C	3|3	A	2|2	A	4|4	M	1,4|5	N	0|1	N	0|1	A	2|3	n	0	C	2|2	C	2|2	A	3|3	A	1|1	A	6|6	C	6|6	A
T7107.69_1189	AC.Combine.Locus_7107.69	1189	A	A/G	G	183|183	R	64,194|258	R	113,502|615	R	41,155|196	G	166|166	G	402|402	G	117|117	R	54,122|176	R	52,158|210	R	97,193|290	G	169|186	R	59,449|508	R	35,45|80	R	54,46|100	G	399|436	n	0	G	221|221	R	135,309|444	G	452|452	G	320|353	R	50,310|360	R	77,336|413	R
T7107.69_1264	AC.Combine.Locus_7107.69	1264	C	C/A	C	137|137	M	40,141|181	M	85,362|447	M	33,108|141	C	122|122	C	246|246	C	88|88	M	45,94|139	M	38,120|158	M	73,144|217	C	112|123	C	332|369	M	23,36|59	M	32,38|70	C	285|313	n	0	C	145|145	M	92,218|310	C	300|300	C	241|265	M	36,234|270	M	47,219|266	M
T7108.1_844	AC.Combine.Locus_7108.1	844	A	A/G	G	80|80	A	88|88	R	112,50|162	R	31,19|50	A	35|35	R	42,36|78	A	43|43	R	40,27|67	G	42|42	G	52|52	G	4|4	A	92|92	A	37|37	R	35,42|77	A	85|85	n	0	R	32,15|47	R	72,51|123	R	49,55|104	R	49,39|88	R	44,41|85	R	10,23|33	R
T7227.1_884	AC.Combine.Locus_7227.1	884	T	T/A	n	0	n	0	T	2|2	n	0	A	1|1	A	1|1	T	1|2	n	0	n	0	n	0	n	0	n	0	n	0	n	0	T	1|1	n	0	A	1|1	T	1|1	A	1|1	T	1|1	n	0	W	1,1|2	W
T7249.1_873	AC.Combine.Locus_7249.1	873	T	T/C	Y	4,13|17	T	35|35	T	68|68	T	15|18	T	37|37	T	37|40	T	38|38	Y	6,18|24	T	8|10	T	72|72	T	15|17	T	14|17	T	2|2	N	0|2	T	38|38	n	0	T	14|16	C	5|5	T	56|56	T	13|15	T	46|46	C	5|5	T
T7249.1_875	AC.Combine.Locus_7249.1	875	C	C/T	Y	13,4|17	C	35|35	C	67|67	C	15|18	C	37|37	C	37|40	C	38|38	Y	18,6|24	C	8|10	C	72|72	C	15|17	C	14|17	C	2|2	N	0|2	C	38|38	n	0	C	15|18	T	5|5	C	56|56	C	13|15	C	45|45	T	5|5	C
T7316.5_1995	AC.Combine.Locus_7316.5	1995	G	G/A	R	60,95|155	G	224|224	G	336|336	R	45,117|162	A	78|78	G	248|248	R	30,37|67	A	139|139	R	38,29|67	R	48,54|102	R	53,79|132	R	62,78|140	A	14|14	R	19,88|107	R	30,61|91	n	0	A	83|83	A	135|135	A	115|115	R	47,65|112	R	32,107|139	R	110,168|279	A
T7316.5_2017	AC.Combine.Locus_7316.5	2017	C	C/G	S	32,69|101	C	166|166	C	239|239	S	22,92|114	G	41|41	C	194|194	S	14,25|39	G	71|71	S	24,15|39	S	25,41|66	S	24,59|83	S	25,56|81	G	3|3	C	60|69	S	13,51|64	n	0	G	28|28	G	72|72	G	53|53	S	21,55|76	S	14,76|90	S	49,125|174	G
T7360.4_950	AC.Combine.Locus_7360.4	950	T	T/G	N	0|1	G	3|3	G	4|4	n	0	N	0|1	n	0	n	0	N	0|1	N	0|1	n	0	n	0	n	0	n	0	G	4|4	n	0	n	0	G	1|1	G	2|2	K	1,1|2	n	0	n	0	T	1|2	T
T7382.8_419	AC.Combine.Locus_7382.8	419	A	A/G	G	3|4	R	12,10|22	R	12,20|32	R	6,4|10	R	5,13|18	R	15,16|31	R	5,8|13	R	4,19|23	R	6,8|14	R	24,11|35	R	10,7|17	G	10|10	G	1|1	R	9,6|15	G	6|6	n	0	R	15,15|30	R	12,13|25	R	17,14|31	R	10,9|19	R	6,4|10	R	2,8|10	R
T7382.8_425	AC.Combine.Locus_7382.8	425	A	A/G	G	3|4	R	9,10|19	R	12,22|34	R	6,4|10	R	5,11|16	R	16,17|33	R	5,8|13	R	4,19|23	R	5,8|13	R	24,13|37	R	8,8|16	G	10|10	N	0|1	R	9,5|14	G	6|6	n	0	R	16,14|30	R	13,13|26	R	18,14|32	R	11,9|20	R	6,6|12	R	2,9|11	R
T7470.1_1170	AC.Combine.Locus_7470.1	1170	G	G/A	A	22|22	G	14|14	R	9,11|20	G	18|18	R	2,8|10	R	3,4|7	G	8|8	A	8|8	A	6|6	A	20|20	R	2,1|3	A	10|10	R	5,2|7	R	10,5|15	R	2,9|11	n	0	G	3|4	G	9|9	R	6,3|9	R	10,11|21	R	5,7|12	R	8,11|19	R
T7516.1_922	AC.Combine.Locus_7516.1	922	C	C/T	T	3|3	C	7|7	Y	2,2|4	C	7|7	n	0	T	4|4	C	4|4	C	4|4	C	2|2	C	2|3	N	0|2	Y	2,2|4	C	1|1	T	3|3	Y	2,4|6	n	0	C	3|4	C	2|2	Y	3,2|5	T	7|7	T	4|4	C	4|4	C
T7516.1_986	AC.Combine.Locus_7516.1	986	G	G/A	N	0|2	G	16|16	G	8|10	G	10|10	A	2|2	A	6|6	G	8|8	G	13|13	G	4|4	G	4|5	A	4|4	R	2,5|7	G	1|1	n	0	R	3,5|8	n	0	G	3|3	G	11|11	R	2,5|7	A	3|3	A	4|4	R	6,7|13	G
T7516.1_993	AC.Combine.Locus_7516.1	993	G	G/A	n	0	G	14|14	G	8|9	G	10|10	A	1|1	A	4|4	G	7|7	G	13|13	G	4|4	G	5|6	A	4|4	G	5|5	G	1|1	n	0	G	5|5	n	0	G	3|3	G	10|10	G	3|4	A	2|2	A	3|3	R	4,5|9	G
T7534.13_799	AC.Combine.Locus_7534.13	799	C	C/A	A	14|15	A	1|1	A	18|18	A	5|5	M	6,1|7	A	15|15	A	2|2	M	4,1|5	A	1|1	A	8|8	A	3|3	A	4|4	A	4|4	A	3|3	A	1|1	n	0	M	8,1|9	A	4|4	A	6|6	A	8|8	A	14|15	A	14|15	A
T7579.4_29	AC.Combine.Locus_7579.4	29	A	A/C	M	6,6|12	M	3,6|9	M	13,19|32	A	6|6	M	7,5|12	M	5,3|8	M	2,4|6	M	6,10|16	M	3,5|8	M	5,9|14	M	8,4|12	M	11,13|24	M	3,5|8	M	4,4|8	M	3,6|9	n	0	M	6,6|12	M	4,9|13	M	3,14|17	M	3,7|10	M	2,11|13	M	5,4|9	M
T7603.1_166	AC.Combine.Locus_7603.1	166	T	T/C	n	0	T	1|1	T	2|2	N	0|1	n	0	n	0	n	0	T	1|1	n	0	n	0	C	2|2	T	1|1	n	0	n	0	N	0|1	n	0	T	1|2	T	1|2	T	1|2	N	0|1	C	3|3	n	0	T
T7646.1_180	AC.Combine.Locus_7646.1	180	G	G/A	G	4|4	G	2|2	G	3|3	G	4|4	G	4|4	R	2,7|9	G	6|6	G	5|5	G	8|8	G	4|4	G	3|3	G	1|1	G	1|1	G	2|2	G	2|2	n	0	G	6|6	G	6|6	G	9|10	G	5|5	G	4|4	G	3|3	G
T7646.1_187	AC.Combine.Locus_7646.1	187	C	C/A	C	5|5	C	2|2	C	5|5	C	5|5	C	4|4	M	2,7|9	C	6|6	C	5|5	C	8|8	C	5|5	C	3|3	C	1|1	C	1|1	C	2|2	C	3|3	n	0	C	6|6	C	6|6	C	9|10	C	5|5	C	4|5	C	3|4	C
T7646.1_209	AC.Combine.Locus_7646.1	209	G	G/A	G	5|5	G	2|2	G	6|6	G	6|6	G	4|4	G	6|6	G	6|6	G	5|5	G	8|8	G	5|5	G	3|4	G	1|1	G	1|1	G	2|2	G	4|4	n	0	G	5|5	G	6|6	G	9|10	G	5|6	R	3,5|8	R	2,3|5	G
T7646.1_219	AC.Combine.Locus_7646.1	219	T	T/C	T	4|5	C	2|2	Y	2,5|7	T	4|5	C	1|1	T	5|5	Y	3,3|6	T	4|5	Y	4,3|7	Y	2,3|5	T	3|3	T	1|1	T	1|1	T	1|1	Y	1,2|3	n	0	T	5|5	Y	4,3|7	Y	6,2|8	T	5|5	T	6|7	Y	1,2|3	T
T7646.1_477	AC.Combine.Locus_7646.1	477	T	T/C	T	2|2	C	2|2	Y	2,2|4	T	3|4	C	2|2	T	4|4	Y	2,2|4	T	3|3	Y	4,1|5	Y	2,2|4	T	1|1	n	0	n	0	T	2|2	Y	2,1|3	n	0	T	4|4	Y	4,3|7	C	4|4	T	5|5	T	2|2	T	2|2	Y
T7790.3_354	AC.Combine.Locus_7790.3	354	C	C/T	C	46|46	Y	12,17|29	Y	29,66|95	C	32|32	C	40|40	T	44|44	Y	22,21|43	Y	9,20|29	T	26|26	Y	11,35|46	Y	9,25|34	T	51|51	Y	3,3|6	C	32|32	T	67|67	n	0	C	41|41	Y	12,30|42	C	39|47	Y	22,17|39	Y	12,11|23	T	57|57	Y
T7807.2_792	AC.Combine.Locus_7807.2	792	A	A/T	W	58,31|89	W	177,139|316	A	537|537	A	160|162	W	117,101|218	T	198|198	A	73|74	A	194|194	A	280|280	T	119|122	A	334|335	W	217,180|397	T	20|22	W	205,43|248	T	109|109	n	0	A	271|271	W	192,55|247	T	263|266	W	110,83|193	W	152,66|218	W	146,71|217	T
T7807.2_816	AC.Combine.Locus_7807.2	816	A	A/T	W	86,44|130	W	240,200|440	A	753|753	A	222|225	W	175,140|315	T	279|279	A	102|104	A	267|267	A	403|403	T	178|180	A	459|459	W	292,260|552	W	3,24|27	W	292,60|352	T	111|111	n	0	A	379|379	W	266,79|345	T	376|380	W	160,125|285	W	192,103|295	W	196,99|295	T
T7807.2_882	AC.Combine.Locus_7807.2	882	A	A/G	R	57,28|85	R	172,136|308	A	529|529	A	157|160	R	114,101|215	G	195|195	A	71|72	A	180|180	A	277|277	G	116|116	A	314|314	R	209,176|385	G	19|21	R	204,41|245	G	109|109	n	0	A	263|263	R	188,56|244	G	262|262	R	110,83|193	R	146,67|213	R	147,68|215	G
T7807.2_891	AC.Combine.Locus_7807.2	891	A	A/G	R	57,27|84	R	169,134|303	A	520|520	A	155|158	R	111,101|212	G	195|195	A	71|72	A	175|175	A	280|280	G	117|117	A	310|310	R	206,173|379	G	19|21	R	205,42|247	G	109|109	n	0	A	258|258	R	189,53|242	G	261|261	R	108,81|189	R	147,67|214	R	147,66|213	G
T7843.4_1186	AC.Combine.Locus_7843.4	1186	G	G/A	R	10,39|49	G	51|51	n	0	R	14,36|50	G	44|44	R	22,24|46	G	42|42	G	46|46	R	14,26|40	R	12,36|48	A	38|38	R	34,28|62	A	7|7	R	10,20|30	R	11,18|29	n	0	R	21,18|39	G	43|43	R	32,32|64	A	44|44	R	22,19|41	A	63|67	G
T8175.1_575	AC.Combine.Locus_8175.1	575	C	C/T	C	13|13	T	8|8	T	34|34	Y	2,4|6	Y	8,11|19	T	22|22	Y	9,7|16	Y	4,5|9	Y	6,4|10	C	12|15	Y	3,4|7	T	13|13	T	2|2	C	14|14	Y	6,11|17	n	0	T	21|21	Y	11,13|24	Y	5,9|14	C	12|12	T	18|18	Y	4,7|11	T
T8175.1_994	AC.Combine.Locus_8175.1	994	A	A/G	A	18|18	G	6|6	G	18|18	A	2|3	R	2,5|7	G	12|12	R	8,9|17	R	8,6|14	A	1|2	R	4,4|8	R	1,2|3	G	11|11	G	6|6	A	7|7	N	0|1	n	0	G	11|11	R	4,7|11	R	5,5|10	A	9|9	G	12|12	R	6,8|14	G
T8390.8_222	AC.Combine.Locus_8390.8	222	A	A/T	n	0	N	0|1	n	0	n	0	n	0	n	0	n	0	n	0	n	0	n	0	n	0	n	0	n	0	A	1|1	A	1|1	n	0	W	3,2|5	n	0	A	1|1	n	0	n	0	A	2|2	n
T8390.15_40	AC.Combine.Locus_8390.15	40	T	T/C	T	7|7	n	0	n	0	n	0	n	0	n	0	n	0	T	1|1	T	9|9	C	21|21	C	20|20	n	0	n	0	n	0	n	0	n	0	n	0	n	0	T	7|7	n	0	n	0	T	15|15	N
T8390.15_41	AC.Combine.Locus_8390.15	41	A	A/G	G	7|7	n	0	n	0	n	0	n	0	n	0	A	1|1	N	0|1	A	9|9	A	21|21	A	20|20	n	0	n	0	n	0	n	0	n	0	n	0	n	0	G	7|7	n	0	n	0	A	15|15	A
T8390.15_107	AC.Combine.Locus_8390.15	107	A	A/G	G	7|7	n	0	n	0	n	0	A	2|2	n	0	n	0	n	0	n	0	A	21|21	A	22|22	n	0	n	0	n	0	n	0	n	0	n	0	n	0	A	7|7	n	0	n	0	A	13|13	A
T8390.15_134	AC.Combine.Locus_8390.15	134	T	T/C	T	6|6	n	0	n	0	n	0	N	0|2	n	0	n	0	n	0	n	0	T	25|25	T	28|28	n	0	n	0	n	0	n	0	n	0	n	0	n	0	T	6|6	n	0	n	0	T	7|7	T
T8390.15_136	AC.Combine.Locus_8390.15	136	T	T/A	A	5|5	n	0	n	0	n	0	n	0	n	0	n	0	n	0	n	0	A	9|9	T	12|12	n	0	n	0	n	0	n	0	n	0	n	0	n	0	A	2|2	n	0	n	0	A	7|7	T
T8390.15_179	AC.Combine.Locus_8390.15	179	G	G/A	G	4|4	n	0	n	0	n	0	G	1|1	n	0	G	1|1	n	0	G	5|5	G	22|22	G	23|23	n	0	n	0	n	0	n	0	n	0	n	0	n	0	G	8|8	n	0	n	0	G	15|15	G
T8402.6_530	AC.Combine.Locus_8402.6	530	G	G/A	n	0	n	0	A	2|2	G	1|1	n	0	n	0	G	1|1	G	1|1	N	0|1	n	0	A	1|1	A	1|1	n	0	n	0	n	0	n	0	A	1|1	n	0	n	0	A	4|4	n	0	n	0	G
T8453.5_163	AC.Combine.Locus_8453.5	163	G	G/T	K	62,112|174	n	0	K	1671,1191|2862	K	157,117|274	K	876,687|1563	K	276,141|417	K	46,37|83	K	989,388|1377	K	283,77|360	K	289,229|518	K	238,188|426	K	967,394|1361	n	0	K	184,119|303	K	274,220|494	n	0	n	0	K	541,213|754	n	0	K	176,102|278	K	1051,281|1332	K	526,277|804	K
T8594.8_400	AC.Combine.Locus_8594.8	400	G	G/A	A	10|10	G	3|3	A	18|18	A	3|3	G	1|1	A	12|12	A	7|7	R	4,2|6	A	5|5	A	7|7	A	2|2	G	2|2	n	0	A	14|14	n	0	n	0	A	7|7	A	18|18	A	6|6	A	6|6	R	3,2|5	A	12|12	A
T8594.8_678	AC.Combine.Locus_8594.8	678	G	G/A	A	10|10	G	3|3	A	17|18	A	2|2	G	1|1	A	11|11	A	7|7	R	4,2|6	A	4|4	A	7|7	A	2|2	G	1|1	n	0	A	11|12	G	1|1	n	0	A	6|6	A	18|18	A	6|6	A	6|6	R	2,2|4	A	12|12	A
T8594.8_684	AC.Combine.Locus_8594.8	684	C	C/T	T	10|10	C	3|3	T	16|17	N	0|2	C	1|1	T	10|10	T	6|6	Y	2,4|6	T	4|4	T	7|7	T	2|2	C	1|1	n	0	T	11|12	C	1|1	n	0	T	6|6	T	17|17	T	6|6	T	6|6	Y	2,2|4	T	12|12	T
T8628.4_584	AC.Combine.Locus_8628.4	584	T	T/C	T	47|47	Y	93,22|115	Y	172,66|238	Y	116,24|140	T	154|154	C	309|309	Y	25,12|37	C	369|369	C	288|288	C	255|281	Y	85,97|182	C	302|302	C	10|10	T	112|112	C	173|173	n	0	Y	154,46|200	Y	207,33|240	C	358|358	Y	46,95|141	T	239|239	C	199|199	C
T8701.1_579	AC.Combine.Locus_8701.1	579	C	C/T	Y	49,52|101	Y	38,49|87	T	172|173	C	85|85	C	72|72	Y	38,28|66	Y	34,45|79	C	111|111	Y	28,32|60	C	79|79	T	60|60	C	103|103	Y	8,35|43	Y	40,32|72	Y	36,21|57	n	0	T	57|57	Y	72,29|101	Y	19,64|83	Y	25,40|65	Y	46,45|91	T	32|32	C
T8724.3_709	AC.Combine.Locus_8724.3	709	A	A/G	n	0	A	2|3	G	2|2	G	2|2	A	1|3	n	0	n	0	N	0|1	n	0	N	0|1	n	0	N	0|1	n	0	n	0	N	0|1	n	0	n	0	G	5|5	G	6|6	n	0	N	0|1	n	0	N
T8735.1_300	AC.Combine.Locus_8735.1	300	A	A/G	G	122|122	A	204|204	A	567|567	G	340|340	R	144,189|333	R	133,110|243	R	40,14|54	G	337|337	R	42,76|118	R	299,171|470	A	456|456	G	173|173	R	7,17|24	G	241|241	R	16,47|63	n	0	G	359|359	A	360|360	R	238,287|525	R	44,97|141	A	448|448	R	288,387|675	G
T8735.1_376	AC.Combine.Locus_8735.1	376	C	C/T	T	97|97	C	168|168	C	468|468	T	277|277	Y	112,149|261	Y	105,87|192	Y	34,13|47	T	282|282	Y	34,62|96	Y	234,143|377	C	384|384	T	135|135	Y	5,12|17	T	205|205	Y	12,35|47	n	0	T	290|290	C	295|297	Y	199,227|426	Y	34,69|103	C	346|346	Y	234,298|532	T
T8773.13_1350	AC.Combine.Locus_8773.13	1350	T	T/C	T	1|1	N	0|1	T	1|1	T	6|6	T	4|4	T	9|9	n	0	n	0	n	0	T	3|3	T	2|2	C	2|2	n	0	T	4|4	T	5|5	n	0	n	0	n	0	T	12|12	n	0	n	0	T	5|5	T
T8868.1_865	AC.Combine.Locus_8868.1	865	T	T/C	n	0	n	0	n	0	n	0	T	1|1	n	0	n	0	n	0	n	0	n	0	N	0|1	n	0	n	0	n	0	n	0	n	0	n	0	n	0	n	0	T	1|1	T	1|1	Y	2,1|3	T
T9000.5_1323	AC.Combine.Locus_9000.5	1323	C	C/A	M	55,31|86	M	13,5|18	A	117|117	C	55|55	C	68|68	M	47,19|66	M	22,7|29	C	71|71	M	23,38|61	M	52,27|79	A	33|33	M	60,10|70	A	11|11	M	32,33|65	M	37,25|62	n	0	M	29,24|53	M	51,37|88	M	36,32|68	A	92|92	M	16,18|34	A	60|60	C
T9102.5_411	AC.Combine.Locus_9102.5	411	G	G/C	n	0	n	0	n	0	C	100|100	n	0	n	0	n	0	C	8|8	C	9|9	n	0	n	0	n	0	n	0	n	0	n	0	n	0	n	0	n	0	n	0	n	0	n	0	n	0	N
T9102.5_512	AC.Combine.Locus_9102.5	512	G	G/A	n	0	G	1|1	G	1|1	G	1|2	G	29|29	A	7|7	n	0	G	1|1	G	34|34	G	14|15	R	9,2|11	A	3|3	G	3|3	G	2|2	n	0	n	0	G	50|50	R	12,9|21	R	24,50|74	G	2|2	G	6|6	G	2|2	R
T9102.5_525	AC.Combine.Locus_9102.5	525	A	A/C	n	0	n	0	n	0	n	0	A	23|23	n	0	n	0	n	0	C	23|23	C	6|6	n	0	n	0	n	0	n	0	n	0	n	0	M	10,21|31	C	5|5	A	33|33	n	0	n	0	n	0	A
T9102.5_861	AC.Combine.Locus_9102.5	861	G	G/T	n	0	n	0	n	0	T	8|8	n	0	n	0	n	0	T	12|12	T	12|13	K	4,3|7	T	3|3	n	0	n	0	T	4|4	T	9|9	n	0	T	6|6	n	0	n	0	n	0	n	0	n	0	n
T9254.1_513	AC.Combine.Locus_9254.1	513	A	A/C	A	59|59	M	41,14|55	M	223,75|298	M	23,94|117	A	146|146	A	114|114	A	18|18	M	135,98|233	M	7,9|16	M	39,101|140	M	82,26|108	A	23|23	M	6,6|12	M	8,22|30	A	6|7	n	0	M	40,22|62	M	18,26|44	M	50,31|81	A	8|8	C	20|20	M	19,7|26	C
T9313.3_823	AC.Combine.Locus_9313.3	823	C	C/T	C	3|3	C	2|2	Y	2,2|4	C	3|3	n	0	C	3|3	n	0	Y	2,1|3	C	4|4	n	0	n	0	C	13|13	C	5|5	C	4|4	n	0	n	0	C	9|10	C	3|3	Y	3,2|5	n	0	C	7|7	Y	6,2|8	C
T9313.3_865	AC.Combine.Locus_9313.3	865	G	G/A	G	3|3	G	3|3	R	6,5|11	G	2|2	N	0|1	G	4|4	n	0	G	6|6	G	4|4	n	0	n	0	G	11|11	G	6|6	G	2|2	n	0	n	0	G	16|17	G	4|4	G	5|5	n	0	G	12|12	R	2,7|9	G
T9313.3_872	AC.Combine.Locus_9313.3	872	G	G/A	G	3|3	G	3|3	R	5,5|10	G	2|2	n	0	G	4|4	n	0	G	6|6	G	4|4	n	0	n	0	G	11|11	G	5|5	G	2|2	n	0	n	0	G	16|17	G	4|4	G	5|5	n	0	G	12|12	G	7|8	G
T9358.1_1289	AC.Combine.Locus_9358.1	1289	C	C/G	S	3,2|5	C	3|3	C	3|3	C	2|3	S	5,1|6	G	3|4	C	2|2	G	3|3	N	0|1	C	4|4	n	0	C	1|2	N	0|1	G	5|5	C	1|1	n	0	C	3|3	G	2|2	n	0	G	3|3	C	4|4	G	2|2	C
T9461.6_600	AC.Combine.Locus_9461.6	600	T	T/A	W	6,10|16	T	36|36	W	25,17|42	T	38|38	A	23|23	A	14|14	T	28|28	T	29|29	T	15|15	W	10,10|20	A	12|12	W	7,7|14	T	8|10	W	13,8|21	W	6,4|10	n	0	W	7,13|20	W	9,12|21	W	7,3|10	A	32|32	A	32|32	W	10,20|30	T
T9476.1_1399	AC.Combine.Locus_9476.1	1399	C	C/T	n	0	T	1|1	Y	1,1|2	n	0	n	0	Y	1,4|5	C	3|3	n	0	T	4|4	C	1|1	n	0	C	1|1	C	1|1	n	0	C	1|1	n	0	n	0	C	2|2	T	2|2	T	2|2	C	3|3	n	0	n
T9582.2_503	AC.Combine.Locus_9582.2	503	G	G/A	A	2|2	n	0	A	1|1	n	0	n	0	n	0	A	1|1	A	1|1	n	0	A	3|3	n	0	A	2|3	n	0	n	0	A	1|1	n	0	A	2|2	n	0	A	1|1	A	1|1	A	1|1	n	0	A
T9591.1_478	AC.Combine.Locus_9591.1	478	C	C/T	C	6|7	C	2|2	Y	11,5|16	Y	5,2|7	Y	9,4|13	Y	10,6|16	C	2|3	Y	7,3|10	Y	5,2|7	C	6|6	C	8|10	C	3|3	n	0	C	6|7	Y	6,2|8	n	0	Y	14,7|21	C	5|5	C	4|5	n	0	Y	8,4|12	C	4|5	C
T9591.1_480	AC.Combine.Locus_9591.1	480	C	C/T	Y	6,2|8	C	2|3	Y	11,7|18	Y	5,3|8	Y	9,4|13	Y	9,7|16	C	2|3	Y	7,5|12	Y	4,3|7	C	5|5	Y	6,3|9	C	3|4	n	0	Y	6,3|9	Y	6,3|9	n	0	Y	14,7|21	Y	4,2|6	C	4|5	n	0	Y	8,5|13	Y	4,2|6	Y
T9671.2_1104	AC.Combine.Locus_9671.2	1104	G	G/A	R	58,61|119	R	37,73|110	R	112,121|233	R	47,55|102	R	44,39|83	R	63,78|141	R	49,49|98	R	48,101|149	R	57,30|87	R	48,11|59	R	51,36|87	R	43,62|105	R	31,25|56	R	28,12|40	R	36,38|74	n	0	R	70,51|121	R	61,76|137	R	50,59|109	R	64,49|113	R	50,33|83	R	37,83|120	R
T9844.2_49	AC.Combine.Locus_9844.2	49	T	T/C	Y	7,23|30	n	0	n	0	T	10|10	n	0	T	22|22	T	5|5	n	0	n	0	Y	6,17|23	n	0	Y	4,3|7	T	13|13	C	5|5	Y	4,6|10	n	0	T	6|6	C	2|2	T	21|21	Y	5,14|19	n	0	T	11|11	T
T9844.2_114	AC.Combine.Locus_9844.2	114	C	C/A	C	16|18	n	0	n	0	C	6|6	n	0	C	15|15	C	3|3	n	0	n	0	C	5|6	n	0	M	2,1|3	C	4|4	A	2|2	M	3,5|8	n	0	C	3|3	A	2|2	C	7|7	M	4,3|7	n	0	C	4|4	C
T10101.3_1511	AC.Combine.Locus_10101.3	1511	T	T/G	T	93|93	T	61|65	G	9|9	T	164|164	G	2|2	T	78|82	T	23|26	T	32|35	T	57|58	T	95|97	G	2|2	G	8|8	T	6|6	T	36|43	T	27|28	n	0	T	52|54	T	184|184	G	3|3	T	36|38	T	188|188	T	179|179	T
T10101.3_1524	AC.Combine.Locus_10101.3	1524	A	A/C	A	93|93	A	61|65	C	7|7	A	166|166	C	2|2	A	80|84	A	25|27	A	32|34	A	57|58	A	97|99	N	0|1	C	8|8	A	6|6	A	36|40	A	27|28	n	0	A	54|56	A	186|186	C	2|2	A	35|36	A	192|192	A	178|178	A
T10101.3_1584	AC.Combine.Locus_10101.3	1584	G	G/A	G	77|77	G	50|50	n	0	G	129|129	A	3|3	G	63|64	G	17|18	G	27|27	G	38|38	G	64|65	N	0|1	n	0	G	6|6	G	26|27	G	21|21	n	0	G	31|32	G	138|138	A	2|2	G	22|22	G	143|143	G	139|139	G
T10170.3_331	AC.Combine.Locus_10170.3	331	C	C/T	C	1|1	n	0	T	6|6	C	2|2	T	4|4	Y	1,1|2	n	0	n	0	T	1|1	T	2|2	n	0	T	3|3	n	0	n	0	n	0	n	0	Y	1,2|3	T	3|3	T	1|1	T	2|2	Y	1,1|2	C	3|3	C
T10192.2_549	AC.Combine.Locus_10192.2	549	A	A/C	C	88|88	M	13,24|37	M	33,61|94	M	10,58|68	C	84|84	C	121|121	M	19,10|29	M	36,51|87	M	21,41|62	M	26,72|98	C	40|40	C	21|21	C	6|6	M	3,7|10	C	42|42	n	0	C	65|65	C	36|36	C	57|58	C	14|15	C	10|10	M	2,3|5	C
T10198.1_269	AC.Combine.Locus_10198.1	269	T	T/C	T	222|222	Y	170,173|343	Y	222,311|533	T	112|112	T	331|331	C	275|275	Y	72,45|117	Y	97,178|276	C	284|284	Y	98,108|206	Y	88,56|144	C	203|203	Y	56,24|80	T	231|231	C	128|128	n	0	T	241|241	Y	172,187|359	Y	129,104|233	Y	63,136|199	Y	115,114|229	Y	130,129|259	Y
T10334.1_231	AC.Combine.Locus_10334.1	231	G	G/A	R	35,5|40	G	11|11	G	21|21	G	11|11	G	18|18	A	48|54	G	8|8	A	160|161	R	33,4|37	A	112|112	R	37,6|43	A	80|89	A	4|4	R	33,8|41	A	42|46	n	0	G	19|19	R	45,9|54	G	13|13	R	20,3|23	A	43|48	R	26,8|34	G
T10334.1_300	AC.Combine.Locus_10334.1	300	G	G/T	G	72|74	T	11|11	T	23|23	T	4|4	T	3|3	G	120|133	T	5|5	G	342|342	G	65|71	G	193|193	G	75|79	G	191|201	G	9|9	G	68|73	G	93|95	n	0	T	12|12	G	97|101	T	13|13	G	48|51	G	100|100	G	72|75	T
T10411.3_582	AC.Combine.Locus_10411.3	582	G	G/A	G	14|14	G	27|27	G	16|16	A	16|16	R	5,2|7	A	17|17	A	6|6	A	25|25	R	11,4|15	A	13|13	G	7|7	R	8,10|18	G	7|7	R	5,6|11	G	7|7	n	0	R	13,2|15	R	7,5|12	R	10,9|19	R	2,4|6	A	25|25	G	6|6	R
T10474.5_334	AC.Combine.Locus_10474.5	334	G	G/A	R	17,54|71	A	67|67	R	62,80|142	R	40,33|73	R	48,24|72	R	22,49|71	R	26,47|73	R	57,79|136	R	40,34|74	R	27,13|40	G	51|51	R	57,39|96	A	28|28	R	15,6|21	A	70|71	n	0	G	78|78	R	25,29|54	G	92|92	G	114|114	G	71|71	A	81|81	G
T10569.3_595	AC.Combine.Locus_10569.3	595	G	G/C	n	0	n	0	C	72|72	C	46|46	C	97|97	C	76|76	C	31|31	n	0	n	0	C	19|19	C	88|88	C	434|470	C	53|55	S	58,104|162	C	169|169	n	0	n	0	C	65|65	S	60,221|281	S	79,205|284	S	83,201|284	S	79,130|210	S
T10569.3_645	AC.Combine.Locus_10569.3	645	T	T/C	n	0	n	0	C	66|66	C	49|49	C	96|96	C	81|81	C	31|31	n	0	n	0	C	20|20	C	90|90	C	432|469	C	54|56	Y	105,54|159	C	173|173	n	0	n	0	C	66|66	Y	214,62|276	Y	201,79|280	Y	193,80|273	Y	120,77|197	Y
T10569.3_691	AC.Combine.Locus_10569.3	691	A	A/G	n	0	n	0	G	39|39	G	22|22	G	48|48	G	33|33	G	16|16	n	0	n	0	G	9|9	G	40|40	G	213|229	G	25|27	R	17,61|78	G	82|82	n	0	n	0	G	37|37	R	29,92|121	R	40,100|140	R	54,93|147	R	48,60|108	R
T10569.3_723	AC.Combine.Locus_10569.3	723	A	A/T	n	0	n	0	T	67|67	T	48|48	T	97|97	T	78|78	T	32|32	n	0	n	0	T	20|20	T	93|93	T	442|475	T	52|54	W	55,102|157	T	171|171	n	0	n	0	T	67|67	W	62,229|291	W	81,197|278	W	78,190|268	W	76,122|198	W
T10572.6_516	AC.Combine.Locus_10572.6	516	A	A/G	A	129|131	A	103|104	A	148|149	n	0	A	102|103	A	97|102	A	108|108	A	62|66	A	93|95	A	99|99	G	2|2	A	86|88	A	27|27	G	1|1	A	169|169	n	0	G	2|2	A	214|217	G	2|2	G	4|4	R	39,7|46	A	176|176	A
T10615.1_1616	AC.Combine.Locus_10615.1	1616	C	C/T	Y	47,35|82	C	61|61	Y	117,148|265	C	158|158	T	173|173	T	157|157	C	90|90	C	150|150	C	96|96	Y	82,64|147	T	162|162	Y	79,199|278	Y	26,30|56	Y	98,35|133	Y	47,60|107	n	0	Y	80,93|173	Y	112,138|250	Y	66,136|202	T	101|101	T	281|281	Y	74,75|149	C
T10827.1_2477	AC.Combine.Locus_10827.1	2477	C	C/G	C	2|2	C	15|15	C	10|10	C	12|12	C	19|19	C	17|17	C	5|5	C	13|13	C	6|6	C	15|15	n	0	C	15|15	C	5|5	n	0	C	22|22	n	0	C	19|19	C	33|33	C	47|47	C	23|23	n	0	C	49|49	C
T10827.1_2521	AC.Combine.Locus_10827.1	2521	C	C/G	n	0	n	0	C	39|39	C	22|22	C	31|31	C	37|37	C	17|17	C	3|3	S	8,8|16	C	5|5	C	1|1	n	0	n	0	n	0	n	0	n	0	C	61|61	n	0	C	23|23	n	0	S	2,2|4	C	33|33	C
T10827.1_2558	AC.Combine.Locus_10827.1	2558	C	C/G	n	0	n	0	C	42|42	C	20|20	C	32|32	C	38|38	C	13|13	C	4|4	C	15|15	C	9|9	n	0	G	3|3	n	0	n	0	n	0	n	0	C	65|65	n	0	C	24|24	n	0	C	2|2	C	51|51	C
T10827.1_2607	AC.Combine.Locus_10827.1	2607	T	T/C	n	0	n	0	C	20|20	C	6|6	C	16|16	C	20|20	C	9|9	n	0	T	4|4	T	5|5	n	0	T	3|3	n	0	n	0	n	0	n	0	C	33|33	n	0	C	11|12	n	0	T	2|2	Y	7,19|26	C
T10827.1_2619	AC.Combine.Locus_10827.1	2619	C	C/T	T	20|20	n	0	n	0	n	0	n	0	n	0	n	0	n	0	n	0	T	5|5	n	0	Y	3,6|9	n	0	n	0	n	0	n	0	n	0	n	0	C	2|2	n	0	T	6|6	C	19|19	T
T10827.1_2656	AC.Combine.Locus_10827.1	2656	A	A/G	A	21|21	n	0	n	0	A	6|6	n	0	n	0	n	0	n	0	n	0	n	0	G	6|6	A	7|7	G	11|11	n	0	n	0	n	0	n	0	n	0	A	2|2	n	0	A	6|6	n	0	A
T10827.1_2695	AC.Combine.Locus_10827.1	2695	A	A/C	A	29|29	n	0	n	0	A	7|7	n	0	n	0	n	0	A	4|4	A	3|3	n	0	A	7|7	M	8,13|21	A	11|11	n	0	n	0	n	0	n	0	n	0	N	0|2	n	0	A	5|5	n	0	A
T10827.1_2726	AC.Combine.Locus_10827.1	2726	G	G/C	G	13|13	n	0	n	0	G	7|7	n	0	n	0	n	0	G	5|5	G	8|8	n	0	G	6|6	G	14|14	G	12|12	n	0	n	0	n	0	n	0	n	0	n	0	n	0	n	0	n	0	n
T10827.1_2736	AC.Combine.Locus_10827.1	2736	A	A/T	A	22|22	n	0	n	0	A	7|7	n	0	T	23|23	N	0|1	A	5|5	A	8|8	n	0	A	6|6	A	14|14	A	12|12	n	0	n	0	n	0	n	0	T	23|23	n	0	n	0	n	0	n	0	T
T10827.1_2747	AC.Combine.Locus_10827.1	2747	T	T/C	T	22|22	n	0	n	0	C	7|7	n	0	T	26|26	T	1|1	T	5|5	T	8|8	n	0	T	6|6	T	15|15	T	12|12	n	0	n	0	n	0	n	0	T	24|24	n	0	n	0	n	0	n	0	T
T10827.1_2783	AC.Combine.Locus_10827.1	2783	T	T/C	T	17|17	n	0	n	0	T	4|4	n	0	T	37|37	T	1|1	C	5|5	Y	3,7|10	n	0	T	6|6	T	27|27	T	8|8	n	0	n	0	n	0	T	1|1	T	37|37	T	1|1	n	0	T	7|7	T	1|1	T
T10827.1_3023	AC.Combine.Locus_10827.1	3023	T	T/G	G	8|8	n	0	n	0	n	0	n	0	n	0	n	0	n	0	n	0	n	0	n	0	n	0	n	0	n	0	n	0	n	0	n	0	n	0	n	0	n	0	n	0	G	23|23	n
T10864.6_668	AC.Combine.Locus_10864.6	668	G	G/A	A	2|2	A	5|5	A	3|3	G	1|1	A	3|3	G	1|1	G	1|1	G	1|1	R	2,1|3	A	3|4	G	2|2	A	2|2	G	1|1	G	2|3	N	0|1	n	0	G	4|4	A	3|3	N	0|1	N	0|1	R	2,1|3	n	0	A
T10874.4_69	AC.Combine.Locus_10874.4	69	T	T/C	T	73|74	T	113|117	T	202|211	T	44|49	T	125|132	T	91|94	T	30|32	Y	10,64|74	T	2|3	T	92|98	T	84|87	T	155|157	T	69|71	T	68|74	T	41|41	n	0	T	124|132	T	216|222	T	110|122	T	73|79	T	115|119	T	79|79	T
T10874.4_81	AC.Combine.Locus_10874.4	81	T	T/C	T	73|73	T	113|117	T	198|207	T	44|49	T	119|126	T	90|93	T	30|32	T	61|70	T	2|3	T	92|98	T	81|84	T	150|152	T	67|69	T	66|71	T	40|40	n	0	T	124|132	T	207|213	T	108|120	T	70|76	T	111|115	T	76|76	T
T10874.4_216	AC.Combine.Locus_10874.4	216	T	T/C	T	61|61	T	86|92	T	166|178	T	37|42	T	99|110	T	74|82	T	24|27	Y	12,53|65	T	2|3	T	84|91	T	64|67	T	119|124	T	57|60	T	52|60	T	34|34	n	0	Y	12,98|110	T	163|172	Y	20,96|116	T	59|66	T	97|106	T	71|74	Y
T10976.11_206	AC.Combine.Locus_10976.11	206	T	T/C	n	0	n	0	T	1|1	n	0	T	2|2	T	1|1	n	0	n	0	n	0	n	0	N	0|1	T	1|1	n	0	T	2|2	n	0	n	0	T	3|3	T	1|1	T	1|1	Y	2,2|4	n	0	T	3|3	T
T10976.13_151	AC.Combine.Locus_10976.13	151	G	G/A	n	0	R	2,3|5	G	2|2	n	0	n	0	G	2|2	n	0	G	3|3	n	0	G	1|1	n	0	G	3|3	n	0	G	2|2	G	1|1	n	0	G	3|4	G	1|1	G	6|7	G	2|2	R	3,2|5	G	5|6	G
T10976.13_182	AC.Combine.Locus_10976.13	182	C	C/A	n	0	C	3|3	C	2|2	n	0	n	0	N	0|1	n	0	C	1|2	n	0	C	1|1	C	1|1	C	2|3	n	0	C	2|2	N	0|1	n	0	C	3|4	C	1|1	M	4,2|6	C	2|3	M	2,3|5	C	5|6	C
T10976.13_207	AC.Combine.Locus_10976.13	207	T	T/C	n	0	T	1|2	n	0	n	0	n	0	n	0	n	0	T	1|1	n	0	n	0	n	0	N	0|1	n	0	n	0	n	0	n	0	n	0	n	0	N	0|2	T	1|2	N	0|2	T	2|2	T
T10976.13_723	AC.Combine.Locus_10976.13	723	G	G/A	n	0	A	3|4	G	1|1	n	0	n	0	n	0	n	0	n	0	n	0	N	0|1	G	1|1	G	1|2	n	0	G	2|3	n	0	n	0	R	2,4|6	G	1|1	R	5,1|6	G	2|3	R	4,1|5	R	3,3|6	R
T11003.1_1742	AC.Combine.Locus_11003.1	1742	C	C/T	n	0	n	0	n	0	n	0	n	0	n	0	n	0	n	0	n	0	n	0	n	0	T	10|10	T	3|3	T	30|30	n	0	n	0	n	0	n	0	n	0	T	7|7	C	15|15	T	40|40	C
T11003.1_1905	AC.Combine.Locus_11003.1	1905	T	T/G	n	0	n	0	n	0	n	0	n	0	n	0	n	0	n	0	n	0	n	0	n	0	G	11|11	G	8|8	G	34|34	n	0	n	0	n	0	n	0	n	0	G	10|10	T	20|20	G	46|46	T
T11012.15_1738	AC.Combine.Locus_11012.15	1738	T	T/C	N	0|2	N	0|1	C	23|23	T	7|8	Y	3,4|7	C	6|6	Y	3,7|10	T	1|2	Y	6,12|18	T	5|5	T	1|1	C	10|10	T	3|3	T	2|2	T	3|3	n	0	Y	4,2|6	Y	6,5|11	Y	4,1|5	Y	2,5|7	T	1|1	Y	4,2|6	T
T11012.15_1933	AC.Combine.Locus_11012.15	1933	T	T/C	C	5|5	C	3|3	C	32|32	Y	3,8|11	Y	11,7|18	C	9|9	Y	6,10|16	Y	2,3|5	Y	8,19|27	T	8|8	T	1|1	C	10|10	Y	2,3|5	T	4|4	T	7|7	n	0	Y	6,4|10	Y	8,6|14	Y	9,7|16	Y	7,9|16	T	3|3	Y	6,2|8	T
T11076.1_193	AC.Combine.Locus_11076.1	193	G	G/C	n	0	n	0	n	0	n	0	n	0	G	20|20	n	0	n	0	G	57|57	G	11|11	G	11|11	C	19|19	n	0	n	0	G	8|8	n	0	n	0	n	0	G	7|7	G	18|18	n	0	G	7|7	C
T11076.1_221	AC.Combine.Locus_11076.1	221	T	T/C	n	0	n	0	T	7|7	T	1|1	n	0	T	20|20	n	0	n	0	T	67|67	T	32|32	T	20|20	n	0	n	0	n	0	T	11|11	n	0	n	0	n	0	T	9|9	T	23|23	n	0	T	10|10	T
T11076.1_232	AC.Combine.Locus_11076.1	232	G	G/C	n	0	n	0	G	7|7	G	7|7	n	0	G	20|20	n	0	n	0	G	68|68	G	36|36	G	31|31	n	0	n	0	n	0	G	12|12	n	0	n	0	n	0	G	9|9	G	26|26	n	0	G	10|10	G
T11076.1_238	AC.Combine.Locus_11076.1	238	G	G/T	n	0	n	0	G	7|7	G	7|7	n	0	G	20|20	n	0	T	6|6	G	68|68	G	36|36	G	32|32	n	0	n	0	n	0	G	12|12	n	0	n	0	n	0	G	9|9	G	25|25	n	0	G	10|10	G
T11076.1_263	AC.Combine.Locus_11076.1	263	G	G/A	n	0	n	0	G	6|7	G	7|7	n	0	R	7,12|19	n	0	G	6|6	G	66|66	G	41|41	G	31|31	n	0	n	0	n	0	G	10|10	n	0	n	0	n	0	G	8|8	G	24|24	n	0	G	11|11	G
T11076.1_292	AC.Combine.Locus_11076.1	292	G	G/C	n	0	n	0	C	7|7	G	39|39	G	27|27	G	97|97	n	0	G	29|29	G	33|33	S	66,21|87	G	43|47	G	34|34	G	6|6	n	0	n	0	n	0	G	11|11	G	38|38	G	15|15	G	3|3	G	33|33	G	8|8	G
T11076.1_323	AC.Combine.Locus_11076.1	323	T	T/A	n	0	n	0	n	0	T	50|58	T	42|42	T	153|153	n	0	T	40|40	T	56|56	T	105|112	W	12,46|58	T	48|48	T	9|9	n	0	n	0	n	0	T	19|19	T	54|54	T	24|24	A	3|3	T	53|53	T	16|16	T
T11076.1_517	AC.Combine.Locus_11076.1	517	G	G/A	n	0	n	0	n	0	n	0	n	0	G	11|11	n	0	n	0	G	11|11	n	0	G	11|11	n	0	n	0	G	1|1	G	13|13	n	0	G	14|14	n	0	n	0	G	2|2	n	0	G	17|17	G
T11076.1_544	AC.Combine.Locus_11076.1	544	G	G/C	n	0	n	0	n	0	n	0	n	0	G	13|13	n	0	n	0	C	9|9	n	0	G	11|11	n	0	n	0	n	0	G	18|18	n	0	G	13|13	n	0	n	0	G	2|2	n	0	G	17|17	G
T11076.1_559	AC.Combine.Locus_11076.1	559	G	G/A	n	0	n	0	n	0	n	0	n	0	G	13|13	n	0	n	0	n	0	n	0	G	10|10	n	0	n	0	n	0	G	17|17	n	0	G	13|13	n	0	n	0	G	2|2	n	0	G	17|17	G
T11076.1_578	AC.Combine.Locus_11076.1	578	T	T/A	n	0	n	0	n	0	n	0	n	0	A	10|10	n	0	n	0	n	0	n	0	A	9|9	T	1|1	n	0	n	0	W	13,3|16	n	0	W	12,5|17	T	4|4	n	0	T	7|7	n	0	A	15|15	W
T11076.1_1208	AC.Combine.Locus_11076.1	1208	T	T/C	T	1|1	T	2|2	n	0	n	0	T	2|2	T	1|1	n	0	n	0	n	0	n	0	n	0	n	0	n	0	n	0	n	0	n	0	n	0	n	0	n	0	n	0	T	2|2	n	0	n
T11076.1_1312	AC.Combine.Locus_11076.1	1312	A	A/C	A	2|2	A	3|3	A	3|3	A	5|5	n	0	n	0	A	3|3	A	4|4	A	1|1	A	13|13	M	6,2|8	A	11|11	n	0	n	0	A	1|1	n	0	n	0	A	2|2	n	0	n	0	A	4|4	A	5|5	A
T11076.1_1338	AC.Combine.Locus_11076.1	1338	C	C/G	C	2|2	C	3|3	C	3|3	S	5,3|8	n	0	n	0	n	0	C	3|3	C	1|1	C	13|13	C	7|7	C	7|7	n	0	n	0	n	0	n	0	n	0	n	0	n	0	n	0	n	0	C	5|5	C
T11076.1_1425	AC.Combine.Locus_11076.1	1425	C	C/G	n	0	C	32|32	C	30|30	C	46|46	C	5|5	C	12|12	C	16|16	C	46|46	C	40|40	S	23,9|32	n	0	C	29|29	n	0	n	0	n	0	n	0	n	0	C	14|14	n	0	n	0	C	15|15	n	0	C
T11076.1_1537	AC.Combine.Locus_11076.1	1537	T	T/G	n	0	T	19|19	T	19|19	T	25|25	T	2|2	T	5|5	T	4|4	T	24|24	T	20|20	T	20|20	T	4|4	K	8,18|26	n	0	n	0	n	0	n	0	n	0	T	10|10	n	0	n	0	T	9|9	T	2|2	T
T11181.3_210	AC.Combine.Locus_11181.3	210	A	A/C	n	0	n	0	A	1|1	n	0	n	0	n	0	n	0	N	0|1	A	1|1	A	1|1	n	0	A	1|2	n	0	A	1|2	n	0	n	0	A	1|1	n	0	A	1|1	n	0	n	0	C	2|2	n
T11181.3_221	AC.Combine.Locus_11181.3	221	C	C/A	A	5|5	n	0	C	1|1	A	5|5	n	0	N	0|1	n	0	N	0|1	C	1|1	C	1|1	n	0	M	4,2|6	N	0|1	C	1|3	N	0|1	n	0	C	1|1	N	0|1	C	1|1	N	0|1	A	4|4	A	8|8	n
T11322.12_488	AC.Combine.Locus_11322.12	488	T	T/C	Y	60,214|274	Y	106,219|325	Y	128,418|546	Y	95,241|337	Y	128,224|352	Y	112,185|297	Y	41,171|212	Y	146,240|386	Y	88,201|289	Y	100,218|318	Y	28,116|144	Y	95,102|197	Y	51,12|63	Y	61,135|196	Y	95,199|294	n	0	Y	112,202|314	Y	120,318|438	Y	58,293|351	Y	101,181|282	Y	175,278|453	Y	102,256|358	Y
T11322.12_593	AC.Combine.Locus_11322.12	593	C	C/G	S	53,55|108	S	50,91|141	S	63,192|255	S	39,98|137	S	37,116|153	S	43,82|125	S	28,68|96	S	61,129|190	S	41,71|112	S	24,104|128	S	15,43|58	S	19,76|95	C	32|34	S	24,62|86	S	40,94|134	n	0	S	43,117|161	S	61,134|195	S	58,114|172	S	23,110|133	S	60,165|225	S	45,107|152	S
T11800.1_2938	AC.Combine.Locus_11800.1	2938	C	C/A	C	2|2	n	0	n	0	n	0	n	0	n	0	n	0	n	0	C	16|16	n	0	n	0	n	0	n	0	C	24|26	C	4|4	n	0	C	12|12	n	0	N	0|1	C	22|22	n	0	A	2|2	n
T11800.1_2949	AC.Combine.Locus_11800.1	2949	T	T/C	T	2|2	n	0	n	0	n	0	n	0	n	0	n	0	n	0	T	16|16	n	0	n	0	n	0	n	0	T	24|26	T	4|4	n	0	T	11|11	n	0	N	0|1	T	22|22	n	0	N	0|1	n
T11866.2_527	AC.Combine.Locus_11866.2	527	A	A/T	W	24,26|50	W	13,8|21	T	52|52	T	25|25	T	29|29	T	28|28	T	21|21	A	34|34	A	10|10	A	37|37	W	6,3|9	W	22,14|36	T	3|3	A	19|21	W	5,3|8	n	0	T	28|28	A	32|32	T	21|21	T	18|18	A	36|36	W	11,11|22	W
T11917.2_833	AC.Combine.Locus_11917.2	833	G	G/T	G	66|66	G	39|39	G	77|77	K	8,26|34	G	41|41	T	34|34	K	16,34|50	G	31|34	G	42|42	K	21,17|38	T	36|36	K	8,24|32	T	21|22	K	14,13|27	G	26|26	n	0	G	16|19	K	23,15|38	K	38,40|78	K	18,14|32	G	35|35	K	44,25|69	G
T11999.1_756	AC.Combine.Locus_11999.1	756	C	C/T	Y	26,59|85	Y	87,75|162	Y	187,236|423	Y	93,53|146	Y	139,118|257	Y	134,175|309	Y	28,12|40	C	310|310	Y	51,169|220	Y	131,172|303	T	86|94	T	207|207	T	24|26	Y	84,87|171	Y	38,70|108	n	0	T	258|258	C	279|279	T	236|236	Y	44,41|85	C	216|216	Y	119,114|233	Y
T12161.2_2325	AC.Combine.Locus_12161.2	2325	A	A/G	n	0	G	51|51	G	136|136	G	44|44	R	91,131|222	R	35,123|158	G	82|82	G	34|34	G	33|33	G	102|109	A	96|96	R	197,200|397	G	36|36	R	65,109|174	G	224|224	n	0	A	17|17	R	51,134|185	A	263|263	A	102|103	A	322|322	G	255|255	A
T12208.1_1613	AC.Combine.Locus_12208.1	1613	G	G/A	A	61|61	G	44|44	G	73|73	G	57|57	R	19,26|45	R	35,13|48	G	56|56	A	73|73	R	16,11|27	A	66|66	G	12|14	R	13,33|46	R	5,16|21	A	49|49	R	23,27|50	n	0	G	46|46	G	43|43	G	32|33	R	23,34|57	R	19,53|72	A	39|39	R
T12208.1_1854	AC.Combine.Locus_12208.1	1854	A	A/T	T	22|22	A	20|20	A	36|36	A	32|32	W	13,7|20	W	9,17|26	A	26|26	T	34|34	W	5,8|13	T	26|26	A	4|4	A	22|26	A	6|7	T	20|20	W	12,16|28	n	0	A	20|20	A	19|19	A	13|13	W	14,10|24	W	24,11|35	T	20|20	W
T12208.1_1873	AC.Combine.Locus_12208.1	1873	G	G/A	A	53|53	G	44|44	G	70|70	G	56|56	R	19,27|46	R	38,12|50	G	55|55	A	69|69	R	16,9|25	A	65|65	G	12|15	R	14,33|47	R	5,16|21	A	48|48	R	22,26|48	n	0	G	42|42	G	41|41	G	30|30	R	19,35|54	R	17,51|68	A	36|36	R
T12208.1_1899	AC.Combine.Locus_12208.1	1899	T	T/C	C	56|56	T	46|46	T	73|73	T	55|55	Y	20,27|47	Y	40,12|52	T	58|58	C	71|71	Y	20,10|30	C	66|66	T	13|15	Y	14,31|45	Y	5,16|21	C	51|51	Y	23,28|51	n	0	T	44|44	T	43|43	T	33|33	Y	22,36|58	Y	20,54|74	C	40|40	Y
T12243.3_2391	AC.Combine.Locus_12243.3	2391	A	A/T	A	5|5	A	4|5	A	17|17	A	6|6	W	6,2|8	A	5|5	A	2|2	A	3|3	A	1|2	A	2|3	A	2|2	A	9|9	A	3|3	A	3|3	A	6|7	n	0	A	1|1	A	15|15	A	1|1	A	3|3	A	1|1	A	10|10	A
T12243.3_2406	AC.Combine.Locus_12243.3	2406	G	G/A	R	3,3|6	R	2,3|5	R	9,8|17	R	4,2|6	R	6,3|9	R	4,1|5	R	2,2|4	G	2|3	G	1|1	G	1|3	A	2|2	R	7,4|11	G	2|2	A	3|3	R	6,1|7	n	0	G	2|2	A	11|11	G	1|1	A	3|3	G	2|3	R	7,6|13	R
T12243.3_2464	AC.Combine.Locus_12243.3	2464	T	T/C	Y	2,5|7	Y	2,4|6	Y	5,10|15	T	8|10	T	8|10	T	6|7	Y	2,2|4	Y	2,2|4	T	1|2	Y	3,3|6	T	3|3	T	12|15	C	3|3	T	6|6	T	10|10	n	0	N	0|1	T	22|23	C	3|3	T	3|3	Y	2,1|3	Y	4,11|15	T
T12243.3_2482	AC.Combine.Locus_12243.3	2482	T	T/G	K	2,4|6	T	6|7	K	9,11|20	K	2,7|9	T	9|9	T	7|7	T	4|4	K	3,2|5	T	1|1	T	5|5	T	2|2	K	4,9|13	G	3|3	T	4|4	T	7|7	n	0	G	2|2	T	15|16	T	3|4	T	4|4	T	2|3	K	4,10|14	T
T12463.3_871	AC.Combine.Locus_12463.3	871	A	A/T	A	108|108	A	68|68	A	298|298	W	40,21|61	A	123|123	T	141|141	W	37,38|75	W	70,80|150	A	131|131	W	77,117|194	T	30|30	A	98|98	A	8|9	T	123|123	A	97|97	n	0	W	44,80|124	W	90,107|197	W	90,70|160	T	116|116	A	166|166	W	89,54|143	A
T12605.1_698	AC.Combine.Locus_12605.1	698	T	T/C	n	0	n	0	C	2|2	n	0	Y	4,2|6	n	0	n	0	n	0	n	0	n	0	n	0	C	8|8	n	0	n	0	n	0	n	0	C	2|2	n	0	n	0	n	0	n	0	n	0	n
T12616.5_231	AC.Combine.Locus_12616.5	231	A	A/G	R	141,146|287	R	138,96|234	R	256,136|392	R	113,92|205	R	92,219|311	A	135|135	A	59|59	A	208|208	A	74|74	R	125,54|179	A	108|108	A	191|191	A	87|87	R	122,113|235	A	117|117	n	0	R	159,46|205	R	257,56|313	A	133|133	R	118,16|134	R	89,187|276	A	123|123	A
T12616.5_341	AC.Combine.Locus_12616.5	341	A	A/G	R	139,132|272	R	129,81|210	R	251,128|379	R	108,88|196	R	86,203|289	A	125|125	A	60|60	A	197|197	A	67|67	R	118,49|167	A	104|104	A	175|175	A	78|78	R	118,109|227	A	114|114	n	0	R	145,42|187	R	238,52|290	A	123|123	R	113,19|132	R	87,169|256	A	119|119	A
T12616.5_356	AC.Combine.Locus_12616.5	356	T	T/C	Y	139,142|281	Y	85,133|218	Y	133,257|390	Y	91,109|201	Y	209,87|296	T	128|128	T	62|62	T	206|207	T	69|69	Y	49,120|169	T	104|104	T	182|182	T	85|85	Y	112,119|231	T	117|117	n	0	Y	42,156|198	Y	53,249|302	T	130|130	Y	19,121|140	Y	176,88|264	T	121|121	T
T12616.5_372	AC.Combine.Locus_12616.5	372	C	C/T	Y	142,144|286	Y	136,101|237	Y	264,142|406	Y	112,94|206	Y	92,223|315	C	140|140	C	65|65	C	214|214	C	72|72	Y	125,55|180	C	108|108	C	192|192	C	90|90	Y	121,117|238	C	120|120	n	0	Y	161,47|208	Y	254,57|311	C	135|135	Y	122,19|141	Y	92,189|281	C	128|128	C
T12616.5_400	AC.Combine.Locus_12616.5	400	G	G/T	K	144,150|294	K	136,101|237	K	257,142|399	K	112,93|205	K	87,227|314	G	136|136	G	63|63	G	210|210	G	73|73	K	128,55|183	G	106|106	G	193|194	G	89|89	K	118,121|239	G	116|116	n	0	K	155,47|202	K	248,57|305	G	134|135	K	120,19|139	K	90,192|282	G	128|128	G
T12641.2_199	AC.Combine.Locus_12641.2	199	G	G/T	n	0	n	0	G	21|21	n	0	n	0	n	0	n	0	n	0	n	0	n	0	n	0	N	0|1	T	5|5	N	0|1	n	0	n	0	G	19|19	n	0	n	0	G	13|14	G	31|31	N	0|1	G
T12641.2_227	AC.Combine.Locus_12641.2	227	A	A/G	n	0	n	0	A	29|29	n	0	n	0	n	0	n	0	n	0	n	0	n	0	n	0	N	0|1	G	5|5	G	2|2	n	0	n	0	A	26|26	n	0	n	0	A	22|23	A	41|41	N	0|1	A
T12641.2_247	AC.Combine.Locus_12641.2	247	A	A/T	n	0	n	0	A	27|27	n	0	n	0	n	0	n	0	n	0	n	0	n	0	n	0	N	0|1	T	2|2	T	2|2	n	0	n	0	A	24|24	N	0|1	n	0	A	22|23	A	40|40	N	0|1	A
T12731.6_1089	AC.Combine.Locus_12731.6	1089	A	A/C	n	0	A	1|2	A	5|6	n	0	A	1|1	n	0	n	0	A	2|2	A	1|1	A	1|3	A	2|2	A	2|3	n	0	A	1|1	n	0	n	0	A	2|2	M	4,2|6	A	1|1	A	4|4	A	3|3	n	0	A
T12731.6_1120	AC.Combine.Locus_12731.6	1120	C	C/A	n	0	C	1|3	M	5,1|6	n	0	C	1|2	n	0	n	0	C	1|2	N	0|1	C	2|3	N	0|2	C	1|3	n	0	N	0|1	N	0|1	n	0	N	0|1	M	3,2|5	N	0|1	M	2,3|5	M	3,2|5	n	0	C
T12881.11_1750	AC.Combine.Locus_12881.11	1750	G	G/T	K	13,12|25	K	27,10|37	K	37,26|63	K	13,11|24	K	28,14|42	K	21,57|78	G	16|18	G	34|38	K	15,29|44	K	34,16|50	K	17,23|40	K	24,14|38	K	6,8|14	K	16,14|30	K	18,8|26	n	0	K	33,23|56	K	22,9|31	K	27,38|65	K	11,24|35	K	21,45|66	K	23,25|48	G
T12881.11_1752	AC.Combine.Locus_12881.11	1752	A	A/G	R	2,6|8	R	7,3|10	R	22,6|29	R	6,5|11	A	8|9	R	9,18|27	A	4|4	A	16|17	R	7,8|15	R	15,5|20	R	8,7|15	R	14,7|21	N	0|5	R	7,4|11	A	9|11	n	0	R	12,7|19	R	8,3|11	R	11,12|23	R	1,7|8	R	10,16|26	R	10,10|20	A
T12961.2_1233	AC.Combine.Locus_12961.2	1233	C	C/T	C	1|1	C	2|2	C	2|2	T	1|1	C	3|3	T	1|1	n	0	n	0	n	0	C	1|1	n	0	C	3|3	T	1|1	n	0	C	2|2	n	0	n	0	n	0	n	0	T	2|2	C	1|1	T	1|1	C
T13164.2_1079	AC.Combine.Locus_13164.2	1079	A	A/T	n	0	n	0	n	0	n	0	n	0	n	0	n	0	n	0	A	7|7	W	8,14|22	n	0	n	0	n	0	n	0	n	0	n	0	n	0	n	0	n	0	n	0	n	0	n	0	n
T13164.2_1115	AC.Combine.Locus_13164.2	1115	G	G/T	n	0	n	0	n	0	T	6|6	n	0	T	8|8	N	0|2	n	0	G	8|8	G	23|23	T	9|9	T	4|4	n	0	n	0	n	0	n	0	n	0	n	0	T	3|3	T	8|8	n	0	n	0	T
T13164.2_1139	AC.Combine.Locus_13164.2	1139	G	G/T	n	0	n	0	n	0	G	6|6	n	0	G	8|8	G	2|2	T	10|10	G	8|8	G	22|22	G	9|9	G	4|4	n	0	n	0	n	0	n	0	n	0	n	0	G	3|3	G	8|8	n	0	n	0	G
T13164.2_1171	AC.Combine.Locus_13164.2	1171	A	A/C	n	0	n	0	n	0	A	6|6	n	0	A	8|8	A	1|1	M	11,16|27	C	36|36	M	13,77|90	A	8|8	A	4|4	n	0	n	0	n	0	n	0	C	6|6	C	7|7	A	4|4	A	8|8	n	0	n	0	A
T13164.2_1172	AC.Combine.Locus_13164.2	1172	A	A/T	n	0	n	0	n	0	A	6|6	n	0	A	8|8	A	1|1	A	27|27	A	36|36	A	90|90	A	8|8	A	4|4	n	0	n	0	N	0|2	n	0	A	6|6	A	7|7	A	4|4	A	8|8	n	0	n	0	A
T13164.2_1202	AC.Combine.Locus_13164.2	1202	A	A/T	A	3|3	n	0	A	1|1	A	14|14	A	9|9	A	13|13	A	2|2	A	43|43	A	60|60	A	120|120	A	9|9	A	6|6	A	2|2	n	0	A	5|5	n	0	A	11|11	A	10|10	A	8|8	A	12|12	A	3|3	A	2|2	A
T13290.1_1562	AC.Combine.Locus_13290.1	1562	T	T/A	T	148|148	A	3|3	T	337|344	T	78|81	T	328|331	T	374|374	T	133|133	T	158|158	T	221|223	T	186|189	A	9|9	A	6|6	T	7|8	T	309|309	T	102|102	n	0	T	294|295	A	6|6	T	409|413	T	79|79	N	0|2	T	86|92	T
T13290.1_2069	AC.Combine.Locus_13290.1	2069	G	G/A	G	18|18	A	25|25	R	25,32|57	R	14,18|32	R	12,7|19	G	8|8	G	18|18	R	14,11|25	R	12,14|26	R	12,13|25	A	11|11	A	25|25	R	4,2|6	G	22|22	R	5,7|12	n	0	G	23|23	A	11|11	R	13,13|26	R	9,8|17	A	33|33	R	10,12|22	R
T13290.1_2078	AC.Combine.Locus_13290.1	2078	G	G/A	G	21|21	A	26|26	R	27,33|60	R	16,19|35	R	11,8|19	G	10|10	G	22|22	R	14,11|25	R	13,15|28	R	12,14|26	A	12|12	A	26|26	R	5,3|8	G	25|25	R	5,8|13	n	0	G	25|25	A	11|11	R	15,13|28	R	9,8|17	A	35|35	R	11,15|26	R
T13300.20_3680	AC.Combine.Locus_13300.20	3680	A	A/G	n	0	n	0	n	0	A	10|10	n	0	n	0	G	1|1	n	0	A	16|16	n	0	n	0	n	0	n	0	A	8|8	A	3|3	n	0	n	0	n	0	A	5|5	A	16|16	A	20|20	G	19|19	n
T13319.10_394	AC.Combine.Locus_13319.10	394	C	C/T	T	9|9	T	10|10	n	0	n	0	n	0	C	6|6	n	0	n	0	n	0	n	0	T	3|3	T	2|2	n	0	Y	13,17|30	n	0	n	0	n	0	n	0	T	6|6	Y	10,6|16	Y	5,11|16	C	4|4	Y
T13319.10_568	AC.Combine.Locus_13319.10	568	T	T/C	C	2|2	C	3|3	n	0	n	0	n	0	T	3|3	n	0	C	23|23	n	0	n	0	C	2|2	n	0	n	0	n	0	n	0	n	0	n	0	n	0	N	0|1	Y	4,5|9	C	13|13	C	12|12	C
T13319.10_630	AC.Combine.Locus_13319.10	630	T	T/A	A	8|8	A	11|11	n	0	n	0	n	0	T	5|5	n	0	A	15|15	n	0	n	0	A	3|3	A	2|2	n	0	n	0	n	0	n	0	n	0	n	0	A	6|6	W	6,4|10	A	12|12	A	9|9	A
T13347.1_772	AC.Combine.Locus_13347.1	772	A	A/G	R	51,55|106	R	177,108|285	R	100,169|269	R	74,77|151	A	178|178	A	196|196	R	37,64|101	R	102,103|205	R	17,57|74	R	52,70|122	A	50|50	G	126|126	R	6,20|26	A	197|197	R	93,165|258	n	0	A	226|226	R	93,80|173	A	272|272	R	142,135|277	R	171,131|302	R	145,83|228	R
T13430.3_574	AC.Combine.Locus_13430.3	574	T	T/C	Y	49,15|64	C	217|217	Y	248,142|390	Y	47,47|94	Y	100,99|199	T	116|116	C	37|37	C	395|395	T	116|117	Y	81,174|255	T	295|295	Y	209,113|322	T	34|34	Y	172,229|401	T	113|113	n	0	Y	109,96|205	C	458|458	Y	213,106|319	T	265|267	T	388|388	T	230|230	C
T13430.3_822	AC.Combine.Locus_13430.3	822	T	T/A	A	78|80	A	69|69	A	111|120	A	55|58	W	26,5|31	T	7|7	A	88|88	A	215|215	T	8|8	A	81|87	T	6|6	A	55|58	T	1|1	A	56|59	T	13|13	n	0	A	88|98	A	104|104	A	110|114	T	9|9	T	14|14	T	13|13	A
T13434.1_53	AC.Combine.Locus_13434.1	53	A	A/T	T	2|2	A	4|5	W	6,2|8	W	3,4|7	T	3|3	A	10|10	n	0	A	1|1	A	5|5	W	4,2|6	n	0	A	2|2	A	2|2	N	0|1	A	1|1	n	0	W	2,2|4	A	5|6	n	0	N	0|1	T	5|5	A	1|1	A
T13552.1_591	AC.Combine.Locus_13552.1	591	T	T/C	C	2|2	T	2|2	T	9|9	C	4|4	T	9|9	Y	4,2|6	T	4|5	T	4|4	T	3|3	T	4|4	T	2|2	T	1|2	n	0	T	7|7	N	0|1	n	0	Y	2,4|6	Y	2,2|4	T	2|2	C	3|3	T	2|2	C	5|5	T
T13552.1_594	AC.Combine.Locus_13552.1	594	T	T/C	C	2|2	T	2|2	T	9|9	C	4|4	T	9|9	Y	4,2|6	T	4|5	T	4|4	T	3|3	T	4|4	T	2|2	T	1|2	n	0	T	7|7	N	0|1	n	0	Y	2,4|6	Y	2,2|4	T	2|2	C	3|3	T	2|2	C	5|5	T
T13552.5_775	AC.Combine.Locus_13552.5	775	G	G/A	A	7|7	G	154|159	G	566|566	A	12|12	G	145|145	G	77|80	G	26|27	G	126|130	G	130|130	G	206|206	G	41|41	G	79|80	G	12|12	G	82|84	A	4|4	n	0	G	90|94	G	98|105	G	201|201	A	12|12	G	109|114	A	10|10	G
T13552.5_784	AC.Combine.Locus_13552.5	784	G	G/A	A	7|7	G	148|152	G	556|556	A	12|12	G	141|141	G	76|79	G	26|27	G	124|128	G	125|126	G	203|203	G	40|40	G	75|76	G	11|11	G	79|81	A	3|3	n	0	G	87|90	G	94|101	G	196|196	A	11|11	G	107|113	A	8|8	G
T13552.5_830	AC.Combine.Locus_13552.5	830	A	A/G	G	5|5	A	75|79	A	284|284	G	12|12	A	53|53	A	37|39	A	11|12	A	55|58	A	67|67	A	107|107	A	23|23	A	38|39	A	4|5	A	45|47	G	5|5	n	0	A	39|42	A	40|46	A	109|109	G	10|10	A	61|68	G	10|10	A
T13552.5_950	AC.Combine.Locus_13552.5	950	C	C/T	n	0	n	0	C	7|7	n	0	C	5|5	n	0	n	0	n	0	n	0	C	5|5	n	0	C	5|5	n	0	n	0	n	0	n	0	C	1|1	n	0	C	5|5	n	0	T	2|2	n	0	T
T13552.6_591	AC.Combine.Locus_13552.6	591	T	T/C	n	0	n	0	n	0	n	0	n	0	n	0	n	0	n	0	n	0	n	0	T	1|1	n	0	n	0	n	0	n	0	n	0	n	0	n	0	n	0	n	0	T	2|2	n	0	T
T13552.6_594	AC.Combine.Locus_13552.6	594	T	T/C	n	0	n	0	n	0	n	0	n	0	n	0	n	0	n	0	n	0	n	0	T	1|1	n	0	n	0	n	0	n	0	n	0	n	0	n	0	n	0	n	0	T	2|2	n	0	T
T13697.1_701	AC.Combine.Locus_13697.1	701	T	T/C	T	2|2	T	4|4	T	5|5	T	1|1	T	2|2	N	0|1	C	4|4	N	0|2	T	1|1	T	1|1	n	0	N	0|1	T	1|2	n	0	n	0	n	0	T	1|1	T	2|3	T	2|3	T	2|3	C	3|4	T	2|3	T
T13697.1_1169	AC.Combine.Locus_13697.1	1169	T	T/C	T	54|54	T	75|75	T	181|181	Y	12,44|56	T	141|141	C	75|75	C	47|47	C	159|159	Y	28,33|61	Y	46,60|106	C	80|80	Y	53,68|121	Y	5,10|15	Y	54,87|141	T	69|69	n	0	Y	68,82|150	Y	44,113|157	Y	50,79|129	Y	32,54|86	Y	58,79|137	Y	98,48|146	T
T13766.1_877	AC.Combine.Locus_13766.1	877	A	A/G	A	2|2	R	6,2|8	R	9,6|15	R	17,5|22	A	15|16	A	7|8	A	8|9	A	5|6	R	3,6|9	R	7,6|13	A	2|2	n	0	n	0	R	5,2|7	G	1|1	n	0	A	5|6	A	1|1	R	3,2|5	R	6,2|8	R	7,11|18	A	1|3	R
T13766.1_890	AC.Combine.Locus_13766.1	890	C	C/G	C	2|2	C	4|5	S	4,9|13	S	4,14|18	C	13|14	C	5|6	C	7|8	C	5|6	S	4,3|7	S	3,6|9	C	2|2	n	0	n	0	C	4|5	C	1|1	n	0	C	4|4	C	1|1	C	2|3	C	4|5	S	7,5|12	C	1|2	S
T13766.1_1128	AC.Combine.Locus_13766.1	1128	T	T/C	T	3|4	Y	3,12|15	Y	5,16|21	Y	7,18|25	T	22|23	T	9|10	T	11|12	Y	3,6|9	Y	13,6|19	Y	10,9|19	T	5|5	n	0	n	0	Y	4,11|15	n	0	n	0	Y	4,11|15	Y	3,3|6	Y	5,7|12	Y	3,13|16	Y	3,9|12	Y	2,4|6	Y
T13766.1_1149	AC.Combine.Locus_13766.1	1149	T	T/A	T	3|4	T	11|13	T	16|20	W	7,17|24	T	23|24	T	9|10	T	11|12	W	2,6|8	W	14,5|19	W	10,9|19	T	3|3	n	0	n	0	W	5,11|16	n	0	n	0	W	4,11|15	A	3|4	W	3,5|8	T	12|15	W	4,9|13	W	2,3|5	W
T13982.1_786	AC.Combine.Locus_13982.1	786	T	T/C	T	2|2	n	0	n	0	T	1|1	n	0	T	1|1	n	0	T	1|1	C	5|5	n	0	T	1|1	n	0	n	0	n	0	T	1|1	n	0	Y	1,1|2	n	0	T	1|1	T	5|5	n	0	n	0	T
T13999.5_1609	AC.Combine.Locus_13999.5	1609	T	T/C	C	28|28	C	59|59	C	143|143	C	37|37	C	35|35	T	2|2	C	14|14	C	100|100	C	94|94	C	39|39	C	108|108	C	69|69	C	8|8	C	13|14	n	0	n	0	C	152|152	C	81|81	n	0	C	41|41	C	77|77	C	49|50	n
T13999.5_1611	AC.Combine.Locus_13999.5	1611	C	C/A	A	27|27	A	60|60	A	142|142	A	38|38	A	34|34	C	2|2	A	14|14	A	103|103	A	95|95	A	39|39	A	108|108	A	69|69	A	8|8	A	13|14	n	0	n	0	A	152|152	A	81|81	n	0	A	41|41	A	78|78	A	49|50	n
T14116.1_806	AC.Combine.Locus_14116.1	806	G	G/C	S	12,21|33	S	9,9|18	S	16,13|29	S	13,7|20	C	18|18	C	25|25	S	15,9|24	S	9,18|27	S	6,8|14	C	19|19	S	4,7|11	G	4|4	G	11|11	G	22|22	C	15|15	n	0	G	19|19	C	16|16	S	18,19|37	C	21|21	S	14,4|18	S	15,8|23	G
T14116.1_808	AC.Combine.Locus_14116.1	808	A	A/G	R	13,22|35	R	9,9|18	R	15,15|30	R	13,7|20	G	18|18	G	26|26	R	16,9|25	R	9,18|27	R	7,8|15	G	19|19	R	5,7|12	A	4|4	A	12|12	A	22|22	G	15|15	n	0	A	19|19	G	16|16	R	18,19|37	G	21|21	R	14,4|18	R	15,8|23	A
T14117.3_912	AC.Combine.Locus_14117.3	912	A	A/G	R	4,3|7	R	4,3|7	R	16,8|24	R	1,2|3	R	5,3|8	A	8|9	R	7,2|9	R	9,7|16	A	3|3	A	6|7	A	2|3	R	11,4|15	n	0	A	9|10	R	6,3|9	n	0	R	5,4|9	R	6,3|9	A	2|2	A	8|10	R	15,4|19	R	2,3|5	R
T14117.3_933	AC.Combine.Locus_14117.3	933	C	C/T	C	6|7	C	6|7	C	22|25	C	3|3	C	7|8	C	8|9	C	8|9	C	14|16	C	2|3	C	7|7	C	2|3	C	14|15	n	0	C	9|11	C	8|9	n	0	C	8|8	C	10|10	T	2|2	C	10|10	C	19|19	C	5|5	C
T14173.3_1764	AC.Combine.Locus_14173.3	1764	G	G/C	G	31|31	G	7|7	G	54|54	G	10|12	N	0|1	G	21|21	G	20|21	G	13|13	G	31|32	n	0	n	0	G	31|31	G	18|18	G	36|36	C	3|3	n	0	G	41|41	G	13|13	G	6|7	n	0	G	19|19	G	10|11	G
T14173.3_1821	AC.Combine.Locus_14173.3	1821	T	T/C	Y	15,2|17	C	3|4	Y	19,4|23	Y	4,2|6	T	1|1	Y	5,1|6	C	11|11	C	3|4	C	9|9	T	1|1	T	1|1	C	17|17	C	6|6	C	17|17	T	5|5	n	0	C	19|19	C	4|4	Y	2,2|4	n	0	C	5|5	C	2|2	C
T14181.2_402	AC.Combine.Locus_14181.2	402	C	C/A	C	124|136	C	23|28	M	14,57|71	C	63|71	C	129|132	A	7|7	A	8|8	A	6|7	A	6|6	C	55|62	A	5|5	A	17|17	A	5|5	C	78|87	C	1|3	n	0	M	12,57|69	C	89|94	A	12|12	C	28|31	M	18,47|65	A	10|10	A
T14181.2_409	AC.Combine.Locus_14181.2	409	C	C/T	C	121|131	C	23|28	Y	56,11|67	C	63|70	C	125|126	T	9|9	T	8|8	T	5|6	T	5|5	C	53|58	T	5|5	T	16|16	T	4|4	Y	77,10|87	C	1|3	n	0	Y	55,12|67	C	84|89	T	11|11	C	29|32	Y	42,16|58	T	10|10	T
T14181.2_569	AC.Combine.Locus_14181.2	569	A	A/T	A	67|71	A	8|8	A	33|37	A	33|37	A	64|65	T	3|3	T	5|5	N	0|1	T	4|4	A	29|31	N	0|1	T	9|9	n	0	A	38|41	N	0|1	n	0	A	34|37	A	43|46	T	7|7	A	11|13	W	16,5|21	T	3|3	T
T14181.6_1067	AC.Combine.Locus_14181.6	1067	A	A/T	n	0	T	8|8	T	39|39	T	7|7	T	25|25	n	0	n	0	T	28|28	T	9|9	T	7|7	T	4|4	T	27|27	T	6|6	A	1|1	T	7|7	n	0	N	0|1	T	33|33	T	21|21	T	11|11	T	13|13	T	15|15	T
T14196.4_423	AC.Combine.Locus_14196.4	423	A	A/T	W	2,2|4	A	1|1	N	0|1	N	0|2	T	2|2	A	6|6	n	0	T	2|2	T	3|3	A	6|6	N	0|1	A	1|1	A	1|2	T	3|4	A	3|3	n	0	T	4|4	A	1|3	A	3|3	N	0|2	A	1|1	T	2|2	A
T14239.4_312	AC.Combine.Locus_14239.4	312	A	A/G	R	2,2|4	A	3|3	R	2,2|4	A	2|3	G	1|1	n	0	n	0	A	1|1	A	1|1	A	2|2	G	1|1	R	2,5|7	n	0	n	0	R	1,1|2	n	0	n	0	R	3,4|7	G	1|1	G	3|3	G	3|3	A	1|1	G
T14239.4_333	AC.Combine.Locus_14239.4	333	T	T/C	T	2|3	C	1|1	Y	2,1|3	C	1|1	n	0	n	0	n	0	C	2|2	C	1|1	C	1|1	T	1|1	T	5|6	n	0	n	0	Y	1,1|2	n	0	n	0	Y	2,3|5	T	1|1	T	3|3	T	3|3	C	1|1	T
T14239.4_488	AC.Combine.Locus_14239.4	488	G	G/A	R	2,3|5	G	2|2	R	2,2|4	G	2|2	A	3|3	A	5|5	G	1|2	G	2|2	G	1|1	G	1|1	A	3|3	R	4,2|6	n	0	n	0	R	2,3|5	n	0	A	9|9	R	5,3|8	A	4|4	A	4|4	A	6|6	G	3|3	A
T14247.1_694	AC.Combine.Locus_14247.1	694	G	G/T	n	0	n	0	n	0	n	0	n	0	n	0	n	0	n	0	n	0	n	0	n	0	n	0	n	0	G	1|1	n	0	n	0	n	0	T	1|1	n	0	n	0	n	0	n	0	n
T14479.13_1728	AC.Combine.Locus_14479.13	1728	C	C/T	T	51|51	C	18|18	C	50|50	T	25|25	Y	20,29|49	Y	16,13|29	Y	9,14|23	T	24|24	Y	6,10|16	Y	31,8|39	C	16|16	Y	20,16|36	Y	1,8|9	T	29|29	Y	17,15|32	n	0	T	33|33	C	18|18	Y	15,15|30	Y	15,19|34	C	33|33	Y	14,9|23	T
T14490.1_913	AC.Combine.Locus_14490.1	913	T	T/C	T	4|5	T	2|3	T	5|5	N	0|1	T	4|4	Y	3,2|5	n	0	T	1|1	n	0	T	1|1	T	2|2	T	1|1	C	3|3	n	0	T	3|4	n	0	Y	6,3|9	T	5|5	C	10|10	T	1|1	T	2|3	T	1|2	Y
T14490.1_1239	AC.Combine.Locus_14490.1	1239	C	C/T	C	7|8	Y	3,5|8	C	6|6	T	2|2	C	6|6	Y	4,5|9	C	1|2	C	5|5	n	0	Y	4,2|6	C	3|3	C	2|2	T	7|7	C	3|3	Y	3,2|5	n	0	Y	6,6|12	C	11|11	T	12|12	C	6|6	C	2|3	C	2|3	Y
T14490.1_1263	AC.Combine.Locus_14490.1	1263	T	T/C	T	7|8	Y	7,3|10	T	9|9	C	3|3	T	8|8	Y	6,4|10	T	1|2	T	5|5	n	0	Y	2,4|6	T	3|3	T	2|2	C	8|8	T	4|4	Y	2,5|7	n	0	Y	7,6|13	T	12|12	C	13|13	T	7|7	Y	3,2|5	T	2|3	Y
T14490.1_1384	AC.Combine.Locus_14490.1	1384	G	G/T	K	11,6|17	K	8,7|15	G	18|18	T	8|8	G	7|7	K	6,6|12	K	2,7|9	G	10|10	G	3|4	K	11,16|27	K	1,1|2	K	7,6|13	T	3|3	G	4|4	K	5,6|11	n	0	K	3,14|17	G	13|13	T	14|14	G	16|16	K	9,8|17	K	7,6|13	K
T14596.1_303	AC.Combine.Locus_14596.1	303	G	G/A	R	76,77|153	A	206|206	G	530|530	R	101,227|328	R	158,131|289	R	120,189|309	R	82,100|182	G	433|433	R	170,187|357	R	107,200|307	R	89,152|241	G	410|410	R	28,38|66	R	119,35|154	R	92,117|209	n	0	A	288|288	G	315|315	A	201|201	R	107,90|197	G	251|251	R	86,73|159	R
T14596.1_345	AC.Combine.Locus_14596.1	345	C	C/T	Y	34,37|73	T	107|111	C	262|271	Y	116,52|173	Y	69,79|151	Y	101,65|171	Y	53,38|92	C	213|220	Y	88,76|175	Y	115,53|175	Y	77,48|131	C	225|235	Y	21,11|34	Y	22,51|74	Y	58,45|105	n	0	T	133|137	C	175|179	T	99|103	Y	32,56|91	C	137|138	Y	40,37|80	Y
T14596.1_348	AC.Combine.Locus_14596.1	348	G	G/A	R	40,38|78	A	115|115	G	283|283	R	58,121|179	R	84,77|161	R	71,107|178	R	40,54|94	G	225|225	R	87,99|186	R	59,120|179	R	51,84|135	G	240|240	R	14,21|35	R	53,21|74	R	48,62|110	n	0	A	145|145	G	180|180	A	106|106	R	64,37|101	G	136|136	R	38,40|78	R
T14614.5_857	AC.Combine.Locus_14614.5	857	T	T/C	T	167|167	C	66|66	Y	109,156|265	Y	29,83|112	Y	32,87|119	T	228|229	T	159|159	Y	22,166|188	Y	17,49|66	Y	41,81|122	C	63|63	C	65|65	Y	11,55|66	T	135|135	Y	48,83|131	n	0	T	226|226	C	88|88	Y	50,107|157	Y	28,67|95	C	78|78	Y	23,130|153	Y
T14618.1_552	AC.Combine.Locus_14618.1	552	T	T/C	C	88|88	Y	44,19|63	Y	74,77|151	C	129|129	C	77|77	T	120|120	Y	59,15|74	Y	112,77|189	T	96|96	Y	47,24|71	Y	18,23|41	T	130|130	Y	20,28|48	C	42|42	T	77|77	n	0	C	62|62	Y	81,53|134	Y	50,40|90	Y	59,58|117	Y	21,46|67	T	103|103	Y
T14636.1_627	AC.Combine.Locus_14636.1	627	T	T/C	Y	71,74|145	C	186|186	C	751|751	Y	126,99|225	Y	162,210|372	Y	192,87|279	C	78|78	Y	174,179|353	Y	86,80|166	C	301|301	T	137|137	Y	135,162|298	T	9|9	T	195|195	C	241|241	n	0	C	299|299	T	238|238	C	372|372	Y	40,72|112	C	440|440	T	295|295	C
T14636.1_648	AC.Combine.Locus_14636.1	648	C	C/G	S	97,102|199	G	251|251	G	1036|1036	S	173,143|316	S	228,295|523	S	265,122|387	G	108|108	S	245,255|500	S	115,113|228	G	418|418	C	190|190	S	185,223|408	C	11|11	C	265|265	G	330|330	n	0	G	418|418	C	331|331	G	488|488	S	48,101|149	G	605|605	C	407|407	G
T14636.1_730	AC.Combine.Locus_14636.1	730	G	G/A	R	64,70|134	A	181|181	A	732|732	R	120,99|219	R	155,208|363	R	179,85|264	A	73|73	R	164,177|341	R	84,79|163	A	295|295	G	135|135	R	125,156|281	G	8|8	G	195|195	A	229|229	n	0	A	294|294	G	231|231	A	349|349	R	38,68|106	A	423|423	G	282|282	A
T14846.1_887	AC.Combine.Locus_14846.1	887	G	G/C	G	108|108	C	92|92	S	275,366|641	S	99,63|162	S	81,189|270	G	230|230	G	107|107	S	204,167|371	S	38,86|124	S	127,154|281	C	164|164	C	312|312	S	38,13|51	G	288|288	S	90,90|180	n	0	G	267|267	C	332|332	S	229,141|370	S	80,73|153	C	230|230	S	86,32|118	S
T14846.1_936	AC.Combine.Locus_14846.1	936	A	A/G	A	154|154	G	122|122	R	386,515|901	R	128,81|209	R	108,248|356	A	316|316	A	146|146	R	286,229|515	R	51,117|168	R	187,220|407	G	227|227	G	439|439	R	54,15|69	A	413|413	R	114,124|238	n	0	A	384|384	G	467|467	R	315,202|517	R	112,101|213	G	303|303	R	130,40|170	R
T14846.1_1014	AC.Combine.Locus_14846.1	1014	C	C/T	C	94|94	T	82|82	Y	89,104|193	Y	44,99|143	Y	27,26|53	C	173|173	C	74|74	Y	43,30|73	Y	24,22|46	Y	38,57|95	T	84|84	T	111|111	Y	17,9|26	C	143|143	Y	60,47|107	n	0	C	119|119	T	110|110	Y	52,99|151	Y	78,20|98	T	123|123	Y	43,42|85	Y
T15188.1_184	AC.Combine.Locus_15188.1	184	A	A/G	A	5|5	A	4|4	A	8|8	G	4|4	A	2|2	G	4|4	G	5|5	R	1,2|3	R	4,2|6	G	2|2	N	0|1	G	3|4	G	3|3	N	0|1	A	2|2	n	0	A	1|2	G	3|4	G	2|2	A	1|2	R	1,2|3	G	2|2	n
T15188.1_495	AC.Combine.Locus_15188.1	495	C	C/A	C	10|10	C	8|8	C	13|13	A	7|7	C	7|7	A	7|7	A	5|5	A	4|4	M	2,4|6	A	3|4	A	3|3	M	4,2|6	A	3|3	M	2,2|4	C	3|3	n	0	A	3|4	M	6,4|10	C	5|6	C	2|3	A	5|5	A	3|4	C
T15297.1_791	AC.Combine.Locus_15297.1	791	C	C/T	Y	1,2|3	T	1|1	C	12|12	n	0	Y	2,2|4	Y	5,2|7	T	3|4	Y	4,2|6	T	2|2	C	3|3	n	0	Y	2,1|3	n	0	T	2|2	Y	5,4|9	n	0	C	6|6	Y	2,4|6	C	1|1	C	2|2	C	5|5	T	3|3	C
T15297.1_881	AC.Combine.Locus_15297.1	881	T	T/C	Y	5,4|9	C	11|11	T	25|25	Y	5,2|7	Y	2,3|5	Y	5,15|20	Y	7,5|12	Y	4,6|10	C	9|9	Y	5,11|16	T	4|4	Y	12,2|14	C	2|2	C	2|2	Y	9,6|15	n	0	T	13|13	Y	11,11|22	T	4|4	T	10|10	T	21|21	C	12|12	T
T15297.1_900	AC.Combine.Locus_15297.1	900	G	G/C	G	1|1	N	0|1	G	12|12	G	1|2	G	1|2	S	6,3|9	G	1|1	G	3|4	n	0	G	5|6	G	2|2	S	1,2|3	n	0	N	0|1	G	3|3	n	0	G	4|4	G	2|3	n	0	G	4|4	G	6|6	C	3|3	G
T15301.7_1440	AC.Combine.Locus_15301.7	1440	G	G/C	G	1|1	n	0	n	0	G	3|3	n	0	S	6,2|8	G	2|2	C	3|3	G	4|4	G	4|4	n	0	G	3|3	n	0	n	0	n	0	n	0	n	0	G	1|1	G	3|3	G	3|3	G	2|2	n	0	G
T15301.7_1460	AC.Combine.Locus_15301.7	1460	A	A/G	R	1,7|8	n	0	n	0	A	3|3	n	0	A	6|7	A	1|1	n	0	A	4|4	A	3|3	n	0	A	3|3	n	0	n	0	n	0	n	0	n	0	A	1|1	A	3|3	A	3|4	A	2|2	n	0	A
T15301.7_1504	AC.Combine.Locus_15301.7	1504	G	G/A	G	8|8	n	0	n	0	N	0|2	n	0	R	5,2|7	n	0	n	0	N	0|1	A	3|3	n	0	n	0	n	0	n	0	n	0	n	0	n	0	n	0	G	3|3	G	4|5	N	0|1	n	0	R
T15301.7_1510	AC.Combine.Locus_15301.7	1510	A	A/C	A	8|8	n	0	n	0	C	11|11	n	0	A	2|2	n	0	C	13|13	n	0	C	45|45	n	0	n	0	n	0	n	0	n	0	n	0	n	0	n	0	A	3|3	A	4|4	n	0	C	13|13	A
T15301.7_1579	AC.Combine.Locus_15301.7	1579	C	C/G	C	5|5	n	0	n	0	C	10|10	n	0	n	0	n	0	S	27,11|38	n	0	C	44|44	n	0	G	23|23	n	0	n	0	n	0	n	0	n	0	n	0	n	0	n	0	n	0	C	15|15	n
T15301.7_1649	AC.Combine.Locus_15301.7	1649	T	T/G	n	0	n	0	n	0	T	8|8	n	0	T	1|1	T	2|2	T	44|44	T	1|1	T	23|23	n	0	T	26|26	n	0	n	0	n	0	n	0	n	0	n	0	T	2|2	T	1|1	n	0	T	4|4	n
T15301.7_1968	AC.Combine.Locus_15301.7	1968	T	T/C	n	0	n	0	n	0	T	13|13	n	0	n	0	n	0	n	0	C	7|7	n	0	n	0	n	0	n	0	n	0	n	0	n	0	n	0	n	0	n	0	n	0	n	0	n	0	n
T15301.7_1979	AC.Combine.Locus_15301.7	1979	A	A/G	n	0	n	0	n	0	A	13|13	n	0	n	0	n	0	G	4|4	n	0	n	0	n	0	n	0	n	0	n	0	n	0	n	0	n	0	n	0	n	0	n	0	n	0	n	0	n
T15301.7_1992	AC.Combine.Locus_15301.7	1992	G	G/T	n	0	n	0	n	0	K	12,4|16	n	0	n	0	n	0	K	4,6|10	T	5|5	T	5|5	T	3|3	n	0	N	0|1	n	0	n	0	n	0	N	0|1	n	0	T	8|8	T	5|5	T	3|3	T	4|4	n
T15301.7_2002	AC.Combine.Locus_15301.7	2002	G	G/C	n	0	n	0	n	0	G	15|15	n	0	n	0	n	0	G	10|10	G	6|6	G	5|5	G	3|3	n	0	G	1|1	n	0	n	0	n	0	G	1|1	n	0	G	8|8	G	5|5	G	3|3	G	4|4	n
T15301.7_2015	AC.Combine.Locus_15301.7	2015	C	C/G	n	0	C	4|4	G	7|7	S	10,15|25	N	0|1	n	0	N	0|1	S	8,10|18	S	16,6|22	S	15,5|20	C	3|3	n	0	C	1|3	G	5|5	G	3|3	n	0	S	5,2|7	n	0	C	8|8	S	13,5|18	C	3|3	C	4|4	G
T15301.7_2031	AC.Combine.Locus_15301.7	2031	T	T/G	n	0	T	4|4	T	7|7	K	11,18|29	T	1|1	n	0	T	1|1	T	18|18	T	23|23	T	21|21	T	3|3	n	0	T	3|3	T	5|5	T	3|3	n	0	T	7|7	n	0	T	8|8	T	19|19	T	3|3	T	4|4	T
T15301.7_2060	AC.Combine.Locus_15301.7	2060	C	C/G	n	0	C	6|6	C	8|8	C	19|21	C	1|1	n	0	C	2|2	C	13|13	C	22|22	C	21|21	C	2|2	n	0	C	2|2	C	5|5	C	3|3	n	0	C	6|6	n	0	C	5|5	C	16|16	C	2|2	C	1|1	C
T15301.7_2084	AC.Combine.Locus_15301.7	2084	A	A/G	A	10|10	A	6|6	R	7,10|17	A	19|19	A	3|3	n	0	A	1|1	A	12|12	A	23|23	A	17|17	A	3|3	A	8|8	A	1|1	A	4|4	A	3|3	n	0	A	5|5	n	0	A	3|3	A	19|19	A	2|2	A	1|1	A
T15301.7_2104	AC.Combine.Locus_15301.7	2104	T	T/A	T	10|10	T	6|6	T	15|15	T	13|13	T	4|4	n	0	T	1|1	T	7|7	T	15|15	T	6|6	n	0	T	9|9	n	0	T	3|3	T	2|2	n	0	T	4|4	n	0	n	0	T	10|10	n	0	n	0	T
T15301.7_2108	AC.Combine.Locus_15301.7	2108	G	G/C	G	10|10	C	6|6	G	15|15	G	13|13	G	4|4	n	0	G	1|1	G	6|6	G	13|13	G	6|6	n	0	G	9|9	n	0	G	3|3	G	2|2	n	0	G	4|4	n	0	n	0	G	9|9	n	0	n	0	G
T15301.7_2119	AC.Combine.Locus_15301.7	2119	T	T/C	T	26|26	n	0	T	10|10	Y	5,2|7	T	3|3	T	13|13	n	0	T	4|4	T	4|4	n	0	T	32|32	T	8|8	n	0	n	0	n	0	n	0	T	11|11	T	19|19	n	0	T	3|3	n	0	T	21|21	T
T15301.7_2120	AC.Combine.Locus_15301.7	2120	A	A/G	R	10,17|27	n	0	A	10|10	A	7|7	A	3|3	G	13|13	n	0	A	4|4	A	4|4	n	0	G	32|32	A	8|8	n	0	n	0	n	0	n	0	G	11|11	G	19|19	n	0	A	3|3	n	0	G	21|21	G
T15301.7_2157	AC.Combine.Locus_15301.7	2157	T	T/G	K	10,16|26	n	0	T	8|8	n	0	T	3|3	T	14|14	n	0	G	4|4	T	3|3	n	0	T	37|37	G	8|8	n	0	n	0	n	0	n	0	K	9,12|21	T	24|24	n	0	T	2|2	n	0	T	22|22	T
T15301.7_2170	AC.Combine.Locus_15301.7	2170	C	C/A	C	16|16	n	0	C	6|6	n	0	A	3|3	C	14|14	n	0	n	0	A	3|3	n	0	C	36|36	n	0	n	0	n	0	n	0	n	0	C	21|21	C	24|24	n	0	N	0|2	n	0	C	21|21	C
T15301.7_2175	AC.Combine.Locus_15301.7	2175	G	G/T	K	16,5|21	n	0	K	6,10|16	T	10|10	n	0	G	14|14	n	0	T	46|46	T	5|5	n	0	G	35|35	n	0	n	0	n	0	n	0	n	0	K	21,6|27	G	23|23	n	0	n	0	n	0	K	21,6|27	K
T15406.1_1572	AC.Combine.Locus_15406.1	1572	C	C/G	S	7,5|12	G	9|10	S	40,20|60	G	26|26	S	11,12|23	S	19,10|29	C	12|12	S	9,5|14	G	3|3	S	7,9|16	G	12|12	S	13,19|32	C	4|4	G	14|14	C	12|12	n	0	G	19|19	C	10|10	G	15|15	G	18|18	C	23|23	C	20|20	S
T15412.1_949	AC.Combine.Locus_15412.1	949	T	T/C	Y	49,277|326	Y	289,276|565	Y	280,537|817	Y	105,144|249	Y	164,453|617	Y	554,456|1010	Y	117,101|218	Y	204,616|820	Y	306,329|635	Y	209,286|495	T	371|371	T	504|557	Y	40,60|100	Y	165,339|504	Y	274,156|430	n	0	T	153|153	Y	225,429|654	T	260|260	T	358|358	T	384|384	Y	585,510|1095	T
T15480.1_3319	AC.Combine.Locus_15480.1	3319	G	G/A	G	2|3	R	3,2|5	R	3,2|5	G	3|3	N	0|1	N	0|1	N	0|1	G	2|2	N	0|1	G	1|1	G	1|1	G	2|3	N	0|1	n	0	N	0|1	n	0	G	1|1	n	0	G	2|2	G	4|4	G	3|4	n	0	G
T15484.4_787	AC.Combine.Locus_15484.4	787	A	A/T	W	5,4|9	W	6,4|10	W	18,10|28	W	8,4|12	A	2|3	A	2|2	n	0	W	5,5|10	W	5,4|9	A	2|2	A	1|1	W	6,3|9	n	0	W	6,3|9	A	4|5	n	0	W	6,2|8	W	4,2|6	W	5,3|8	W	5,3|8	W	8,4|12	W	2,2|4	W
T15484.4_789	AC.Combine.Locus_15484.4	789	A	A/C	M	5,5|10	M	6,7|13	M	17,12|29	M	6,6|12	A	2|3	A	2|2	n	0	M	5,6|11	M	4,4|8	A	2|3	A	1|2	M	6,4|10	n	0	M	5,3|8	M	4,2|6	n	0	M	6,2|8	M	4,2|6	M	5,3|8	M	5,3|8	M	8,4|12	M	2,2|4	M
T15584.1_294	AC.Combine.Locus_15584.1	294	A	A/C	A	1|1	A	1|1	M	1,1|2	n	0	C	2|2	C	4|4	A	2|2	n	0	A	1|1	n	0	n	0	C	3|4	n	0	n	0	n	0	n	0	M	1,1|2	N	0|1	A	1|1	n	0	C	1|1	A	3|3	A
T15616.4_74	AC.Combine.Locus_15616.4	74	G	G/A	R	2,1|3	R	2,6|8	R	5,8|13	G	3|3	G	4|5	G	4|5	A	4|4	G	3|3	G	1|1	G	2|2	G	3|4	R	2,2|4	n	0	R	1,1|2	N	0|1	n	0	R	4,5|9	G	2|3	R	2,2|4	N	0|1	G	3|4	R	2,2|4	G
T15726.2_220	AC.Combine.Locus_15726.2	220	A	A/T	A	1|3	N	0|1	W	6,5|11	A	8|10	A	3|3	A	7|8	A	4|5	A	2|2	A	1|2	A	7|8	N	0|2	A	3|4	N	0|1	A	1|2	A	3|3	n	0	A	2|3	W	4,2|6	N	0|1	W	4,4|8	W	9,3|12	A	2|3	A
T15726.2_221	AC.Combine.Locus_15726.2	221	T	T/A	A	4|4	N	0|1	A	5|5	A	3|3	n	0	N	0|1	N	0|1	n	0	N	0|1	T	1|2	N	0|2	N	0|1	N	0|1	N	0|1	n	0	n	0	N	0|1	T	1|3	N	0|1	A	4|4	A	3|3	N	0|1	n
T15811.1_269	AC.Combine.Locus_15811.1	269	A	A/T	N	0|2	W	2,4|6	T	4|4	A	1|2	n	0	N	0|1	N	0|2	T	3|3	N	0|2	N	0|2	N	0|2	A	1|2	n	0	n	0	A	2|2	n	0	T	3|3	T	3|4	A	2|2	N	0|1	W	2,2|4	N	0|1	T
T15811.1_271	AC.Combine.Locus_15811.1	271	T	T/C	N	0|2	Y	5,1|6	C	6|6	Y	4,1|5	N	0|1	C	3|3	C	3|3	C	3|3	N	0|2	C	3|3	C	6|6	T	1|2	n	0	n	0	Y	2,2|4	n	0	C	4|4	Y	5,1|6	T	2|2	C	3|3	Y	5,2|7	N	0|1	C
T15946.1_604	AC.Combine.Locus_15946.1	604	G	G/A	G	4|4	G	4|4	G	3|3	R	2,1|3	A	3|4	n	0	G	1|2	G	3|4	n	0	A	2|2	n	0	G	2|2	n	0	G	6|6	A	3|3	n	0	G	1|1	R	3,3|6	G	2|3	R	2,4|6	A	4|4	n	0	A
T15946.1_697	AC.Combine.Locus_15946.1	697	T	T/C	n	0	n	0	n	0	n	0	n	0	n	0	n	0	n	0	n	0	n	0	n	0	n	0	n	0	n	0	C	12|12	n	0	n	0	n	0	C	27|27	T	4|4	C	48|48	n	0	C
T15946.1_725	AC.Combine.Locus_15946.1	725	C	C/T	n	0	n	0	n	0	n	0	n	0	n	0	n	0	n	0	n	0	n	0	n	0	n	0	n	0	n	0	T	12|12	n	0	n	0	n	0	T	28|28	C	4|4	T	46|46	n	0	T
T15973.3_4805	AC.Combine.Locus_15973.3	4805	C	C/T	n	0	n	0	n	0	n	0	n	0	n	0	C	1|1	n	0	C	4|4	n	0	n	0	n	0	n	0	n	0	n	0	n	0	n	0	n	0	N	0|2	n	0	n	0	n	0	n
T15973.3_4839	AC.Combine.Locus_15973.3	4839	G	G/T	N	0|1	n	0	n	0	T	5|5	n	0	n	0	G	2|2	n	0	G	4|4	n	0	n	0	n	0	n	0	n	0	n	0	n	0	n	0	T	4|4	G	2|2	n	0	n	0	T	6|6	n
T15973.3_4851	AC.Combine.Locus_15973.3	4851	A	A/T	A	1|1	n	0	n	0	A	5|5	n	0	n	0	A	2|2	N	0|2	A	4|4	n	0	T	23|23	n	0	n	0	n	0	T	12|12	n	0	T	7|7	W	4,18|22	A	2|2	n	0	T	4|4	A	6|6	n
T15973.3_4895	AC.Combine.Locus_15973.3	4895	G	G/T	G	27|27	n	0	G	9|9	K	35,18|53	G	4|4	G	18|18	G	1|1	G	20|20	G	47|47	G	53|53	G	25|25	G	22|22	G	29|29	G	6|6	G	29|29	n	0	G	20|20	G	25|25	G	18|18	G	27|27	G	52|52	G	8|8	G
T15973.3_4903	AC.Combine.Locus_15973.3	4903	G	G/T	G	26|26	n	0	G	10|10	K	54,18|72	G	4|4	G	18|18	G	1|1	K	19,10|29	K	46,45|91	G	54|54	G	25|25	G	21|21	G	27|27	G	6|6	G	29|29	n	0	G	20|20	G	23|23	G	17|17	G	27|27	G	53|53	G	8|8	G
T15973.3_5365	AC.Combine.Locus_15973.3	5365	A	A/G	n	0	n	0	n	0	A	16|16	n	0	G	10|10	n	0	n	0	A	18|18	A	39|39	n	0	n	0	n	0	n	0	A	11|11	n	0	A	15|15	n	0	n	0	n	0	n	0	n	0	A
T15973.3_5371	AC.Combine.Locus_15973.3	5371	A	A/G	n	0	n	0	n	0	A	8|8	n	0	A	10|10	n	0	n	0	A	11|11	R	34,31|65	G	20|20	n	0	n	0	n	0	A	8|8	n	0	R	7,9|16	n	0	G	6|6	n	0	n	0	n	0	A
T15973.3_5451	AC.Combine.Locus_15973.3	5451	G	G/C	n	0	n	0	n	0	G	15|15	n	0	G	13|13	n	0	n	0	G	20|20	S	75,14|89	G	38|38	n	0	n	0	n	0	G	12|12	n	0	G	33|33	n	0	G	13|13	n	0	n	0	n	0	G
T15973.3_5470	AC.Combine.Locus_15973.3	5470	G	G/C	n	0	n	0	n	0	G	16|16	n	0	G	10|10	n	0	n	0	G	20|20	G	44|44	G	20|20	n	0	n	0	n	0	G	12|12	n	0	G	26|26	n	0	G	7|7	n	0	n	0	n	0	G
T15973.3_5485	AC.Combine.Locus_15973.3	5485	T	T/G	n	0	n	0	n	0	G	16|16	n	0	T	10|10	n	0	n	0	G	20|20	T	44|44	T	20|20	n	0	n	0	n	0	G	12|12	n	0	K	16,9|25	n	0	T	7|7	n	0	n	0	n	0	G
T15973.3_5602	AC.Combine.Locus_15973.3	5602	C	C/A	C	17|17	n	0	n	0	n	0	n	0	n	0	n	0	C	11|11	C	8|8	n	0	C	4|4	C	28|28	n	0	n	0	C	4|4	n	0	n	0	C	42|42	C	21|21	C	19|19	C	12|12	n	0	n
T15973.3_5616	AC.Combine.Locus_15973.3	5616	C	C/G	C	18|18	n	0	n	0	n	0	n	0	n	0	n	0	C	11|11	S	14,9|23	n	0	G	4|4	C	30|30	n	0	n	0	C	4|4	n	0	n	0	C	43|43	C	24|24	C	19|19	C	13|13	n	0	n
T15973.3_5659	AC.Combine.Locus_15973.3	5659	C	C/A	M	19,5|24	n	0	n	0	C	46|46	C	2|2	C	17|17	n	0	C	29|36	C	97|106	C	62|62	C	19|19	M	29,7|36	C	11|11	C	4|4	A	4|4	n	0	C	26|26	A	40|44	M	22,4|26	A	18|18	A	13|13	n	0	C
T15973.3_5687	AC.Combine.Locus_15973.3	5687	C	C/G	C	6|6	n	0	n	0	C	61|61	C	3|3	C	18|18	n	0	C	35|35	C	106|106	C	62|62	C	22|22	C	7|7	C	11|11	C	7|7	n	0	n	0	C	31|31	C	4|4	C	6|6	n	0	n	0	G	11|11	C
T15973.3_5694	AC.Combine.Locus_15973.3	5694	C	C/T	C	6|6	n	0	n	0	C	61|61	C	3|3	C	18|18	n	0	C	36|36	C	112|112	C	63|63	C	22|22	C	7|7	C	11|11	C	8|8	n	0	T	5|5	C	32|32	C	4|4	C	6|6	n	0	n	0	C	11|11	Y
T15973.3_5761	AC.Combine.Locus_15973.3	5761	T	T/A	n	0	T	3|3	n	0	n	0	n	0	n	0	n	0	n	0	T	8|8	n	0	n	0	n	0	n	0	n	0	n	0	T	9|9	n	0	n	0	T	1|1	n	0	n	0	T	19|19	T
T15973.3_6042	AC.Combine.Locus_15973.3	6042	T	T/G	T	25|25	T	48|48	T	30|30	T	82|82	T	10|10	T	80|80	T	4|4	T	38|38	T	23|23	T	123|123	T	58|58	T	78|78	n	0	T	30|30	T	10|10	n	0	T	22|22	T	21|21	T	33|33	T	19|19	T	93|93	T	171|171	T
T15973.3_6102	AC.Combine.Locus_15973.3	6102	A	A/T	T	37|37	n	0	n	0	T	67|67	n	0	n	0	n	0	T	42|42	T	55|55	T	74|74	n	0	T	13|13	n	0	n	0	n	0	n	0	T	19|19	n	0	T	16|16	T	20|20	T	35|35	A	28|28	W
T15973.3_6124	AC.Combine.Locus_15973.3	6124	G	G/T	G	37|37	n	0	n	0	G	69|69	n	0	n	0	n	0	K	43,23|66	G	58|58	G	74|79	n	0	G	13|13	n	0	n	0	n	0	n	0	G	19|19	n	0	K	16,15|31	G	20|20	G	37|37	G	54|54	K
T15973.3_6214	AC.Combine.Locus_15973.3	6214	T	T/G	T	37|37	n	0	n	0	T	68|68	n	0	n	0	n	0	T	118|118	T	54|54	T	87|87	n	0	T	15|15	n	0	n	0	n	0	n	0	T	20|20	T	8|8	T	53|53	T	18|18	T	35|35	G	28|28	T
T15973.3_6231	AC.Combine.Locus_15973.3	6231	T	T/A	T	36|36	n	0	n	0	T	63|63	n	0	n	0	n	0	T	82|82	T	53|53	T	81|81	n	0	T	14|14	n	0	n	0	n	0	n	0	T	20|20	T	8|8	T	36|36	T	19|19	T	34|34	n	0	T
T15973.3_6289	AC.Combine.Locus_15973.3	6289	A	A/G	n	0	A	126|126	A	117|117	R	86,12|98	A	116|116	A	131|131	A	28|28	A	64|64	A	91|91	A	163|163	A	161|161	A	131|131	A	165|165	A	19|19	A	56|56	n	0	A	89|89	A	145|145	A	75|80	A	37|37	A	160|173	A	189|189	A
T15973.3_6578	AC.Combine.Locus_15973.3	6578	G	G/A	n	0	A	18|18	n	0	G	65|65	n	0	G	66|66	G	5|5	G	6|6	G	44|44	G	51|51	G	35|35	G	41|41	n	0	n	0	G	3|3	n	0	n	0	G	25|25	G	61|61	G	28|28	G	40|40	G	15|15	G
T15973.3_7030	AC.Combine.Locus_15973.3	7030	A	A/T	A	12|12	A	9|9	A	10|10	A	7|7	A	4|5	A	7|7	A	5|5	A	6|6	A	6|6	A	5|5	A	4|5	W	4,2|6	A	57|57	A	10|10	A	16|16	n	0	A	5|5	A	7|7	A	9|9	A	37|37	A	17|17	A	17|17	A
T15973.3_7230	AC.Combine.Locus_15973.3	7230	A	A/C	n	0	n	0	C	3|3	n	0	n	0	n	0	n	0	C	7|7	A	5|5	M	1,5|6	n	0	n	0	n	0	n	0	C	4|4	n	0	n	0	n	0	C	15|15	n	0	n	0	n	0	n
T15973.3_7238	AC.Combine.Locus_15973.3	7238	G	G/T	T	8|8	n	0	G	3|3	n	0	n	0	n	0	n	0	G	7|7	G	5|5	K	5,13|18	n	0	n	0	n	0	n	0	G	4|4	n	0	n	0	n	0	G	15|15	n	0	n	0	n	0	n
T15973.3_7329	AC.Combine.Locus_15973.3	7329	A	A/T	W	7,4|11	n	0	n	0	n	0	n	0	n	0	n	0	n	0	n	0	A	12|12	n	0	n	0	n	0	n	0	n	0	n	0	T	25|25	n	0	n	0	n	0	n	0	n	0	n
T15997.1_319	AC.Combine.Locus_15997.1	319	A	A/G	A	139|139	R	163,180|343	R	216,340|556	R	29,188|217	A	540|541	G	259|259	R	65,56|121	G	249|249	G	122|122	R	101,203|304	R	76,167|243	G	311|311	G	33|33	A	101|101	G	75|75	n	0	R	180,124|304	R	126,244|370	G	256|256	R	97,91|188	A	229|229	G	266|266	G
T15997.1_393	AC.Combine.Locus_15997.1	393	A	A/T	A	140|140	W	166,182|348	W	216,344|560	W	30,202|232	A	539|539	T	259|259	W	62,57|119	T	255|255	T	126|126	W	101,203|304	W	77,169|246	T	313|313	T	32|32	A	101|101	T	76|76	n	0	W	182,128|310	W	126,241|367	T	258|259	W	100,95|195	A	220|221	T	271|271	T
T16070.1_337	AC.Combine.Locus_16070.1	337	G	G/A	R	8,4|12	R	4,6|10	G	31|31	G	24|24	G	16|16	R	17,9|26	G	16|16	A	23|23	R	6,1|7	A	18|18	R	6,6|12	R	7,2|9	G	7|7	G	10|12	R	18,5|23	n	0	G	19|19	A	26|26	G	12|12	G	17|19	A	26|26	R	16,9|25	G
T16070.1_744	AC.Combine.Locus_16070.1	744	G	G/A	R	43,80|123	R	98,84|182	G	429|429	G	82|82	G	224|224	R	118,134|252	G	109|109	A	254|254	R	51,56|107	A	153|153	R	138,78|216	R	117,84|201	G	57|57	R	65,104|169	R	97,52|150	n	0	G	195|195	A	284|285	G	172|172	R	44,26|70	A	155|155	R	67,100|167	G
T16207.6_3368	AC.Combine.Locus_16207.6	3368	G	G/T	K	19,5|24	T	11|11	T	17|17	T	16|16	T	3|3	G	61|69	n	0	G	72|72	K	32,13|45	G	53|53	G	35|42	G	38|43	G	29|29	K	8,7|15	K	21,8|29	n	0	T	15|15	K	38,20|58	T	5|5	G	20|25	G	59|59	G	17|20	T
T16207.6_3369	AC.Combine.Locus_16207.6	3369	C	C/A	M	5,19|24	A	11|11	A	17|17	A	16|16	A	3|3	C	61|67	n	0	C	71|71	M	13,31|44	C	53|53	C	35|42	C	38|43	C	29|29	M	6,8|14	M	8,21|29	n	0	A	14|14	M	20,38|58	A	5|5	C	20|25	C	59|59	C	18|21	A
T16272.2_860	AC.Combine.Locus_16272.2	860	A	A/G	G	68|68	A	80|80	A	141|141	R	16,108|124	R	70,133|203	R	60,128|188	A	65|65	G	59|59	G	134|134	A	147|147	G	120|120	R	56,46|102	G	22|24	G	209|209	A	97|97	n	0	A	72|72	G	283|283	A	184|184	R	40,103|143	A	190|190	G	192|192	A
T16272.2_896	AC.Combine.Locus_16272.2	896	A	A/G	G	69|69	A	81|81	A	140|140	R	16,108|124	R	70,127|197	R	58,126|184	A	61|61	G	63|63	G	136|136	A	148|148	G	127|127	R	58,49|107	R	3,22|25	G	201|201	A	99|99	n	0	A	72|72	G	278|279	A	181|181	R	39,102|141	A	185|185	G	189|189	A
T16309.2_1330	AC.Combine.Locus_16309.2	1330	C	C/T	Y	27,67|94	Y	87,72|159	Y	73,171|244	Y	32,76|108	Y	32,40|72	Y	239,61|300	Y	87,60|147	Y	106,92|198	Y	49,83|132	Y	105,70|175	Y	64,49|113	Y	147,75|222	Y	45,13|58	Y	31,52|83	Y	120,74|194	n	0	Y	36,55|91	Y	85,77|162	Y	135,86|221	Y	35,45|80	Y	15,67|82	Y	99,58|157	Y
T16309.2_1521	AC.Combine.Locus_16309.2	1521	A	A/T	W	74,31|105	W	166,29|195	A	285|285	A	124|124	W	45,37|82	W	204,156|360	W	160,25|185	A	217|236	A	170|170	W	141,73|214	A	139|139	W	218,66|284	A	59|65	W	63,41|104	W	152,74|226	n	0	A	110|110	W	161,46|207	W	202,66|268	A	89|89	W	76,20|96	W	145,43|188	W
T16359.2_661	AC.Combine.Locus_16359.2	661	C	C/T	Y	15,31|46	Y	31,29|60	C	145|145	Y	20,45|65	Y	24,7|31	T	40|40	Y	28,34|62	C	65|65	C	27|27	Y	20,11|31	C	33|33	Y	30,29|59	Y	16,3|19	Y	36,8|44	T	49|49	n	0	C	56|56	Y	7,14|21	T	66|66	Y	20,43|63	Y	40,10|50	Y	39,35|74	Y
T16359.2_874	AC.Combine.Locus_16359.2	874	G	G/C	S	7,17|24	S	15,13|28	G	58|58	S	7,21|28	S	10,4|14	C	19|19	S	11,17|28	G	30|30	G	12|12	S	11,3|14	G	17|17	S	16,13|29	S	7,2|9	S	19,6|25	C	26|26	n	0	G	20|20	S	1,7|8	C	32|32	S	7,19|26	S	19,5|24	S	22,14|36	S
T16359.2_904	AC.Combine.Locus_16359.2	904	C	C/T	Y	11,18|29	Y	17,18|35	C	80|80	Y	11,27|38	Y	10,4|14	T	21|21	Y	16,21|37	C	40|40	C	17|17	C	13|15	C	25|25	Y	20,15|35	Y	10,3|13	Y	23,6|29	T	26|26	n	0	C	29|29	Y	1,7|8	T	37|37	Y	10,18|28	Y	24,8|32	Y	25,16|41	Y
T16543.2_42	AC.Combine.Locus_16543.2	42	T	T/G	G	9|9	N	0|1	G	14|14	T	2|3	K	5,2|7	G	4|4	G	3|3	K	3,4|7	G	4|4	T	5|5	K	4,3|7	G	2|2	G	2|2	G	5|5	T	2|2	n	0	T	1|2	K	6,4|10	K	3,3|6	T	1|2	T	16|16	K	2,1|3	T
T16543.2_147	AC.Combine.Locus_16543.2	147	T	T/C	T	8|8	T	1|1	T	13|13	T	1|3	Y	2,4|6	T	2|2	T	3|3	Y	4,2|6	T	4|4	C	5|5	Y	2,1|3	T	2|2	T	2|2	T	4|4	C	2|2	n	0	T	1|1	Y	2,5|7	Y	2,3|5	T	1|2	C	12|12	T	1|3	C
T16543.2_285	AC.Combine.Locus_16543.2	285	G	G/T	G	39|39	G	29|29	G	52|52	K	11,17|28	K	22,39|61	G	52|52	K	17,20|37	K	21,42|63	G	45|45	T	39|39	K	19,26|45	G	33|33	K	3,17|20	G	44|44	T	62|62	n	0	K	18,11|29	K	25,38|63	K	31,31|62	K	27,12|39	T	55|55	K	46,11|57	T
T16543.2_503	AC.Combine.Locus_16543.2	503	A	A/C	A	37|37	A	29|29	A	52|52	M	8,16|24	M	24,34|58	A	46|46	M	16,20|36	M	21,45|66	A	45|45	C	38|38	M	20,25|45	A	28|28	M	3,17|20	A	46|46	C	60|60	n	0	M	19,10|29	M	27,40|67	M	30,30|60	M	24,13|37	C	49|49	M	43,11|54	C
T16543.2_528	AC.Combine.Locus_16543.2	528	C	C/T	C	39|39	C	27|27	C	51|51	Y	8,16|24	Y	24,31|55	C	50|50	Y	15,19|34	Y	20,45|66	C	45|45	T	38|38	Y	20,24|44	C	31|31	Y	3,17|20	C	45|45	T	58|58	n	0	Y	19,10|29	Y	27,41|68	Y	31,30|61	Y	25,13|38	T	47|47	Y	44,11|55	T
T16574.1_350	AC.Combine.Locus_16574.1	350	C	C/T	C	94|99	T	9|9	C	219|242	C	127|132	C	95|102	C	75|79	C	40|45	C	164|176	T	13|13	C	148|155	C	135|135	C	154|160	N	0|1	C	50|53	C	115|119	n	0	C	244|244	C	98|104	C	208|208	C	250|250	C	183|183	T	5|5	C
T16574.1_388	AC.Combine.Locus_16574.1	388	G	G/A	G	67|72	A	5|5	G	151|160	G	86|88	G	61|63	G	40|41	G	31|35	G	104|110	A	6|6	G	99|102	G	79|79	G	92|97	n	0	G	32|34	G	80|83	n	0	G	156|156	G	67|67	G	117|117	G	159|159	G	96|96	A	1|1	G
T16574.1_393	AC.Combine.Locus_16574.1	393	A	A/T	A	64|67	T	5|5	A	141|147	A	84|86	A	51|53	A	39|40	A	25|27	A	94|97	T	5|5	A	97|99	A	71|71	A	85|90	n	0	A	28|30	A	76|79	n	0	A	140|140	A	63|63	A	103|103	A	148|148	A	88|88	n	0	A
T16574.1_481	AC.Combine.Locus_16574.1	481	T	T/A	T	89|90	T	1|1	T	217|225	T	122|125	T	93|95	T	78|78	T	43|43	T	164|165	N	0|1	T	144|146	T	130|130	T	148|149	N	0|1	T	49|50	T	119|122	n	0	T	242|242	T	101|103	T	199|200	T	249|249	T	173|173	n	0	T
T16574.1_523	AC.Combine.Locus_16574.1	523	A	A/T	A	89|97	T	5|5	W	212,31|243	A	130|136	A	94|103	A	79|83	A	43|49	A	166|179	T	14|14	A	143|152	A	124|124	A	153|158	n	0	A	51|54	A	119|124	n	0	A	249|249	A	95|100	A	202|202	A	247|247	A	175|175	T	8|8	A
T16737.2_1977	AC.Combine.Locus_16737.2	1977	T	T/G	N	0|1	T	2|2	T	1|1	n	0	T	2|2	N	0|1	n	0	n	0	T	2|2	N	0|1	n	0	N	0|1	N	0|2	n	0	n	0	n	0	n	0	T	1|2	N	0|1	n	0	T	5|5	T	4|4	T
T16744.1_85	AC.Combine.Locus_16744.1	85	C	C/T	C	4|4	C	9|9	C	8|8	C	2|2	C	3|3	Y	1,2|3	C	3|3	C	7|7	C	2|2	C	5|5	n	0	C	3|3	C	1|1	n	0	C	9|9	n	0	C	2|2	n	0	C	1|1	n	0	C	9|9	T	1|1	C
T16748.1_622	AC.Combine.Locus_16748.1	622	T	T/C	C	56|56	T	231|231	T	183|183	T	177|177	Y	37,54|91	Y	73,72|145	T	59|59	C	98|99	Y	11,21|32	C	23|23	T	23|23	Y	80,27|107	Y	23,5|28	Y	48,65|113	Y	23,81|104	n	0	T	163|163	T	110|110	T	107|107	Y	54,76|130	Y	65,12|77	Y	97,31|128	Y
T16879.4_622	AC.Combine.Locus_16879.4	622	T	T/C	Y	14,19|33	T	66|66	Y	68,78|146	Y	37,16|53	C	98|98	C	88|88	T	42|42	T	161|161	Y	30,11|41	Y	43,47|90	C	42|42	Y	81,70|151	Y	5,6|11	Y	78,34|112	Y	28,21|49	n	0	Y	37,78|115	Y	89,36|125	Y	99,53|152	C	96|96	C	57|57	C	105|106	T
T17075.3_140	AC.Combine.Locus_17075.3	140	G	G/A	G	106|106	R	161,91|252	R	232,165|397	R	65,141|206	G	137|137	A	297|297	A	113|113	A	195|195	A	178|178	R	62,183|245	A	76|76	A	257|257	A	34|34	G	265|265	A	106|106	n	0	R	115,158|273	R	207,167|374	A	363|363	R	116,87|203	G	265|265	A	153|154	A
T17186.1_851	AC.Combine.Locus_17186.1	851	T	T/C	T	3|3	T	3|3	n	0	T	13|13	T	14|14	n	0	T	5|5	T	5|5	T	26|26	Y	5,19|24	T	5|5	T	7|7	n	0	T	3|3	n	0	n	0	T	5|5	T	6|6	T	2|2	n	0	n	0	n	0	Y
T17186.1_869	AC.Combine.Locus_17186.1	869	G	G/C	G	3|3	G	3|3	n	0	G	13|13	S	5,9|14	n	0	G	5|5	G	5|5	C	26|26	G	19|19	G	6|6	G	7|7	n	0	G	3|3	n	0	n	0	G	5|5	G	6|6	N	0|2	n	0	n	0	n	0	G
T17186.1_880	AC.Combine.Locus_17186.1	880	T	T/A	T	3|3	T	3|3	n	0	W	12,3|15	A	5|5	n	0	A	4|4	T	4|5	n	0	A	19|19	T	6|6	W	4,3|7	n	0	T	3|3	n	0	n	0	T	5|5	A	6|6	n	0	n	0	n	0	n	0	T
T17186.1_884	AC.Combine.Locus_17186.1	884	G	G/C	G	3|3	G	3|3	n	0	G	3|3	n	0	n	0	n	0	G	4|4	n	0	n	0	S	2,4|6	G	3|3	n	0	G	3|3	n	0	n	0	G	5|5	n	0	n	0	n	0	n	0	n	0	G
T17186.1_918	AC.Combine.Locus_17186.1	918	T	T/A	T	3|3	A	3|3	n	0	T	5|5	n	0	n	0	n	0	A	4|4	n	0	n	0	N	0|2	T	3|3	n	0	A	3|3	n	0	n	0	A	5|5	n	0	n	0	n	0	n	0	n	0	T
T17186.1_930	AC.Combine.Locus_17186.1	930	T	T/C	C	3|3	n	0	n	0	T	5|5	n	0	n	0	n	0	n	0	n	0	n	0	n	0	C	3|3	n	0	n	0	n	0	n	0	n	0	n	0	n	0	n	0	T	1|1	n	0	C
T17253.1_171	AC.Combine.Locus_17253.1	171	A	A/G	G	160|160	A	129|129	R	229,275|504	R	75,73|148	A	310|310	R	37,215|252	R	87,89|176	R	136,65|201	G	169|169	G	280|280	G	111|111	A	223|223	A	64|64	R	119,135|254	A	244|244	n	0	R	116,199|315	R	81,257|338	R	102,114|216	R	55,79|134	R	123,111|234	R	55,80|135	R
T17320.1_693	AC.Combine.Locus_17320.1	693	G	G/A	G	47|47	R	12,47|59	R	19,102|121	G	58|58	G	75|75	R	12,81|93	G	41|42	G	51|51	G	39|39	G	38|45	R	13,48|61	G	111|111	G	31|31	G	44|47	G	46|46	n	0	R	10,47|57	R	18,45|63	R	11,37|48	G	53|53	G	77|84	G	62|66	G
T17320.1_701	AC.Combine.Locus_17320.1	701	A	A/T	A	46|46	W	46,10|56	W	102,13|115	A	58|58	A	76|76	W	81,11|92	A	40|40	A	51|51	A	39|39	A	38|44	W	48,12|60	A	108|108	A	30|30	A	44|47	A	45|45	n	0	A	46|54	W	45,18|63	W	37,10|47	A	52|52	A	77|84	A	60|63	A
T17320.1_787	AC.Combine.Locus_17320.1	787	C	C/T	C	45|45	Y	46,11|57	Y	98,17|115	C	58|58	C	76|76	Y	76,13|89	C	39|40	C	50|50	C	39|39	C	36|43	Y	48,13|61	C	106|106	C	31|31	C	41|44	C	43|43	n	0	C	48|56	Y	44,18|62	Y	37,11|48	C	54|54	C	75|81	C	61|64	C
T17327.1_1304	AC.Combine.Locus_17327.1	1304	C	C/A	C	7|7	M	4,14|18	C	21|22	C	10|10	C	14|14	C	18|20	C	2|2	C	9|9	C	16|17	C	23|24	C	10|12	C	16|17	C	1|1	C	15|17	C	12|13	n	0	C	19|19	C	22|24	C	12|12	C	14|15	M	2,6|8	C	20|21	C
T17460.8_472	AC.Combine.Locus_17460.8	472	C	C/A	A	7|7	n	0	A	3|3	n	0	C	10|10	n	0	n	0	n	0	n	0	A	9|9	n	0	n	0	n	0	C	11|12	n	0	n	0	n	0	A	3|3	n	0	A	7|7	A	16|16	n	0	n
T17460.8_582	AC.Combine.Locus_17460.8	582	A	A/T	n	0	n	0	A	7|7	n	0	n	0	A	2|2	n	0	A	6|6	A	1|1	n	0	n	0	n	0	n	0	n	0	n	0	n	0	n	0	n	0	n	0	n	0	n	0	n	0	n
T17577.1_666	AC.Combine.Locus_17577.1	666	G	G/A	R	54,101|155	R	226,91|317	R	304,357|661	R	102,81|183	G	313|313	G	480|480	R	68,61|129	R	204,256|460	R	132,64|196	G	420|420	G	194|194	A	248|248	A	33|33	A	294|295	G	145|145	n	0	A	382|382	G	221|221	R	192,137|329	G	125|125	R	170,137|307	R	147,98|245	A
T17703.1_1029	AC.Combine.Locus_17703.1	1029	T	T/C	n	0	n	0	n	0	n	0	T	5|5	C	6|6	n	0	n	0	n	0	n	0	n	0	C	4|4	n	0	n	0	n	0	n	0	n	0	T	5|5	n	0	n	0	C	4|4	C	3|3	n
T17856.1_1259	AC.Combine.Locus_17856.1	1259	C	C/T	Y	8,3|11	C	2|2	C	11|11	T	10|10	Y	1,2|3	Y	3,5|8	C	5|5	Y	4,3|7	C	1|1	C	4|4	C	3|4	Y	3,3|6	Y	2,1|3	T	4|4	C	8|8	n	0	C	5|5	T	9|9	C	6|6	Y	1,2|3	C	1|1	T	1|1	C
T17860.1_2975	AC.Combine.Locus_17860.1	2975	G	G/A	n	0	n	0	R	2,2|4	A	3|4	G	2|2	G	2|2	G	1|1	G	3|4	G	1|1	n	0	N	0|1	A	1|1	R	1,1|2	G	1|1	A	1|1	n	0	G	2|2	A	1|1	G	1|1	A	2|2	n	0	R	2,2|4	R
T18117.2_1403	AC.Combine.Locus_18117.2	1403	T	T/A	T	10|10	T	8|8	T	21|21	T	7|7	T	6|6	T	11|11	W	2,3|5	W	3,11|14	T	5|5	N	0|2	T	1|2	T	16|16	W	3,2|5	T	15|15	A	4|4	n	0	T	6|6	W	2,4|6	W	4,6|10	T	2|3	A	6|6	T	1|1	A
T18133.1_361	AC.Combine.Locus_18133.1	361	A	A/T	A	1|1	A	1|1	n	0	A	2|2	A	1|1	n	0	A	1|1	n	0	n	0	n	0	n	0	n	0	n	0	n	0	n	0	n	0	A	1|1	A	5|5	A	2|2	n	0	A	2|2	A	2|2	A
T18133.1_363	AC.Combine.Locus_18133.1	363	C	C/T	n	0	C	1|1	n	0	C	1|1	n	0	n	0	C	1|1	n	0	n	0	n	0	n	0	n	0	n	0	n	0	n	0	n	0	C	1|1	Y	2,4|6	C	1|2	n	0	C	1|1	C	2|2	C
T18133.1_371	AC.Combine.Locus_18133.1	371	T	T/C	n	0	n	0	n	0	C	1|1	n	0	n	0	n	0	n	0	n	0	n	0	n	0	n	0	n	0	n	0	n	0	n	0	T	1|1	T	3|4	T	2|2	n	0	C	1|1	n	0	n
T18400.4_2066	AC.Combine.Locus_18400.4	2066	G	G/A	G	1|1	G	2|2	G	1|1	n	0	G	1|1	G	4|4	n	0	n	0	n	0	G	3|3	G	1|1	G	1|1	n	0	n	0	G	2|2	n	0	n	0	n	0	G	5|5	G	3|3	G	2|2	G	3|3	n
T18449.2_128	AC.Combine.Locus_18449.2	128	A	A/G	G	168|168	R	21,42|63	R	136,37|173	G	110|110	G	104|104	A	134|134	R	38,20|58	R	120,46|166	A	62|62	R	33,41|74	R	52,39|91	A	134|134	A	10|10	G	57|57	A	43|43	n	0	G	134|134	R	67,33|100	R	70,75|145	R	52,29|81	R	37,99|136	A	180|180	R
T18565.3_541	AC.Combine.Locus_18565.3	541	C	C/G	C	2|2	C	1|1	C	4|4	n	0	S	2,1|3	S	4,6|10	C	1|1	C	2|2	C	1|1	n	0	n	0	S	2,2|4	n	0	S	2,1|3	n	0	n	0	C	1|1	S	5,1|6	n	0	S	2,1|3	n	0	S	4,1|5	n
T18565.3_547	AC.Combine.Locus_18565.3	547	A	A/C	A	2|2	A	1|1	A	4|4	n	0	M	1,2|3	M	6,3|9	A	1|1	A	2|2	A	1|1	n	0	n	0	M	2,2|4	n	0	A	1|2	n	0	n	0	A	1|1	M	1,5|6	n	0	M	1,2|3	n	0	M	1,4|5	n
T18565.3_932	AC.Combine.Locus_18565.3	932	T	T/C	T	3|3	T	3|3	T	11|11	Y	4,2|6	C	3|4	Y	5,11|16	T	3|3	T	5|5	T	1|1	n	0	C	3|4	Y	2,4|6	N	0|1	Y	2,4|6	n	0	n	0	T	2|2	Y	6,3|9	T	1|2	Y	5,2|7	n	0	Y	8,1|9	n
T18573.11_314	AC.Combine.Locus_18573.11	314	A	A/C	A	2|2	n	0	C	12|12	A	17|17	A	63|64	C	21|21	n	0	M	4,8|12	A	1|1	M	4,20|24	A	1|1	M	7,4|11	A	1|1	A	1|1	A	14|14	n	0	A	2|2	M	2,16|18	n	0	A	2|2	n	0	C	37|38	n
T18573.11_333	AC.Combine.Locus_18573.11	333	G	G/T	T	2|2	n	0	G	12|12	G	16|17	G	64|64	G	21|21	n	0	G	12|12	G	1|1	G	24|24	G	1|1	K	8,3|11	N	0|1	G	1|2	G	13|14	n	0	T	2|2	G	17|18	n	0	T	3|4	n	0	G	38|38	n
T18573.11_353	AC.Combine.Locus_18573.11	353	C	C/T	N	0|1	n	0	T	12|12	C	16|17	C	61|61	T	20|20	n	0	T	11|11	N	0|1	T	23|23	N	0|1	T	10|10	N	0|1	N	0|1	C	13|14	n	0	N	0|1	T	15|15	n	0	N	0|1	n	0	T	33|33	n
T18573.11_468	AC.Combine.Locus_18573.11	468	G	G/A	G	2|2	n	0	G	12|12	G	17|17	G	60|60	G	21|21	n	0	G	12|12	G	1|1	G	23|23	G	1|1	G	12|12	G	1|1	G	2|2	G	15|15	n	0	G	2|2	G	17|17	n	0	G	4|4	n	0	G	34|34	n
T18630.11_385	AC.Combine.Locus_18630.11	385	A	A/T	W	8,31|39	A	8|8	W	14,83|97	A	6|6	T	62|62	T	131|131	A	4|4	A	16|16	T	47|52	T	33|36	T	49|49	W	12,37|49	W	2,6|8	W	4,31|35	W	7,34|41	n	0	T	55|57	T	83|91	T	61|67	T	76|76	T	101|101	T	46|49	A
T18630.11_410	AC.Combine.Locus_18630.11	410	A	A/G	R	7,31|38	A	6|6	R	13,75|88	A	4|4	G	54|54	G	122|122	A	4|4	A	12|12	G	44|48	G	32|35	G	43|43	R	10,34|44	R	2,5|7	G	27|29	R	5,32|37	n	0	G	50|52	G	74|82	G	56|62	G	68|68	G	91|91	G	42|45	A
T18630.11_418	AC.Combine.Locus_18630.11	418	A	A/G	R	7,31|38	A	4|4	R	13,72|85	A	3|3	G	51|51	G	119|119	A	4|4	A	12|12	G	41|45	G	32|34	G	41|41	R	10,33|43	R	2,5|7	G	25|26	R	5,31|36	n	0	G	48|50	G	73|79	G	53|58	G	62|62	G	90|90	G	42|45	A
T18641.1_157	AC.Combine.Locus_18641.1	157	C	C/A	A	11|11	M	6,6|12	C	22|22	A	9|9	C	11|11	M	5,5|10	M	4,4|8	C	18|22	C	11|11	C	4|4	C	7|7	M	7,7|14	A	2|2	C	3|3	A	13|13	n	0	M	6,9|15	M	7,11|18	C	15|15	A	5|5	M	12,13|25	A	19|19	M
T18641.1_434	AC.Combine.Locus_18641.1	434	T	T/A	T	11|11	W	6,7|13	A	21|21	T	9|9	A	12|12	W	5,4|9	W	4,4|8	W	18,4|22	A	14|14	A	4|4	A	7|7	W	7,7|14	T	2|2	A	3|3	T	14|14	n	0	W	9,6|15	W	10,6|16	A	13|13	T	5|5	W	13,13|26	T	20|20	W
T18651.1_690	AC.Combine.Locus_18651.1	690	T	T/C	Y	7,22|29	Y	8,16|24	T	136|136	Y	13,21|34	C	14|14	C	19|19	T	15|15	T	83|83	T	42|42	Y	5,33|38	C	7|7	Y	7,31|38	T	19|20	T	18|20	Y	10,26|36	n	0	C	8|8	T	33|34	Y	12,59|71	C	11|11	C	17|17	T	71|76	T
T18651.1_696	AC.Combine.Locus_18651.1	696	T	T/C	Y	6,20|26	Y	7,13|20	T	132|132	Y	13,20|33	C	11|11	C	20|20	T	15|15	T	81|81	T	42|42	Y	5,32|37	C	7|7	Y	8,28|36	T	17|18	T	18|20	Y	9,25|34	n	0	C	6|6	T	31|32	Y	12,58|70	C	11|11	C	18|18	T	70|75	T
T18651.1_834	AC.Combine.Locus_18651.1	834	G	G/A	G	51|60	R	22,40|62	G	279|279	R	21,38|59	A	35|35	A	35|35	G	37|37	G	193|193	G	95|95	G	100|111	A	12|12	R	22,72|94	G	44|44	G	41|46	R	22,62|84	n	0	A	21|21	G	63|71	R	26,130|156	A	27|27	A	35|35	R	18,144|162	G
T18700.2_389	AC.Combine.Locus_18700.2	389	G	G/A	G	4|4	A	15|15	A	19|19	G	6|6	R	10,9|19	R	9,4|13	G	1|2	G	4|4	R	4,3|7	G	3|4	N	0|1	G	9|9	G	2|2	G	8|8	G	1|1	n	0	G	12|12	A	15|15	R	6,14|20	G	1|2	A	6|6	R	4,6|10	G
T19141.1_372	AC.Combine.Locus_19141.1	372	A	A/G	n	0	n	0	n	0	n	0	G	4|4	n	0	n	0	n	0	n	0	n	0	n	0	N	0|1	n	0	n	0	n	0	n	0	n	0	n	0	A	1|2	n	0	n	0	n	0	n
T19174.1_26	AC.Combine.Locus_19174.1	26	C	C/T	C	111|111	Y	110,145|255	Y	199,79|279	Y	118,45|163	Y	132,27|159	C	187|187	C	101|101	Y	169,39|208	Y	93,31|124	Y	123,60|183	Y	131,59|190	Y	161,92|253	Y	17,12|29	C	71|71	Y	99,36|135	n	0	C	115|115	Y	148,151|299	Y	132,97|229	Y	64,61|125	Y	58,116|174	Y	142,27|169	Y
T19174.1_68	AC.Combine.Locus_19174.1	68	G	G/T	G	65|65	K	55,70|125	K	102,37|140	K	61,23|84	K	64,11|75	G	86|86	G	51|51	K	88,17|105	K	46,17|63	K	66,34|100	K	43,21|64	K	77,40|117	K	6,8|14	G	38|38	K	55,20|75	n	0	G	49|49	K	86,63|149	K	70,50|120	K	27,30|57	K	30,60|90	K	73,14|87	K
T19174.1_81	AC.Combine.Locus_19174.1	81	C	C/T	C	59|59	Y	46,66|112	Y	101,33|134	Y	62,23|85	Y	61,11|72	C	82|82	C	48|48	Y	81,17|98	Y	43,18|61	Y	55,35|90	Y	38,22|60	Y	70,34|104	Y	5,8|13	C	30|30	Y	53,20|73	n	0	C	47|47	Y	79,61|140	Y	63,50|113	Y	25,25|50	Y	27,61|88	Y	72,10|82	Y
T19174.1_245	AC.Combine.Locus_19174.1	245	T	T/C	T	112|112	Y	147,105|252	Y	80,197|277	Y	46,111|157	Y	26,131|157	T	195|195	T	103|103	Y	39,168|207	Y	32,92|124	Y	61,124|185	Y	64,120|184	Y	89,164|253	Y	13,16|29	T	71|71	Y	32,107|139	n	0	T	112|112	Y	150,142|292	Y	100,135|235	Y	64,63|127	Y	118,52|170	Y	30,140|170	Y
T19174.1_246	AC.Combine.Locus_19174.1	246	C	C/T	C	112|112	Y	108,143|251	Y	199,78|277	Y	112,45|157	Y	131,26|157	C	195|195	C	103|103	Y	169,38|207	Y	93,31|124	Y	127,58|185	Y	124,60|184	Y	165,88|253	Y	17,12|29	C	71|71	Y	105,32|137	n	0	C	112|112	Y	147,144|291	Y	136,99|235	Y	63,64|127	Y	55,112|167	Y	144,26|170	Y
T19404.20_2809	AC.Combine.Locus_19404.20	2809	G	G/A	A	10|10	G	10|10	G	24|24	G	10|10	R	3,3|6	R	5,6|11	G	10|10	A	4|4	R	4,7|11	A	4|4	R	2,2|4	A	6|6	N	0|1	A	4|4	R	4,2|6	n	0	G	8|8	G	13|13	G	6|6	R	3,6|9	R	5,3|8	R	8,7|15	R
T19477.1_890	AC.Combine.Locus_19477.1	890	C	C/T	Y	3,12|15	T	14|14	Y	8,9|17	C	17|21	Y	17,6|23	T	19|19	n	0	Y	8,3|11	C	16|16	T	10|10	T	6|6	Y	9,10|19	C	4|4	C	6|6	C	14|14	n	0	Y	12,6|18	C	23|23	T	8|8	C	10|12	T	13|13	n	0	T
T19810.1_393	AC.Combine.Locus_19810.1	393	A	A/G	R	6,8|14	R	4,6|10	G	43|43	A	10|10	A	10|10	R	7,17|24	R	4,6|10	A	14|14	R	8,4|12	A	13|13	G	3|3	R	5,10|15	R	1,2|3	G	4|4	R	12,6|18	n	0	R	3,4|7	R	5,11|16	R	8,7|15	R	10,7|17	R	10,12|22	G	13|13	A
T19859.1_173	AC.Combine.Locus_19859.1	173	A	A/G	R	91,104|195	R	51,95|146	A	367|367	A	175|175	R	73,111|184	R	140,116|256	R	65,50|115	R	146,140|286	A	98|98	G	125|125	R	79,74|153	A	316|316	R	39,16|55	R	122,79|201	G	162|162	n	0	A	255|255	R	149,135|284	R	121,53|174	A	56|56	G	106|115	R	95,85|180	G
T19859.1_194	AC.Combine.Locus_19859.1	194	G	G/A	R	104,91|195	R	90,46|136	G	356|356	G	167|167	R	105,71|176	R	115,133|248	R	50,65|115	R	140,151|291	G	98|98	A	131|131	R	70,79|149	G	319|319	R	16,37|53	R	83,121|204	A	162|162	n	0	G	248|248	R	127,147|274	R	54,122|176	G	55|55	A	106|116	R	85,94|179	A
T19859.1_289	AC.Combine.Locus_19859.1	289	C	C/T	Y	88,111|199	Y	48,90|138	C	353|353	C	173|173	Y	69,103|172	Y	132,109|241	Y	67,48|115	Y	136,133|269	C	93|93	T	124|124	Y	74,62|136	C	298|298	Y	36,15|51	Y	112,77|189	T	155|155	n	0	C	253|253	Y	142,130|272	Y	119,58|177	C	49|49	T	105|114	Y	90,87|177	T
T19859.1_298	AC.Combine.Locus_19859.1	298	T	T/C	Y	109,87|196	Y	87,48|135	T	353|353	T	170|170	Y	103,70|173	Y	108,131|239	Y	47,66|114	Y	133,134|267	T	93|93	C	124|124	Y	62,74|136	T	297|297	Y	15,35|50	Y	79,111|190	C	155|156	n	0	T	251|251	Y	132,144|276	Y	57,116|173	T	50|50	C	107|115	Y	81,88|169	C
T19859.1_1030	AC.Combine.Locus_19859.1	1030	A	A/G	R	2,2|4	R	1,1|2	A	2|2	n	0	n	0	A	4|5	A	1|1	R	1,1|2	A	3|3	n	0	A	2|3	A	1|1	n	0	G	1|1	G	2|2	n	0	A	3|3	A	1|1	A	2|3	n	0	G	2|2	G	2|2	G
T19873.1_422	AC.Combine.Locus_19873.1	422	G	G/C	G	23|23	G	447|447	G	1065|1065	N	0|1	G	303|303	G	173|178	G	106|106	G	385|388	G	90|90	G	600|600	G	189|189	G	385|388	n	0	n	0	G	260|260	n	0	G	601|601	C	4|4	G	264|264	G	145|148	G	790|790	G	41|43	G
T19873.1_423	AC.Combine.Locus_19873.1	423	A	A/G	A	23|23	A	451|451	A	1078|1078	N	0|1	A	302|304	A	175|179	A	106|106	A	383|387	A	92|92	A	606|606	A	190|190	A	387|390	n	0	N	0|1	A	264|264	n	0	A	607|607	G	4|4	A	266|266	A	149|150	A	795|795	A	41|43	A
T19873.1_632	AC.Combine.Locus_19873.1	632	T	T/C	Y	34,11|45	T	95|95	T	174|174	C	119|119	Y	97,23|120	Y	100,70|170	T	24|24	Y	49,129|178	Y	75,76|151	T	136|136	Y	46,27|73	Y	63,71|134	T	11|13	C	99|99	T	66|66	n	0	T	89|89	C	213|213	T	289|289	Y	63,12|75	T	339|339	C	118|118	T
T19873.1_857	AC.Combine.Locus_19873.1	857	C	C/T	n	0	n	0	C	1|1	n	0	n	0	n	0	n	0	C	2|2	n	0	n	0	C	1|1	C	1|1	C	2|2	n	0	n	0	n	0	C	2|2	T	2|2	C	1|1	n	0	n	0	n	0	C
T19873.1_920	AC.Combine.Locus_19873.1	920	G	G/A	n	0	n	0	G	8|8	A	9|9	n	0	R	4,4|8	G	1|1	R	3,5|8	G	2|2	G	7|7	R	8,2|10	R	3,3|6	R	2,2|4	A	7|7	n	0	n	0	G	3|3	A	4|4	G	12|12	A	3|3	G	2|2	A	3|3	G
T19873.1_1421	AC.Combine.Locus_19873.1	1421	G	G/C	n	0	n	0	G	24|24	C	6|6	S	14,33|47	G	24|24	n	0	n	0	n	0	G	14|14	n	0	C	6|6	n	0	C	9|9	n	0	n	0	G	10|10	n	0	n	0	n	0	n	0	n	0	n
T20106.1_668	AC.Combine.Locus_20106.1	668	C	C/G	C	3|3	n	0	n	0	n	0	n	0	C	5|5	n	0	n	0	n	0	C	6|6	n	0	n	0	n	0	n	0	S	6,1|7	G	4|4	n	0	n	0	C	6|6	n	0	n	0	C	1|1	C
T20106.1_710	AC.Combine.Locus_20106.1	710	A	A/T	A	3|3	n	0	n	0	T	3|3	n	0	A	5|5	n	0	n	0	n	0	A	7|7	n	0	n	0	n	0	n	0	A	8|8	A	4|4	n	0	n	0	A	7|7	n	0	n	0	T	9|10	A
T20106.1_754	AC.Combine.Locus_20106.1	754	A	A/T	A	3|3	n	0	n	0	A	4|4	n	0	A	4|4	n	0	n	0	n	0	A	6|6	n	0	n	0	n	0	n	0	A	8|8	A	3|3	n	0	n	0	A	7|7	n	0	n	0	A	10|10	A
T20106.1_1329	AC.Combine.Locus_20106.1	1329	T	T/A	W	4,2|6	n	0	T	2|2	n	0	W	3,3|6	W	4,1|5	W	6,2|8	T	2|2	T	2|2	W	2,3|5	A	3|4	T	2|2	T	1|1	n	0	n	0	n	0	T	4|4	W	7,1|8	n	0	n	0	T	2|2	T	1|1	T
T20106.1_1375	AC.Combine.Locus_20106.1	1375	G	G/T	G	3|3	n	0	G	2|2	N	0|1	K	2,2|4	n	0	G	3|3	G	3|3	G	2|2	G	2|2	T	3|4	G	2|2	G	10|10	T	6|6	K	2,3|5	n	0	G	3|3	G	4|4	T	4|4	n	0	K	1,7|8	K	1,7|8	G
T20217.1_322	AC.Combine.Locus_20217.1	322	G	G/A	R	68,135|203	G	249|249	G	518|518	R	53,63|116	R	52,87|139	G	277|277	G	132|132	R	204,216|420	A	412|412	G	148|148	R	68,214|282	R	135,240|375	R	2,4|6	A	142|142	G	130|130	n	0	R	267,149|417	A	245|245	G	273|273	R	78,123|201	G	262|262	A	309|309	G
T20289.1_422	AC.Combine.Locus_20289.1	422	A	A/G	R	2,2|4	A	1|2	R	7,3|10	N	0|1	A	1|1	A	1|1	A	2|2	A	4|5	N	0|1	N	0|1	A	2|2	G	6|6	n	0	R	3,4|7	n	0	n	0	A	3|3	A	1|1	A	6|6	G	3|4	A	3|3	R	4,2|6	A
T20289.1_471	AC.Combine.Locus_20289.1	471	G	G/A	G	1|1	n	0	G	4|5	G	1|1	G	1|1	n	0	n	0	n	0	G	1|1	n	0	G	1|2	G	4|4	n	0	G	2|3	n	0	n	0	G	1|3	n	0	G	3|4	G	1|1	G	1|2	G	3|3	N
T20289.1_905	AC.Combine.Locus_20289.1	905	G	G/A	R	2,2|4	G	1|2	R	7,4|11	G	2|2	N	0|1	N	0|1	A	3|3	A	3|4	G	1|1	G	1|1	A	3|3	G	5|5	n	0	R	2,4|6	n	0	n	0	A	2|2	N	0|1	A	6|6	G	3|4	N	0|1	G	1|3	R
T20289.1_921	AC.Combine.Locus_20289.1	921	T	T/C	Y	1,2|3	Y	1,1|2	Y	9,4|13	T	2|2	C	2|2	C	1|1	C	1|1	C	3|4	T	1|1	T	1|1	C	3|3	T	7|7	n	0	Y	3,5|8	T	1|2	n	0	C	4|4	C	2|2	C	6|6	T	3|4	C	2|2	Y	4,2|6	Y
T20289.1_931	AC.Combine.Locus_20289.1	931	C	C/T	Y	2,1|3	Y	1,1|2	Y	4,9|13	C	2|2	T	2|2	T	1|1	T	1|1	Y	1,4|5	C	1|1	C	1|1	T	3|3	C	6|6	n	0	Y	5,4|9	Y	1,1|2	n	0	T	5|5	T	2|2	T	6|6	C	3|4	T	3|3	Y	2,4|6	Y
T20328.3_1529	AC.Combine.Locus_20328.3	1529	T	T/C	n	0	n	0	n	0	n	0	n	0	n	0	n	0	n	0	n	0	n	0	n	0	n	0	T	11|11	C	7|7	n	0	n	0	n	0	C	6|6	n	0	n	0	n	0	n	0	n
T20328.3_1738	AC.Combine.Locus_20328.3	1738	G	G/A	n	0	n	0	n	0	n	0	n	0	n	0	n	0	G	12|12	n	0	n	0	n	0	n	0	G	11|11	A	7|7	n	0	n	0	n	0	G	6|6	n	0	n	0	n	0	n	0	n
T20489.1_550	AC.Combine.Locus_20489.1	550	T	T/A	T	2|3	n	0	n	0	W	2,3|5	T	1|1	W	2,6|8	T	1|2	T	3|4	n	0	W	2,6|8	T	1|1	T	1|2	n	0	n	0	n	0	n	0	n	0	n	0	T	1|1	n	0	T	2|2	n	0	T
T20489.1_552	AC.Combine.Locus_20489.1	552	T	T/G	T	1|2	n	0	n	0	T	4|5	n	0	K	2,3|5	T	1|1	T	2|3	n	0	K	6,2|8	N	0|1	T	2|2	n	0	n	0	n	0	n	0	n	0	n	0	N	0|1	n	0	T	2|3	n	0	T
T20782.1_313	AC.Combine.Locus_20782.1	313	T	T/A	T	1|3	W	2,2|4	T	6|7	T	2|3	W	4,2|6	W	2,2|4	T	1|2	T	3|4	n	0	T	2|2	T	2|3	W	2,4|6	n	0	n	0	A	6|6	n	0	W	2,2|4	T	1|3	W	3,2|5	T	2|2	W	3,4|7	T	1|2	T
T20782.1_314	AC.Combine.Locus_20782.1	314	G	G/C	C	4|4	G	1|3	S	5,2|7	S	2,3|5	S	2,5|7	S	2,3|5	C	3|4	S	3,2|5	n	0	G	2|3	G	2|3	S	3,3|6	n	0	n	0	C	6|6	n	0	S	2,2|4	G	1|3	S	1,4|5	G	2|2	S	4,3|7	G	1|2	G
T21060.1_594	AC.Combine.Locus_21060.1	594	C	C/T	Y	60,92|152	C	153|153	Y	191,142|333	Y	75,127|202	T	140|140	T	228|228	C	246|246	C	174|174	Y	14,49|63	Y	110,106|216	T	137|137	Y	102,106|209	Y	20,32|52	Y	117,72|189	Y	121,45|166	n	0	Y	53,78|131	Y	135,150|285	Y	89,107|196	T	140|140	T	236|236	Y	165,128|293	C
T21060.1_665	AC.Combine.Locus_21060.1	665	C	C/T	Y	44,69|113	C	106|106	Y	144,107|252	Y	56,104|160	T	106|106	T	189|189	C	185|185	C	135|135	Y	10,35|45	Y	86,78|164	T	104|104	Y	76,79|155	Y	17,30|47	Y	76,57|133	Y	101,33|134	n	0	Y	32,52|84	Y	103,103|206	Y	62,85|147	T	113|113	T	181|181	Y	136,96|232	C
T21060.1_894	AC.Combine.Locus_21060.1	894	G	G/A	R	5,4|9	G	35|35	R	33,28|61	R	24,29|53	A	44|44	A	69|69	G	23|23	G	37|37	R	17,9|26	R	14,23|37	A	18|18	A	11|11	A	4|4	R	16,14|30	R	6,9|15	n	0	R	26,22|48	R	15,6|21	R	14,18|32	A	37|37	A	30|30	R	13,11|24	G
T21060.1_990	AC.Combine.Locus_21060.1	990	G	G/A	R	41,16|57	G	86|86	R	95,66|161	R	70,86|156	A	115|115	A	231|231	G	87|87	G	102|102	R	76,19|95	R	39,61|100	A	69|69	R	47,10|57	A	18|20	R	55,38|93	R	28,30|58	n	0	R	87,63|150	R	63,21|84	R	69,48|117	A	107|107	A	104|104	R	32,42|74	G
T21120.1_290	AC.Combine.Locus_21120.1	290	C	C/T	C	16|16	Y	10,16|26	Y	23,20|43	C	5|5	C	38|38	T	22|22	T	4|4	T	24|24	T	33|33	Y	18,15|33	T	20|20	T	42|42	n	0	C	21|21	T	7|7	n	0	Y	16,22|38	Y	22,9|31	T	31|31	Y	4,8|12	C	16|16	T	22|22	T
T21120.1_347	AC.Combine.Locus_21120.1	347	T	T/G	T	141|141	T	106|107	T	235|235	T	82|90	T	79|79	n	0	n	0	n	0	n	0	T	134|134	n	0	G	8|8	n	0	T	137|137	G	8|8	n	0	T	68|68	T	139|139	n	0	T	86|86	T	150|150	G	6|6	G
T21120.1_398	AC.Combine.Locus_21120.1	398	T	T/C	T	115|115	T	86|86	T	179|179	T	65|70	T	55|55	n	0	n	0	n	0	n	0	T	110|110	n	0	C	3|3	n	0	T	108|108	C	5|5	n	0	T	52|52	T	103|103	n	0	T	72|72	T	115|115	C	4|4	C
T21384.3_1302	AC.Combine.Locus_21384.3	1302	T	T/C	N	0|1	n	0	C	3|3	n	0	C	2|2	n	0	n	0	T	3|4	T	2|2	n	0	n	0	C	2|2	n	0	n	0	T	1|1	n	0	n	0	n	0	T	1|2	n	0	n	0	n	0	T
T21434.1_568	AC.Combine.Locus_21434.1	568	A	A/G	A	1|1	A	2|2	A	2|2	n	0	n	0	N	0|1	n	0	A	1|2	n	0	A	1|1	n	0	R	1,2|3	n	0	n	0	A	1|1	n	0	n	0	N	0|1	A	3|3	A	1|1	A	1|1	N	0|1	n
T21610.1_1262	AC.Combine.Locus_21610.1	1262	C	C/T	T	3|3	Y	4,3|7	C	12|12	C	5|5	C	7|7	C	9|9	C	2|2	T	13|13	Y	3,3|6	T	8|8	Y	1,5|6	Y	4,3|7	C	2|2	C	2|3	T	2|2	n	0	C	9|9	T	4|4	C	6|6	C	2|2	T	5|5	Y	2,7|9	Y
T21667.1_2556	AC.Combine.Locus_21667.1	2556	T	T/G	n	0	n	0	n	0	n	0	n	0	n	0	n	0	n	0	n	0	n	0	n	0	n	0	n	0	n	0	T	1|1	n	0	n	0	n	0	n	0	n	0	n	0	n	0	n
T21713.1_1569	AC.Combine.Locus_21713.1	1569	A	A/G	R	97,95|192	R	81,104|185	A	236|236	R	21,120|141	R	84,88|172	G	213|213	R	58,24|82	A	236|236	A	77|77	R	118,87|205	A	97|97	R	76,69|145	A	39|44	R	107,66|173	G	84|84	n	0	A	117|117	R	45,147|192	G	244|244	R	47,49|96	R	80,109|189	R	114,66|180	G
T21940.1_1887	AC.Combine.Locus_21940.1	1887	T	T/C	N	0|1	n	0	T	3|3	T	2|3	C	2|2	T	2|2	N	0|1	N	0|1	N	0|1	T	3|4	T	1|1	T	1|1	n	0	n	0	N	0|1	n	0	N	0|1	T	1|2	Y	2,1|3	T	3|3	T	5|5	C	2|2	T
T21980.1_6390	AC.Combine.Locus_21980.1	6390	C	C/T	Y	8,58|66	Y	31,45|76	Y	62,48|110	Y	60,11|71	C	105|105	Y	59,50|109	Y	21,28|49	Y	28,54|82	Y	44,40|84	C	75|75	C	52|52	T	63|63	T	48|48	T	46|46	C	95|95	n	0	T	89|89	Y	22,50|72	Y	23,25|48	C	59|59	Y	56,95|151	Y	55,12|67	T
T21980.1_6456	AC.Combine.Locus_21980.1	6456	T	T/C	Y	51,6|57	Y	38,30|68	Y	44,53|97	T	55|64	T	95|95	Y	42,49|91	Y	23,22|45	Y	51,20|71	Y	33,35|68	T	65|65	T	40|40	C	50|50	C	45|45	C	29|29	T	75|75	n	0	C	75|75	Y	41,13|54	Y	21,19|40	T	51|51	Y	85,43|128	Y	10,49|59	C
T22222.1_284	AC.Combine.Locus_22222.1	284	A	A/G	n	0	n	0	A	1|1	n	0	n	0	n	0	n	0	n	0	n	0	n	0	n	0	n	0	A	1|1	G	5|5	A	1|1	n	0	n	0	N	0|1	N	0|1	G	2|2	G	9|9	A	1|1	N
T22222.1_311	AC.Combine.Locus_22222.1	311	C	C/T	n	0	C	1|1	C	1|1	n	0	n	0	n	0	n	0	n	0	n	0	n	0	n	0	n	0	C	1|1	T	5|5	n	0	n	0	n	0	n	0	N	0|1	T	3|3	T	8|8	n	0	T
T22404.1_162	AC.Combine.Locus_22404.1	162	C	C/T	n	0	n	0	n	0	n	0	n	0	C	7|7	n	0	n	0	n	0	n	0	n	0	n	0	n	0	C	18|18	T	5|5	n	0	n	0	n	0	n	0	n	0	n	0	T	3|3	n
T22412.1_20	AC.Combine.Locus_22412.1	20	G	G/A	n	0	n	0	n	0	n	0	n	0	G	2|2	G	3|3	n	0	n	0	G	11|11	n	0	n	0	n	0	n	0	n	0	n	0	n	0	n	0	n	0	n	0	G	8|8	G	17|17	G
T22412.1_44	AC.Combine.Locus_22412.1	44	C	C/T	n	0	n	0	n	0	C	1|1	n	0	C	4|4	C	6|6	n	0	n	0	C	22|22	n	0	n	0	n	0	n	0	n	0	n	0	C	2|2	n	0	n	0	n	0	C	16|16	C	34|34	Y
T22412.1_80	AC.Combine.Locus_22412.1	80	A	A/T	A	38|38	n	0	n	0	n	0	n	0	A	2|3	A	5|5	n	0	A	2|2	A	19|19	n	0	n	0	n	0	n	0	n	0	T	11|11	A	4|4	A	2|2	A	1|1	A	3|3	A	12|12	T	26|26	A
T22412.1_101	AC.Combine.Locus_22412.1	101	T	T/G	K	27,12|39	n	0	n	0	n	0	n	0	T	1|3	G	5|5	T	1|1	T	4|4	K	4,14|18	n	0	n	0	n	0	n	0	n	0	T	11|11	T	2|2	T	3|3	N	0|1	G	3|3	G	12|12	G	26|26	K
T22412.1_121	AC.Combine.Locus_22412.1	121	A	A/G	R	11,26|37	n	0	n	0	n	0	n	0	G	2|2	G	3|3	A	1|1	A	4|4	R	11,4|15	n	0	n	0	n	0	n	0	n	0	A	10|10	R	2,2|4	N	0|1	N	0|2	G	3|3	G	8|8	G	17|17	G
T22412.3_88	AC.Combine.Locus_22412.3	88	T	T/G	n	0	n	0	n	0	T	17|17	n	0	N	0|1	n	0	n	0	n	0	n	0	n	0	n	0	n	0	n	0	n	0	n	0	T	13|13	n	0	T	16|16	n	0	T	10|10	N	0|2	T
T22412.3_103	AC.Combine.Locus_22412.3	103	T	T/A	n	0	n	0	n	0	T	17|17	n	0	T	1|1	n	0	n	0	T	6|6	T	3|3	n	0	n	0	n	0	n	0	n	0	n	0	T	13|13	T	6|6	T	16|16	n	0	T	9|9	T	2|2	T
T22412.3_114	AC.Combine.Locus_22412.3	114	A	A/T	n	0	n	0	n	0	n	0	n	0	A	1|1	n	0	n	0	A	12|12	A	6|6	n	0	n	0	n	0	n	0	n	0	n	0	A	11|11	A	12|12	A	10|10	n	0	A	10|10	N	0|1	A
T22412.3_155	AC.Combine.Locus_22412.3	155	A	A/G	n	0	n	0	n	0	n	0	n	0	N	0|1	n	0	n	0	A	12|12	G	5|5	n	0	n	0	n	0	n	0	n	0	n	0	A	5|5	G	11|11	A	8|8	n	0	A	5|5	N	0|2	A
T22457.1_1938	AC.Combine.Locus_22457.1	1938	C	C/T	n	0	n	0	n	0	C	1|1	N	0|1	n	0	n	0	C	1|1	T	1|1	n	0	n	0	n	0	n	0	C	1|1	T	1|1	n	0	T	1|1	n	0	T	1|1	C	1|1	T	3|3	n	0	n
T22532.2_325	AC.Combine.Locus_22532.2	325	G	G/A	G	2|3	G	1|3	G	3|4	G	1|2	n	0	R	3,2|5	N	0|1	n	0	G	3|4	n	0	G	1|3	R	2,3|5	n	0	G	2|3	R	2,3|5	n	0	G	3|4	R	2,2|4	N	0|2	G	2|2	n	0	n	0	G
T22532.2_326	AC.Combine.Locus_22532.2	326	T	T/A	W	2,2|4	A	3|4	W	2,3|5	A	3|4	N	0|2	W	4,2|6	N	0|1	n	0	W	3,3|6	n	0	A	3|4	W	4,3|7	n	0	T	1|3	W	2,3|5	n	0	W	2,3|5	W	3,2|5	N	0|2	T	2|2	N	0|1	N	0|1	T
T22606.2_210	AC.Combine.Locus_22606.2	210	T	T/C	T	5|5	n	0	n	0	T	8|8	n	0	n	0	n	0	n	0	C	24|24	n	0	T	17|17	n	0	n	0	T	16|20	n	0	n	0	T	12|12	n	0	T	7|7	T	4|4	n	0	n	0	n
T22606.2_247	AC.Combine.Locus_22606.2	247	G	G/A	G	5|5	n	0	n	0	G	7|7	n	0	n	0	n	0	n	0	G	21|21	n	0	G	16|16	n	0	n	0	G	21|21	n	0	n	0	G	10|10	n	0	G	4|4	G	4|4	n	0	n	0	n
T22606.2_256	AC.Combine.Locus_22606.2	256	A	A/C	A	5|5	n	0	n	0	A	6|6	n	0	n	0	n	0	n	0	A	21|21	n	0	C	12|12	n	0	n	0	A	21|21	n	0	n	0	A	9|9	n	0	A	3|3	A	4|4	n	0	n	0	n
T22606.2_258	AC.Combine.Locus_22606.2	258	G	G/C	G	5|5	n	0	n	0	C	6|6	n	0	n	0	n	0	n	0	G	21|21	n	0	G	12|12	n	0	n	0	S	5,16|21	n	0	n	0	G	8|8	n	0	G	3|3	G	4|4	n	0	n	0	n
T22606.2_320	AC.Combine.Locus_22606.2	320	A	A/G	A	2|2	n	0	n	0	A	3|3	n	0	n	0	n	0	n	0	A	10|10	n	0	G	8|8	n	0	n	0	A	11|11	n	0	n	0	A	9|9	n	0	A	3|3	A	2|2	n	0	n	0	n
T22606.3_202	AC.Combine.Locus_22606.3	202	A	A/G	n	0	n	0	n	0	n	0	n	0	n	0	n	0	n	0	A	4|4	n	0	n	0	n	0	n	0	A	1|1	n	0	n	0	n	0	n	0	n	0	n	0	n	0	n	0	n
T22910.1_703	AC.Combine.Locus_22910.1	703	T	T/A	T	47|54	W	14,37|51	T	74|74	W	20,56|76	T	39|39	W	15,34|49	W	17,42|59	T	44|44	W	10,36|46	W	12,40|52	T	37|38	W	10,55|65	W	9,18|27	T	26|26	W	12,49|61	n	0	W	14,25|39	T	48|48	W	30,54|84	T	36|36	W	18,52|70	W	8,28|36	T
T22910.1_730	AC.Combine.Locus_22910.1	730	A	A/T	W	21,33|54	W	34,18|52	W	25,54|79	W	50,29|79	W	17,25|42	W	25,26|51	W	28,29|57	W	21,24|45	W	22,24|46	W	32,22|54	W	27,11|38	W	28,37|65	A	24|27	W	19,8|27	W	45,22|67	n	0	W	22,18|40	W	22,27|49	W	65,25|90	W	13,21|34	W	32,44|76	W	28,8|36	W
T22910.1_737	AC.Combine.Locus_22910.1	737	A	A/T	A	50|53	A	47|51	A	78|78	A	73|78	A	41|41	A	47|49	A	53|56	A	44|44	A	40|46	A	52|54	A	36|37	A	63|65	A	24|27	A	27|27	A	63|67	n	0	A	36|40	A	48|48	A	85|91	A	34|34	A	74|76	A	35|36	A
T22910.1_761	AC.Combine.Locus_22910.1	761	C	C/T	C	23|28	Y	21,6|27	C	37|37	Y	30,13|43	C	14|14	Y	15,7|22	C	23|27	C	27|27	C	19|22	C	22|27	C	20|21	C	32|37	Y	9,5|14	C	13|13	Y	24,7|31	n	0	Y	15,7|22	C	22|22	Y	41,12|53	C	14|14	C	28|35	C	13|16	C
T22910.1_763	AC.Combine.Locus_22910.1	763	T	T/G	K	18,9|27	K	12,13|25	K	25,11|36	K	27,15|42	K	7,6|13	K	18,4|22	K	17,10|27	K	12,12|24	K	19,4|23	K	16,9|25	K	6,15|21	K	28,9|37	K	7,7|14	K	3,8|11	K	18,12|30	n	0	K	18,4|22	K	10,11|21	K	30,23|53	K	8,6|14	K	25,9|34	K	8,8|16	K
T23098.1_499	AC.Combine.Locus_23098.1	499	G	G/A	G	1|1	n	0	n	0	G	1|1	n	0	G	1|1	G	1|1	n	0	n	0	A	1|1	G	1|1	n	0	n	0	n	0	n	0	n	0	n	0	n	0	G	1|1	n	0	n	0	n	0	n
T23135.1_631	AC.Combine.Locus_23135.1	631	G	G/A	G	1|2	G	1|1	G	3|3	R	2,3|5	n	0	R	2,4|6	G	1|2	G	2|2	G	2|3	R	3,6|9	n	0	G	2|3	G	1|2	n	0	G	1|2	n	0	G	4|4	G	3|4	R	2,4|6	n	0	G	2|3	G	2|3	G
T23135.1_634	AC.Combine.Locus_23135.1	634	A	A/T	A	2|3	A	1|2	n	0	A	2|3	n	0	W	2,3|5	A	1|2	N	0|1	A	1|2	A	3|4	n	0	A	1|2	A	1|1	n	0	A	1|1	n	0	A	1|3	W	2,2|4	W	3,3|6	n	0	A	1|3	A	1|2	A
T23246.1_1358	AC.Combine.Locus_23246.1	1358	A	A/G	R	8,18|26	A	11|11	G	30|30	R	13,11|24	R	5,8|13	G	34|34	A	14|14	A	27|27	A	28|35	R	7,5|12	G	16|16	R	6,3|9	G	7|7	R	2,6|8	R	5,3|8	n	0	R	6,9|15	A	21|21	R	7,2|9	G	24|24	G	19|19	G	10|10	A
T23246.1_1405	AC.Combine.Locus_23246.1	1405	T	T/C	Y	2,1|3	T	1|1	C	2|2	T	1|1	T	1|1	C	3|3	T	1|1	T	2|2	Y	2,2|4	n	0	n	0	T	2|2	n	0	n	0	n	0	n	0	n	0	T	1|1	n	0	N	0|1	N	0|1	n	0	T
T23474.2_625	AC.Combine.Locus_23474.2	625	C	C/T	T	17|17	T	2|2	T	16|18	n	0	n	0	T	13|13	C	25|25	n	0	T	7|8	C	11|11	C	19|19	Y	18,32|50	n	0	T	7|7	T	6|6	n	0	C	39|39	C	1|1	n	0	C	1|1	C	1|1	C	1|1	Y
T23474.2_659	AC.Combine.Locus_23474.2	659	T	T/C	C	16|16	C	2|2	C	13|14	n	0	n	0	C	12|12	T	24|24	n	0	C	4|4	T	11|11	T	18|18	Y	28,17|45	n	0	C	7|7	C	5|5	n	0	T	35|35	T	1|1	n	0	n	0	T	1|1	T	2|2	C
T23474.2_685	AC.Combine.Locus_23474.2	685	A	A/G	G	5|5	N	0|1	G	7|7	n	0	n	0	G	4|4	A	11|11	n	0	N	0|2	A	7|7	A	12|12	R	9,14|23	n	0	G	4|4	N	0|2	n	0	A	23|23	n	0	n	0	n	0	n	0	n	0	N
T23474.2_713	AC.Combine.Locus_23474.2	713	G	G/A	A	17|17	A	2|2	A	16|18	n	0	n	0	A	13|13	G	24|24	n	0	A	8|9	G	11|11	G	17|17	R	29,17|46	n	0	A	7|7	A	6|6	n	0	G	41|41	G	1|1	n	0	G	1|1	G	1|1	G	2|2	R
T23474.2_745	AC.Combine.Locus_23474.2	745	T	T/C	C	17|17	C	2|2	C	16|16	n	0	n	0	C	13|13	T	25|25	n	0	C	8|8	T	11|11	T	17|17	Y	32,16|48	n	0	C	8|8	C	6|6	n	0	T	40|40	n	0	n	0	n	0	n	0	n	0	C
T23526.3_321	AC.Combine.Locus_23526.3	321	G	G/A	G	1|1	G	1|1	G	3|3	G	2|2	G	2|2	A	2|2	G	2|2	G	1|1	G	2|2	n	0	N	0|1	G	1|2	G	1|1	n	0	G	2|2	n	0	G	1|2	G	1|1	n	0	N	0|2	n	0	G	1|1	G
T23733.1_283	AC.Combine.Locus_23733.1	283	A	A/G	n	0	n	0	A	1|2	A	1|1	A	14|14	A	11|11	n	0	n	0	A	1|1	A	9|10	A	11|12	R	12,2|14	n	0	R	3,3|6	n	0	n	0	A	3|3	A	18|18	A	17|17	A	7|7	A	24|25	A	26|26	A
T23733.1_334	AC.Combine.Locus_23733.1	334	G	G/A	n	0	n	0	R	1,1|2	G	1|1	G	17|17	G	11|11	n	0	n	0	G	1|1	G	7|7	G	10|10	R	2,9|11	n	0	G	2|3	n	0	n	0	G	4|4	G	20|20	G	22|22	G	6|6	G	28|29	G	29|29	G
T23733.1_337	AC.Combine.Locus_23733.1	337	G	G/A	n	0	n	0	R	1,1|2	G	1|1	G	17|17	G	9|9	n	0	n	0	G	1|1	G	7|7	G	10|10	R	2,9|11	n	0	R	1,2|3	n	0	n	0	G	4|4	G	20|20	G	21|21	G	6|6	G	27|28	G	27|27	G
T23738.1_646	AC.Combine.Locus_23738.1	646	A	A/T	W	58,69|127	A	205|205	A	969|970	W	55,118|173	W	163,327|490	A	498|498	A	111|111	W	404,253|657	T	266|266	A	556|556	W	159,155|314	W	216,310|526	W	6,17|23	T	101|101	A	211|211	n	0	W	199,201|400	T	352|352	A	269|269	W	21,63|84	A	314|314	T	195|195	A
T23738.1_703	AC.Combine.Locus_23738.1	703	A	A/G	R	47,62|109	A	173|173	A	751|751	R	41,90|131	R	127,258|385	A	368|368	A	82|82	R	318,194|512	G	217|217	A	419|419	R	116,116|232	R	300,431|731	R	8,23|31	G	148|148	A	290|290	n	0	R	275,277|552	G	508|508	A	372|372	R	29,98|127	A	455|455	G	277|277	A
T23738.1_772	AC.Combine.Locus_23738.1	772	C	C/T	N	0|1	C	10|10	C	3|3	T	2|2	Y	1,4|5	C	1|1	C	1|1	N	0|1	n	0	C	2|2	N	0|1	C	3|4	C	1|1	T	2|2	C	2|2	n	0	n	0	T	2|2	n	0	C	2|2	C	2|2	n	0	C
T24091.1_145	AC.Combine.Locus_24091.1	145	G	G/T	G	7|7	n	0	n	0	n	0	n	0	n	0	n	0	n	0	n	0	T	14|14	n	0	n	0	G	5|5	n	0	n	0	n	0	n	0	n	0	G	3|3	G	3|3	n	0	G	2|2	n
T24124.1_465	AC.Combine.Locus_24124.1	465	G	G/A	n	0	n	0	n	0	R	7,1|8	n	0	n	0	n	0	n	0	n	0	n	0	n	0	n	0	n	0	n	0	n	0	n	0	n	0	G	1|1	n	0	A	24|24	n	0	n	0	n
T24136.1_194	AC.Combine.Locus_24136.1	194	G	G/A	A	254|254	G	221|221	G	410|410	R	67,129|196	R	158,147|305	A	362|363	A	94|94	R	110,248|358	R	31,94|125	R	147,58|205	G	146|146	R	117,152|269	R	28,28|56	A	147|147	R	102,48|150	n	0	A	265|265	G	400|400	R	230,200|430	R	46,101|147	G	269|269	R	99,123|222	R
T24136.1_548	AC.Combine.Locus_24136.1	548	C	C/A	C	128|128	A	217|217	A	559|559	M	9,4|13	M	152,113|265	C	248|248	C	130|130	M	108,137|245	M	36,31|67	M	166,116|282	A	94|94	A	140|150	M	26,9|35	C	83|83	M	52,105|157	n	0	C	157|157	A	340|340	M	92,61|153	M	69,48|117	A	189|189	M	106,140|246	M
T24264.2_772	AC.Combine.Locus_24264.2	772	T	T/A	T	1|1	T	1|1	T	4|4	N	0|1	T	4|4	n	0	T	2|2	T	1|1	n	0	T	1|1	n	0	n	0	n	0	N	0|1	T	3|3	n	0	n	0	n	0	T	2|2	N	0|1	T	2|2	N	0|1	n
T24264.2_1011	AC.Combine.Locus_24264.2	1011	T	T/A	T	1|1	T	1|1	T	3|3	N	0|1	T	2|2	n	0	T	2|2	T	1|1	T	1|1	n	0	n	0	n	0	n	0	N	0|1	T	3|3	n	0	n	0	n	0	T	2|2	N	0|1	T	3|3	N	0|1	n
T24465.3_897	AC.Combine.Locus_24465.3	897	A	A/G	G	30|30	G	25|25	G	57|57	A	20|20	R	9,18|27	A	38|38	A	20|20	A	43|43	R	2,7|9	A	34|34	G	32|32	R	14,8|22	G	9|9	R	16,10|26	G	24|24	n	0	R	9,14|23	R	23,9|32	R	10,23|33	R	10,22|32	A	28|28	G	49|49	R
T24473.1_147	AC.Combine.Locus_24473.1	147	A	A/G	n	0	n	0	n	0	N	0|1	A	1|1	n	0	A	1|1	n	0	n	0	n	0	n	0	A	5|5	n	0	n	0	n	0	n	0	n	0	n	0	A	11|11	n	0	n	0	n	0	n
T24564.1_373	AC.Combine.Locus_24564.1	373	C	C/T	C	146|146	C	124|124	C	281|281	C	107|111	Y	83,13|96	C	178|178	C	65|66	Y	114,15|129	C	32|33	T	15|15	C	33|39	C	250|250	C	29|30	C	67|70	T	11|11	n	0	C	100|104	C	125|137	C	158|168	C	68|70	T	25|25	C	135|140	T
T24564.1_408	AC.Combine.Locus_24564.1	408	C	C/T	C	54|54	C	53|53	C	117|117	C	39|39	C	43|45	C	78|78	C	20|21	C	51|57	C	9|9	T	7|7	C	13|14	C	98|98	C	11|12	C	39|39	T	5|5	n	0	C	37|38	C	42|44	C	59|61	C	28|28	T	11|11	C	60|61	T
T24564.1_521	AC.Combine.Locus_24564.1	521	T	T/C	T	147|147	T	126|126	T	275|275	T	104|107	Y	12,77|89	T	179|179	T	66|66	Y	14,113|127	T	31|32	C	9|9	T	32|34	T	243|243	T	27|27	T	70|72	C	12|12	n	0	T	103|105	T	117|127	T	157|164	T	64|66	C	21|21	T	140|146	C
T24564.1_579	AC.Combine.Locus_24564.1	579	T	T/C	T	18|18	T	15|15	T	40|40	Y	8,4|12	Y	11,16|27	T	16|16	Y	4,12|16	Y	13,16|29	Y	2,2|4	C	23|23	Y	14,16|30	T	29|29	C	1|1	Y	5,6|11	C	8|8	n	0	Y	7,18|25	Y	11,9|20	Y	6,13|19	Y	15,2|17	C	29|29	Y	10,7|17	C
T24606.1_423	AC.Combine.Locus_24606.1	423	T	T/C	n	0	C	2|2	Y	5,1|6	n	0	C	3|3	C	1|1	C	2|2	C	1|1	C	7|7	C	1|1	T	1|1	C	7|7	n	0	Y	1,1|2	n	0	n	0	Y	2,3|5	C	4|4	T	2|2	T	3|3	n	0	C	7|7	Y
T24622.1_167	AC.Combine.Locus_24622.1	167	T	T/C	T	1|1	n	0	Y	1,2|3	T	1|1	T	3|3	C	2|2	n	0	n	0	C	1|1	n	0	n	0	C	2|2	C	1|1	n	0	n	0	n	0	n	0	T	2|2	C	2|2	C	1|1	T	4|4	n	0	C
T24733.1_348	AC.Combine.Locus_24733.1	348	G	G/T	G	263|263	G	218|218	G	411|412	K	49,121|170	G	280|280	T	235|235	G	106|106	G	314|314	K	131,39|170	K	168,115|283	T	210|210	K	119,136|255	K	28,48|76	T	63|63	G	185|185	n	0	G	159|159	T	225|225	K	102,71|173	T	269|269	G	296|296	K	73,199|272	G
T24733.1_359	AC.Combine.Locus_24733.1	359	G	G/A	G	263|263	G	214|214	G	407|408	R	122,49|171	G	273|273	A	232|232	G	105|105	G	312|312	R	40,129|169	R	114,165|279	A	208|208	R	135,119|254	R	47,26|73	A	63|63	G	185|185	n	0	G	158|158	A	223|223	R	71,101|172	A	267|267	G	293|293	R	199,74|273	G
T24733.1_391	AC.Combine.Locus_24733.1	391	A	A/G	A	220|220	A	187|187	A	363|364	R	43,107|150	A	243|243	G	207|207	A	94|94	A	277|277	R	107,36|143	R	147,100|247	G	180|180	R	111,124|235	R	25,33|58	G	53|53	A	164|164	n	0	A	139|139	G	200|201	R	87,66|153	G	239|239	A	260|260	R	68,174|242	A
T24733.1_441	AC.Combine.Locus_24733.1	441	T	T/G	T	242|242	T	201|201	T	384|385	K	109,50|159	T	140|141	G	220|220	T	96|96	T	297|297	K	39,117|156	K	112,156|268	G	202|203	K	130,112|242	K	46,27|73	G	61|61	T	179|179	n	0	T	149|149	G	221|221	K	66,97|163	G	256|257	T	280|280	K	186,66|252	T
T24733.1_446	AC.Combine.Locus_24733.1	446	G	G/T	G	247|247	G	203|203	G	384|385	K	48,111|160	G	268|268	T	221|221	G	96|96	G	303|303	K	116,40|156	K	158,113|271	T	202|203	K	113,131|244	K	27,46|73	T	62|62	G	179|179	n	0	G	151|151	T	223|223	K	98,68|166	T	258|258	G	283|283	K	67,188|255	G
T24788.7_365	AC.Combine.Locus_24788.7	365	T	T/A	n	0	n	0	n	0	A	7|7	n	0	T	2|2	T	12|12	n	0	n	0	T	3|3	n	0	n	0	n	0	n	0	n	0	n	0	n	0	n	0	n	0	n	0	n	0	N	0|2	T
T24875.2_23	AC.Combine.Locus_24875.2	23	C	C/T	T	11|11	C	18|18	n	0	C	15|15	C	20|20	C	35|35	C	12|12	C	16|16	T	13|13	n	0	C	14|14	C	11|11	n	0	n	0	C	17|17	n	0	n	0	Y	13,17|30	Y	13,7|20	n	0	C	22|22	n	0	T
T24875.2_62	AC.Combine.Locus_24875.2	62	A	A/G	A	11|11	A	21|21	n	0	A	17|17	A	21|21	A	36|36	A	13|13	A	17|17	A	14|14	n	0	A	13|13	A	12|12	n	0	n	0	A	17|17	n	0	n	0	A	34|34	A	24|24	n	0	A	24|24	n	0	R
T24875.2_87	AC.Combine.Locus_24875.2	87	C	C/T	C	16|16	C	28|28	n	0	C	27|27	C	25|25	C	53|53	C	20|20	C	22|22	C	19|19	n	0	C	16|16	C	16|16	n	0	n	0	C	25|25	n	0	n	0	C	48|48	C	35|37	T	3|3	Y	34,9|43	Y	12,13|25	C
T24875.2_325	AC.Combine.Locus_24875.2	325	G	G/C	n	0	n	0	n	0	n	0	n	0	n	0	n	0	G	5|5	n	0	n	0	n	0	n	0	n	0	n	0	n	0	n	0	n	0	n	0	C	9|9	n	0	n	0	n	0	n
T24875.2_413	AC.Combine.Locus_24875.2	413	G	G/C	n	0	n	0	n	0	G	3|3	n	0	n	0	n	0	C	5|5	n	0	n	0	n	0	n	0	G	2|2	n	0	n	0	n	0	n	0	n	0	n	0	n	0	n	0	G	4|4	G
T25105.1_450	AC.Combine.Locus_25105.1	450	C	C/G	N	0|1	n	0	n	0	C	1|1	N	0|1	C	8|9	n	0	N	0|1	n	0	C	1|2	n	0	n	0	n	0	n	0	S	2,1|3	n	0	C	1|1	C	1|2	C	2|2	C	1|1	n	0	n	0	C
T25105.1_462	AC.Combine.Locus_25105.1	462	T	T/G	N	0|1	n	0	n	0	n	0	N	0|1	T	8|9	n	0	N	0|1	n	0	T	1|1	n	0	n	0	n	0	n	0	K	2,1|3	n	0	T	1|1	T	1|2	T	1|1	n	0	T	1|1	n	0	T
T25105.1_767	AC.Combine.Locus_25105.1	767	G	G/A	N	0|1	n	0	n	0	G	1|3	N	0|1	N	0|1	n	0	A	2|2	n	0	G	1|1	n	0	G	1|1	G	1|1	n	0	R	2,1|3	n	0	G	1|1	R	2,1|3	G	2|2	G	1|1	G	1|1	n	0	G
T25105.1_1421	AC.Combine.Locus_25105.1	1421	G	G/A	R	10,15|25	R	30,52|82	G	83|83	R	48,29|77	R	85,94|179	R	14,62|76	G	24|29	R	64,103|167	R	28,51|79	R	45,83|128	G	28|28	R	92,45|137	G	11|11	R	25,90|115	R	12,36|48	n	0	G	71|71	R	38,77|115	R	42,113|155	R	18,35|53	R	54,68|122	G	35|35	R
T25105.1_1428	AC.Combine.Locus_25105.1	1428	A	A/G	R	15,9|24	R	53,32|85	A	83|83	R	29,47|76	R	93,85|178	R	60,14|74	R	23,7|30	R	103,63|166	R	47,30|77	R	81,46|127	A	29|29	R	44,95|139	A	11|11	R	89,27|116	R	36,13|49	n	0	A	70|70	R	78,39|117	R	112,42|154	R	34,21|55	R	69,52|121	A	38|38	R
T25105.1_1454	AC.Combine.Locus_25105.1	1454	C	C/T	Y	11,6|17	Y	49,28|77	C	54|54	Y	20,40|60	Y	71,67|138	Y	50,11|61	Y	15,6|21	Y	71,72|143	Y	38,23|61	Y	66,40|106	C	22|22	Y	41,95|136	C	9|9	Y	73,25|98	Y	31,10|41	n	0	C	48|48	Y	62,29|91	Y	89,29|118	Y	27,18|45	Y	54,40|94	C	33|33	Y
T25210.1_73	AC.Combine.Locus_25210.1	73	G	G/A	G	46|46	R	22,40|62	R	64,94|158	G	105|105	G	27|27	R	50,50|100	R	28,28|56	R	27,14|41	R	9,21|30	R	7,34|41	R	19,28|47	R	48,52|100	G	22|22	G	63|63	R	29,71|100	n	0	G	35|35	R	33,91|124	R	27,38|65	R	13,65|79	R	30,39|69	R	19,45|64	G
T25210.1_269	AC.Combine.Locus_25210.1	269	C	C/T	Y	25,12|37	Y	31,16|47	Y	54,70|124	Y	53,38|91	Y	17,8|25	Y	37,35|72	Y	22,27|49	Y	10,21|31	Y	16,8|24	Y	29,5|34	Y	22,11|33	Y	36,36|72	C	19|19	Y	22,19|41	Y	40,38|78	n	0	C	24|27	Y	36,39|75	Y	26,20|46	Y	35,27|62	Y	30,21|51	Y	32,14|46	C
T25210.1_699	AC.Combine.Locus_25210.1	699	C	C/G	C	2|2	n	0	S	4,1|5	C	1|1	n	0	C	1|2	C	1|1	n	0	C	2|2	C	1|1	n	0	S	2,1|3	n	0	n	0	C	2|2	n	0	C	1|1	C	3|4	n	0	n	0	n	0	n	0	C
T25212.6_1678	AC.Combine.Locus_25212.6	1678	T	T/C	T	100|100	C	74|74	Y	69,64|133	Y	51,24|75	Y	24,67|91	T	97|104	T	39|39	Y	57,42|99	Y	30,41|71	T	28|34	C	50|50	C	114|114	Y	2,6|8	T	102|102	Y	46,26|72	n	0	T	72|72	C	53|53	Y	47,30|77	Y	32,29|61	C	111|111	Y	37,35|72	Y
T25236.1_701	AC.Combine.Locus_25236.1	701	T	T/C	T	5|5	C	5|5	T	7|8	T	4|4	T	1|2	T	9|9	T	7|7	T	1|2	T	3|4	T	2|3	C	4|4	C	3|3	n	0	T	2|2	C	3|4	n	0	T	2|2	C	6|6	Y	4,3|7	T	2|2	C	5|5	Y	3,2|5	Y
T25236.1_702	AC.Combine.Locus_25236.1	702	T	T/C	T	6|6	C	6|6	T	7|8	T	4|4	T	1|2	T	9|9	T	7|7	T	1|2	T	3|4	T	2|3	C	4|4	C	5|5	n	0	T	2|2	C	3|4	n	0	T	2|2	C	6|6	Y	4,3|7	T	2|3	C	5|5	Y	4,2|6	Y
T25236.1_763	AC.Combine.Locus_25236.1	763	C	C/G	C	8|8	G	14|14	S	5,8|13	S	7,4|11	S	2,2|4	C	18|18	C	12|12	S	3,5|8	C	6|7	S	2,4|6	G	6|6	G	15|15	n	0	C	6|6	S	10,3|13	n	0	C	8|8	G	12|12	S	18,6|24	S	2,4|6	G	7|7	S	12,7|19	S
T25250.1_135	AC.Combine.Locus_25250.1	135	G	G/A	G	72|74	G	108|108	G	249|249	A	9|9	G	43|52	G	39|47	G	98|98	G	60|64	G	33|36	G	60|60	G	47|51	R	22,43|65	G	17|17	A	11|11	G	96|99	n	0	G	112|112	A	14|14	G	135|137	G	38|45	G	102|102	A	11|11	G
T25250.1_152	AC.Combine.Locus_25250.1	152	G	G/A	G	75|76	G	109|109	G	243|243	A	7|7	G	42|47	G	39|44	G	100|100	G	62|65	G	31|33	G	61|61	G	47|48	R	14,46|60	G	17|17	A	8|8	G	101|101	n	0	G	120|120	A	8|8	G	143|143	G	41|45	G	118|118	A	9|9	G
T25250.1_169	AC.Combine.Locus_25250.1	169	T	T/C	T	74|75	T	101|101	T	234|234	C	5|5	T	41|43	T	37|41	T	96|96	T	57|59	T	28|30	T	57|57	T	47|47	Y	7,45|52	T	15|15	C	5|5	T	89|89	n	0	T	113|113	C	7|7	T	133|133	T	39|42	T	110|110	C	6|6	T
T25250.1_287	AC.Combine.Locus_25250.1	287	C	C/T	C	22|22	C	34|34	C	71|71	n	0	C	12|14	C	7|8	C	31|31	C	23|24	C	5|5	C	18|18	C	22|22	Y	15,4|19	C	4|4	n	0	C	36|36	n	0	C	44|44	n	0	C	48|48	C	14|15	C	25|25	n	0	C
T25250.1_310	AC.Combine.Locus_25250.1	310	C	C/A	C	35|35	C	45|45	C	108|108	A	1|1	C	22|25	C	17|19	C	47|47	C	29|31	C	12|12	C	25|25	C	26|27	M	3,19|22	C	4|4	A	1|1	C	44|44	n	0	C	55|55	A	2|2	C	72|72	C	20|22	C	41|41	A	2|2	C
T25250.1_339	AC.Combine.Locus_25250.1	339	G	G/A	G	74|77	G	108|108	G	253|253	A	9|9	G	42|49	G	38|46	G	91|91	G	59|62	G	31|34	G	61|61	G	47|50	R	20,43|63	G	17|17	A	9|9	G	96|96	n	0	G	117|117	A	13|13	G	139|139	G	40|46	G	116|116	A	10|10	G
T25250.1_352	AC.Combine.Locus_25250.1	352	G	G/A	G	75|78	G	111|112	G	251|251	A	9|9	G	41|49	G	37|45	G	94|94	G	60|63	G	33|35	G	60|60	G	44|48	R	19,47|66	G	16|16	A	11|11	G	97|97	n	0	G	113|113	A	13|13	G	138|138	G	39|44	G	118|118	A	11|11	G
T25374.1_147	AC.Combine.Locus_25374.1	147	A	A/T	n	0	A	7|7	T	91|101	A	28|28	W	30,45|75	W	32,34|66	A	25|25	T	17|17	T	24|24	T	39|39	W	23,36|59	T	71|71	A	29|29	W	45,36|81	W	13,22|35	n	0	W	5,25|30	W	30,36|66	W	44,55|99	W	41,26|67	W	42,38|80	W	60,35|96	W
T25389.1_121	AC.Combine.Locus_25389.1	121	G	G/A	A	23|23	A	75|75	A	165|165	A	24|25	A	62|62	A	97|97	A	14|14	A	118|118	n	0	A	78|78	A	102|102	A	95|95	A	5|5	G	1|1	A	34|34	n	0	A	30|30	G	1|1	A	78|78	A	38|39	A	56|56	n	0	A
T25396.9_1284	AC.Combine.Locus_25396.9	1284	A	A/T	W	8,7|15	W	5,13|18	A	31|31	T	16|16	A	30|30	W	13,14|27	W	8,9|17	A	17|17	W	8,6|14	A	5|5	A	1|2	W	9,16|25	T	9|9	A	7|7	W	7,9|16	n	0	T	9|9	A	17|17	T	24|24	A	10|11	W	5,16|21	W	7,12|19	W
T25428.1_2759	AC.Combine.Locus_25428.1	2759	C	C/T	N	0|1	n	0	T	3|3	C	2|3	T	2|2	n	0	n	0	T	2|2	C	1|2	n	0	C	1|2	n	0	C	1|1	Y	2,2|4	C	1|1	n	0	N	0|1	n	0	N	0|1	n	0	N	0|1	T	2|2	T
T25488.1_1462	AC.Combine.Locus_25488.1	1462	G	G/A	G	38|38	A	39|39	A	175|175	R	34,37|71	R	67,22|89	A	84|84	G	66|66	R	67,34|101	R	15,19|34	R	62,25|87	R	10,41|51	A	117|117	R	10,29|39	G	77|77	R	48,49|97	n	0	A	60|60	R	39,40|79	R	60,34|94	G	79|79	A	65|65	R	56,62|118	A
T25581.3_638	AC.Combine.Locus_25581.3	638	T	T/C	C	22|23	n	0	n	0	C	7|7	C	8|8	C	6|7	Y	8,3|11	C	7|7	C	11|11	C	4|4	n	0	n	0	T	1|2	C	10|12	C	6|6	n	0	C	9|9	C	19|20	C	7|7	C	8|8	n	0	C	19|19	C
T25750.3_288	AC.Combine.Locus_25750.3	288	C	C/A	C	13|13	C	3|4	C	16|17	M	4,5|9	A	3|4	A	5|5	C	13|13	C	27|27	C	12|12	A	3|4	C	39|39	C	33|34	n	0	M	3,5|8	A	2|2	n	0	C	39|39	M	5,11|16	A	3|3	n	0	A	3|4	C	19|21	C
T25750.3_472	AC.Combine.Locus_25750.3	472	G	G/A	G	65|65	G	146|150	G	248|249	G	120|125	G	140|142	A	8|8	G	84|85	G	331|331	G	206|206	G	110|113	G	107|107	G	92|93	G	53|53	G	117|122	A	2|2	n	0	G	237|237	G	176|182	A	3|3	G	78|80	G	186|191	G	90|94	G
T25865.4_384	AC.Combine.Locus_25865.4	384	C	C/T	C	9|9	C	11|11	Y	23,12|35	Y	6,4|10	Y	9,4|13	C	22|22	Y	2,6|8	Y	25,15|40	C	10|11	Y	9,11|20	Y	5,2|7	Y	6,12|18	n	0	Y	13,15|28	C	2|2	n	0	C	22|22	Y	4,15|19	C	20|21	Y	10,7|17	C	7|7	Y	14,7|21	C
T26019.3_343	AC.Combine.Locus_26019.3	343	C	C/T	n	0	n	0	C	63|63	n	0	C	30|30	C	41|41	C	15|15	n	0	C	17|17	n	0	C	36|36	C	82|86	T	33|33	C	93|93	C	60|60	n	0	C	32|32	C	161|161	T	94|94	Y	67,34|101	C	166|166	C	145|157	Y
T26019.3_513	AC.Combine.Locus_26019.3	513	T	T/C	Y	6,4|10	n	0	T	3|3	C	4|4	T	5|5	Y	3,3|6	Y	1,1|2	T	9|9	Y	7,1|8	C	6|6	n	0	Y	3,6|9	C	1|1	T	3|3	Y	2,3|5	n	0	Y	4,3|7	T	7|7	C	6|6	Y	5,1|6	T	4|4	T	3|4	Y
T26110.2_227	AC.Combine.Locus_26110.2	227	A	A/G	R	15,9|24	R	8,8|16	R	7,20|27	R	5,2|7	G	21|23	R	15,11|26	R	7,10|17	R	5,13|18	R	4,6|10	R	16,8|24	R	6,9|15	R	13,13|26	R	5,2|7	R	4,8|12	R	19,9|28	n	0	R	6,10|16	R	7,6|13	R	11,5|16	R	7,13|20	R	4,7|11	R	14,14|28	R
T26110.2_254	AC.Combine.Locus_26110.2	254	A	A/G	R	13,10|23	R	6,9|15	R	7,18|25	R	6,3|9	R	2,17|19	R	12,10|22	R	5,9|14	R	5,12|17	R	3,5|8	R	15,7|22	R	6,9|15	R	13,12|25	R	5,2|7	R	4,9|13	R	17,9|26	n	0	R	7,8|15	R	6,5|11	R	9,4|13	R	6,10|16	R	4,6|10	R	13,11|24	R
T26110.2_602	AC.Combine.Locus_26110.2	602	A	A/G	R	3,2|5	A	2|3	R	1,5|6	R	2,2|4	G	9|9	A	7|7	R	4,2|6	R	1,4|5	A	2|3	R	7,2|9	A	1|3	R	3,6|9	A	2|3	N	0|1	R	5,3|8	n	0	R	3,2|5	R	2,3|5	A	3|3	A	1|3	A	1|1	A	2|2	R
T26110.2_608	AC.Combine.Locus_26110.2	608	A	A/G	R	5,2|7	A	3|4	A	8|8	A	4|4	A	9|9	A	11|12	A	6|6	A	5|5	A	3|4	A	9|9	R	1,2|3	R	7,3|10	A	2|3	A	1|1	R	6,2|8	n	0	A	6|6	A	6|6	A	4|4	R	2,2|4	A	2|2	A	3|3	R
T26110.2_685	AC.Combine.Locus_26110.2	685	A	A/T	W	4,13|17	W	5,9|14	W	18,7|25	W	3,5|8	A	16|18	W	4,17|21	W	6,10|16	W	14,5|19	W	4,5|9	W	4,15|19	W	6,7|13	W	8,16|24	T	7|7	W	9,3|12	W	6,16|22	n	0	W	4,11|15	W	6,6|12	T	11|11	W	5,8|13	W	6,4|10	W	8,16|24	W
T26184.1_313	AC.Combine.Locus_26184.1	313	C	C/T	n	0	C	1|1	C	2|3	C	1|1	C	7|7	Y	6,2|8	C	1|1	C	2|2	C	4|5	Y	4,2|6	C	3|3	Y	5,6|11	n	0	Y	4,4|8	C	5|5	n	0	C	5|6	C	5|5	C	5|5	Y	1,2|3	T	1|1	Y	5,4|9	Y
T26713.1_429	AC.Combine.Locus_26713.1	429	G	G/A	R	157,163|320	R	388,203|591	R	353,475|828	G	274|274	R	336,134|470	R	299,258|557	A	157|157	R	204,533|737	R	96,284|380	R	215,146|361	G	277|277	R	172,466|638	A	44|44	G	537|537	A	180|180	n	0	G	474|474	R	456,403|859	G	584|584	G	189|189	R	252,179|431	A	504|504	R
T26713.1_430	AC.Combine.Locus_26713.1	430	T	T/G	K	157,163|320	K	390,202|592	K	355,477|832	T	273|275	K	337,136|473	K	301,258|559	G	157|157	K	205,534|739	K	96,284|380	K	216,147|363	T	279|279	K	175,467|642	G	44|44	T	539|539	G	180|180	n	0	T	474|474	K	457,404|861	T	585|585	T	190|190	K	254,181|437	G	504|504	K
T26746.3_889	AC.Combine.Locus_26746.3	889	C	C/T	C	64|64	C	44|46	C	98|104	Y	8,3|11	C	23|23	C	77|77	Y	11,6|17	C	35|35	Y	14,4|18	C	47|49	C	16|16	T	2|2	T	3|3	T	3|3	C	69|72	n	0	n	0	C	42|42	C	59|59	C	54|54	C	29|29	C	55|57	T
T26758.1_802	AC.Combine.Locus_26758.1	802	A	A/T	A	21|21	W	27,23|50	W	102,89|191	A	58|61	A	50|51	T	124|127	W	5,27|32	A	43|46	W	39,46|85	W	19,43|62	T	87|92	T	84|86	A	20|21	A	68|70	W	29,14|43	n	0	A	47|48	W	38,67|105	W	27,30|57	W	24,16|40	W	10,40|50	W	27,16|43	A
T26758.1_804	AC.Combine.Locus_26758.1	804	T	T/A	T	14|14	W	21,18|39	W	88,66|154	T	38|41	T	32|33	A	120|123	W	26,4|30	T	33|33	W	46,27|73	W	42,14|56	A	86|91	A	82|84	T	10|11	T	39|41	W	14,16|30	n	0	T	32|33	W	66,28|94	W	30,26|56	W	16,14|30	W	38,8|46	W	16,21|37	T
T26929.1_726	AC.Combine.Locus_26929.1	726	C	C/A	C	2|2	C	1|1	A	1|1	n	0	n	0	n	0	N	0|1	n	0	n	0	n	0	A	2|2	A	1|1	C	1|1	n	0	C	1|1	n	0	M	2,3|5	A	1|1	n	0	n	0	n	0	n	0	n
T26934.1_454	AC.Combine.Locus_26934.1	454	A	A/G	R	52,39|91	R	45,31|76	R	148,112|260	R	74,49|123	A	127|127	A	65|65	A	53|59	R	66,91|157	R	16,28|44	R	42,73|115	A	90|90	G	57|57	R	7,26|33	A	100|100	R	35,42|77	n	0	A	137|137	R	104,24|128	A	91|91	R	53,25|78	R	98,56|154	R	70,49|119	R
T26934.1_509	AC.Combine.Locus_26934.1	509	T	T/G	K	12,24|36	K	11,19|30	K	49,64|113	K	16,26|42	T	50|50	T	37|37	T	23|26	G	42|43	K	12,7|19	K	31,17|49	T	41|41	G	20|20	K	7,4|11	T	39|39	K	11,15|26	n	0	T	52|52	T	51|60	T	42|42	K	11,5|16	K	21,40|61	K	22,34|56	K
T26937.1_34	AC.Combine.Locus_26937.1	34	C	C/T	C	1|1	n	0	C	8|8	C	1|1	C	1|1	n	0	n	0	N	0|1	C	2|2	n	0	n	0	C	1|1	n	0	n	0	C	3|4	n	0	C	1|1	T	2|2	n	0	C	1|1	n	0	C	1|1	C
T26937.1_52	AC.Combine.Locus_26937.1	52	T	T/C	T	1|1	n	0	T	7|7	T	1|1	n	0	n	0	n	0	N	0|1	T	2|2	n	0	n	0	T	1|1	n	0	n	0	T	3|4	n	0	T	1|1	C	2|2	n	0	T	1|1	n	0	T	1|1	T
T26937.1_65	AC.Combine.Locus_26937.1	65	G	G/A	n	0	n	0	G	5|5	G	1|1	n	0	n	0	n	0	N	0|1	G	2|2	n	0	n	0	n	0	n	0	n	0	G	2|3	n	0	n	0	A	2|2	n	0	G	1|1	n	0	G	1|1	G
T26937.1_415	AC.Combine.Locus_26937.1	415	A	A/G	n	0	n	0	G	3|3	G	1|1	n	0	n	0	n	0	A	1|1	n	0	n	0	n	0	G	1|1	n	0	n	0	R	1,2|3	n	0	n	0	A	2|2	n	0	G	1|1	n	0	n	0	n
T26995.5_761	AC.Combine.Locus_26995.5	761	T	T/C	n	0	C	27|27	C	59|59	C	16|16	C	47|47	C	26|26	C	15|15	C	26|26	n	0	n	0	n	0	C	58|58	C	17|17	C	17|17	C	28|28	n	0	C	17|17	Y	35,13|48	C	24|24	C	57|57	C	26|26	C	33|33	C
T27114.4_422	AC.Combine.Locus_27114.4	422	C	C/T	Y	12,5|17	Y	14,9|23	Y	51,20|71	Y	15,11|26	Y	18,16|34	Y	17,30|47	Y	18,8|26	C	27|32	Y	20,14|34	Y	19,14|33	Y	7,3|10	Y	13,12|25	Y	7,4|11	C	16|16	Y	24,18|42	n	0	C	38|38	Y	12,11|23	C	22|26	Y	25,26|51	Y	16,11|27	Y	21,10|31	C
T27114.4_566	AC.Combine.Locus_27114.4	566	A	A/G	R	62,20|82	R	46,22|68	R	123,40|163	R	51,32|83	R	54,47|101	R	48,91|140	R	45,29|74	R	75,17|92	R	45,36|81	R	45,36|81	R	19,11|30	R	41,38|79	R	19,8|27	A	40|40	R	63,39|102	n	0	A	80|80	R	44,37|81	R	72,13|85	R	61,60|121	R	50,36|86	R	68,26|94	A
T27114.4_578	AC.Combine.Locus_27114.4	578	A	A/G	R	68,22|90	R	49,24|73	R	124,43|167	R	53,33|86	R	56,49|105	R	49,95|144	R	47,30|77	R	78,18|96	R	47,37|84	R	49,36|85	R	23,12|35	R	43,40|83	R	19,10|29	A	42|42	R	65,41|106	n	0	A	84|84	R	46,39|85	R	75,13|88	R	65,64|129	R	52,38|90	R	69,27|96	A
T27160.1_842	AC.Combine.Locus_27160.1	842	C	C/T	Y	14,6|20	T	2|2	T	18|18	C	22|22	C	29|29	T	8|8	C	14|14	C	29|29	Y	6,2|8	C	5|6	T	14|14	Y	14,7|21	T	6|6	Y	14,4|18	Y	2,13|15	n	0	Y	5,8|13	C	21|21	Y	7,11|18	T	29|29	Y	12,6|18	T	6|6	C
T27160.1_851	AC.Combine.Locus_27160.1	851	A	A/G	R	14,6|20	G	2|2	G	18|18	A	25|25	A	29|29	G	10|10	A	14|14	A	31|31	R	6,2|8	A	6|7	G	14|14	R	18,9|27	G	7|7	R	13,4|17	R	3,15|18	n	0	R	5,9|14	A	21|21	R	9,13|22	G	31|31	R	15,8|23	G	9|9	A
T27188.1_1834	AC.Combine.Locus_27188.1	1834	A	A/G	R	49,20|69	R	8,24|32	A	148|148	R	18,17|35	R	31,48|79	G	44|44	R	23,22|45	A	106|106	A	43|43	R	57,24|81	A	68|68	R	37,37|74	R	9,12|21	R	26,19|45	G	27|27	n	0	A	41|41	R	23,49|72	G	132|132	R	37,15|52	R	38,46|84	R	47,37|84	G
T27188.1_1921	AC.Combine.Locus_27188.1	1921	C	C/T	Y	112,71|183	Y	16,61|77	C	352|353	Y	43,46|89	Y	60,102|162	T	107|107	Y	48,46|94	C	252|252	C	116|116	Y	137,73|210	C	178|178	Y	102,90|192	Y	28,24|52	Y	62,41|103	T	69|69	n	0	C	102|102	Y	60,116|176	T	289|289	Y	97,34|131	Y	107,105|212	Y	103,84|187	T
T27199.1_405	AC.Combine.Locus_27199.1	405	T	T/C	T	161|161	T	362|362	T	788|788	n	0	T	405|405	Y	2,2|4	N	0|2	n	0	T	147|147	T	223|225	N	0|2	T	203|203	T	113|113	T	199|199	T	219|219	n	0	T	233|233	T	194|194	T	131|131	T	99|100	n	0	T	242|242	T
T27269.1_95	AC.Combine.Locus_27269.1	95	A	A/G	A	12|12	R	23,11|34	G	32|32	A	19|19	G	21|21	R	3,3|6	R	6,12|18	R	12,8|20	R	7,7|14	G	9|9	G	8|8	G	9|9	R	2,7|9	G	10|10	A	15|15	n	0	R	3,7|10	R	7,6|13	G	26|26	R	9,7|16	R	11,24|35	A	29|29	R
T27414.9_1360	AC.Combine.Locus_27414.9	1360	G	G/A	R	2,3|5	G	5|5	R	2,3|5	n	0	G	4|4	G	2|3	G	2|2	G	4|4	G	1|1	G	2|2	G	3|3	N	0|2	N	0|1	n	0	G	10|10	n	0	n	0	G	3|3	R	3,4|7	G	6|6	G	1|2	n	0	N
T27414.9_1361	AC.Combine.Locus_27414.9	1361	C	C/A	M	2,2|4	C	5|5	M	2,3|5	n	0	C	4|4	C	1|2	C	2|2	C	3|3	C	1|1	C	2|2	C	3|3	N	0|2	N	0|1	n	0	C	10|10	n	0	n	0	C	2|2	M	2,4|6	C	5|5	C	1|2	n	0	N
T27414.9_1364	AC.Combine.Locus_27414.9	1364	C	C/A	C	1|2	C	5|5	C	1|3	n	0	C	2|2	C	1|2	C	2|2	C	1|1	C	1|1	C	2|2	C	3|3	N	0|2	N	0|1	n	0	C	9|9	n	0	n	0	C	2|2	M	2,3|5	C	3|3	C	1|2	n	0	N
T27578.7_1280	AC.Combine.Locus_27578.7	1280	G	G/A	n	0	n	0	n	0	G	16|16	G	11|12	R	4,8|12	R	2,4|6	N	0|1	n	0	R	4,11|15	n	0	G	5|6	G	1|1	R	5,6|11	G	4|4	n	0	n	0	G	10|12	G	9|11	R	3,11|14	R	5,13|18	n	0	R
T27579.1_1269	AC.Combine.Locus_27579.1	1269	G	G/C	G	3|3	G	11|11	G	13|13	G	5|5	G	6|6	n	0	n	0	G	4|4	n	0	n	0	n	0	n	0	n	0	G	16|16	G	3|3	n	0	G	16|16	G	4|5	G	4|4	n	0	G	4|4	G	2|2	G
T27579.1_1302	AC.Combine.Locus_27579.1	1302	A	A/G	A	5|5	A	11|11	A	12|12	A	4|4	A	7|7	n	0	n	0	A	4|4	n	0	n	0	n	0	n	0	A	1|1	A	19|19	A	1|1	n	0	A	16|16	A	3|4	A	6|6	A	1|1	A	5|5	A	2|2	A
T27677.3_1050	AC.Combine.Locus_27677.3	1050	T	T/C	T	1|2	T	2|2	T	3|3	T	5|5	n	0	n	0	Y	4,2|6	T	2|2	n	0	T	2|2	n	0	n	0	n	0	T	2|2	C	3|3	n	0	T	4|4	n	0	T	1|2	n	0	Y	2,1|3	N	0|1	T
T27677.3_1054	AC.Combine.Locus_27677.3	1054	G	G/A	G	2|3	G	2|2	A	3|4	R	3,3|6	n	0	n	0	R	2,5|7	A	2|2	n	0	A	2|2	n	0	n	0	n	0	G	1|2	G	3|3	n	0	A	5|5	n	0	G	1|2	n	0	G	4|4	G	1|1	N
T27677.3_1077	AC.Combine.Locus_27677.3	1077	G	G/C	G	5|6	S	2,2|4	S	6,4|10	S	5,4|9	G	1|2	S	3,2|5	S	7,3|10	S	3,2|5	G	1|2	n	0	N	0|1	G	4|5	G	2|3	G	5|6	S	5,2|7	n	0	C	6|7	G	2|3	C	3|4	n	0	G	4|4	G	2|3	S
T27677.3_1098	AC.Combine.Locus_27677.3	1098	T	T/C	Y	5,3|8	T	5|5	Y	3,6|9	T	12|13	Y	3,2|5	Y	3,2|5	Y	9,3|12	Y	3,2|5	T	1|2	N	0|1	T	2|2	Y	4,2|6	C	3|4	Y	2,7|9	Y	6,3|9	n	0	T	9|9	T	1|2	T	3|4	T	1|1	C	3|4	Y	2,2|4	Y
T27677.3_1114	AC.Combine.Locus_27677.3	1114	G	G/A	G	7|8	R	2,2|4	R	3,5|8	R	3,8|11	R	2,4|6	R	2,4|6	R	3,8|11	R	2,2|4	G	1|2	G	2|2	N	0|2	R	2,4|6	G	3|4	G	8|9	R	3,6|9	n	0	A	8|9	G	3|3	G	1|3	N	0|1	G	4|4	G	2|3	R
T27750.1_167	AC.Combine.Locus_27750.1	167	G	G/C	G	81|81	S	68,38|106	S	145,113|258	S	43,88|131	G	57|57	C	140|140	C	51|51	C	107|107	C	95|95	S	41,54|95	C	95|95	C	99|99	C	19|19	G	168|168	C	81|81	n	0	S	61,61|122	S	45,121|166	C	124|124	S	37,31|68	G	108|108	C	60|60	C
T27894.1_1223	AC.Combine.Locus_27894.1	1223	G	G/A	A	60|60	R	33,37|70	R	42,95|137	R	31,38|69	A	76|76	A	114|114	R	28,60|88	R	42,101|143	R	62,41|103	R	27,20|47	A	45|45	R	35,34|69	R	24,20|44	R	55,52|107	R	18,40|58	n	0	A	55|55	R	53,30|83	A	86|86	R	59,44|103	R	42,76|118	R	52,52|104	R
T27972.1_841	AC.Combine.Locus_27972.1	841	T	T/C	C	5|5	Y	51,32|83	T	53|53	T	13|13	Y	61,36|97	C	9|9	C	6|6	Y	20,21|41	T	15|15	C	46|46	n	0	T	6|6	T	16|17	Y	18,19|37	C	33|33	n	0	T	29|29	Y	35,11|46	Y	13,62|75	Y	14,110|124	C	53|53	Y	102,40|142	C
T27972.1_882	AC.Combine.Locus_27972.1	882	A	A/T	T	8|8	W	45,57|102	A	69|70	A	17|17	W	39,74|113	T	12|12	T	7|7	W	24,21|45	A	18|18	T	57|57	n	0	A	7|7	A	19|21	W	24,18|42	T	47|47	n	0	A	37|37	W	13,38|51	W	87,13|100	W	141,17|158	T	64|64	W	48,126|174	T
T28153.1_567	AC.Combine.Locus_28153.1	567	A	A/C	C	8|8	A	5|5	C	84|88	M	49,22|71	M	55,37|92	C	65|65	C	53|53	M	13,48|61	C	48|48	M	14,44|58	A	72|72	M	38,49|87	M	15,8|23	C	123|123	M	42,50|92	n	0	C	48|48	A	66|66	M	63,57|120	M	59,45|104	A	127|127	M	83,101|184	M
T28374.2_949	AC.Combine.Locus_28374.2	949	G	G/A	R	10,8|18	R	9,4|13	R	9,4|13	R	9,4|13	R	11,16|27	R	13,6|19	R	5,8|13	G	9|11	R	7,1|8	R	8,4|12	A	11|12	R	4,2|6	R	3,4|7	R	7,4|11	A	10|11	n	0	R	17,7|24	R	13,13|26	R	8,2|10	R	7,6|13	A	9|9	R	13,3|16	R
T28374.2_1267	AC.Combine.Locus_28374.2	1267	C	C/A	M	9,10|19	C	12|14	M	3,11|14	M	3,10|13	M	9,17|26	M	15,7|22	M	4,11|15	C	9|11	M	6,3|9	M	7,8|15	M	6,6|12	M	3,3|6	M	2,5|7	M	4,9|13	M	6,10|16	n	0	M	17,9|26	M	7,20|27	M	4,7|11	M	5,9|14	C	10|10	M	7,12|19	M
T28384.1_364	AC.Combine.Locus_28384.1	364	G	G/A	A	7|7	G	8|9	R	4,9|13	G	2|3	N	0|1	G	21|21	G	12|12	G	12|12	G	10|10	G	1|2	G	2|2	G	4|4	G	2|2	n	0	G	4|4	n	0	R	2,2|4	R	2,5|7	G	10|10	R	2,4|6	n	0	G	8|8	G
T28473.1_1555	AC.Combine.Locus_28473.1	1555	T	T/C	T	81|82	T	182|182	T	167|167	T	77|80	T	14|16	T	127|128	T	109|109	T	104|106	T	19|22	T	53|53	C	3|3	T	33|33	T	12|12	N	0|1	T	126|126	n	0	T	286|286	C	6|6	T	182|183	T	107|108	T	274|274	C	4|4	T
T28640.4_2089	AC.Combine.Locus_28640.4	2089	A	A/G	G	80|80	A	89|89	A	219|219	A	72|72	R	36,48|84	R	44,44|88	A	37|37	G	159|159	R	29,32|61	G	118|118	R	29,36|66	R	41,68|109	R	4,21|25	G	75|75	R	16,48|64	n	0	A	96|96	A	133|133	A	143|143	R	43,67|110	R	57,81|138	G	69|69	R
T28657.1_932	AC.Combine.Locus_28657.1	932	G	G/C	G	2|3	C	3|3	S	2,2|4	C	2|2	G	1|2	C	3|3	G	2|3	G	2|2	N	0|1	G	1|1	G	1|1	C	2|2	N	0|1	G	2|2	C	3|3	n	0	C	2|2	N	0|1	G	1|1	G	7|7	N	0|1	n	0	n
T28740.1_751	AC.Combine.Locus_28740.1	751	G	G/A	G	2|2	N	0|1	A	2|2	G	2|2	G	1|1	A	1|1	G	1|1	G	1|1	n	0	R	1,1|2	n	0	G	3|3	n	0	n	0	G	2|2	n	0	n	0	n	0	R	1,2|3	A	1|1	n	0	G	1|1	G
T28842.1_531	AC.Combine.Locus_28842.1	531	G	G/C	n	0	n	0	n	0	n	0	C	13|13	G	5|5	n	0	G	3|3	G	7|7	G	4|4	n	0	n	0	n	0	n	0	G	5|5	n	0	G	5|5	n	0	n	0	n	0	n	0	n	0	G
T28842.1_598	AC.Combine.Locus_28842.1	598	A	A/G	A	4|4	n	0	n	0	n	0	n	0	A	7|7	n	0	A	2|2	A	8|8	G	4|4	n	0	n	0	n	0	n	0	G	5|5	n	0	A	6|6	n	0	n	0	n	0	n	0	A	5|5	A
T28842.1_612	AC.Combine.Locus_28842.1	612	T	T/A	T	4|4	n	0	n	0	n	0	n	0	A	7|7	n	0	N	0|2	A	8|8	n	0	n	0	n	0	n	0	n	0	n	0	n	0	A	6|6	n	0	n	0	n	0	n	0	T	5|5	W
T28842.2_1800	AC.Combine.Locus_28842.2	1800	C	C/T	C	4|5	C	4|4	N	0|1	C	9|9	C	5|5	C	5|6	C	4|4	C	5|5	C	4|4	Y	1,2|3	n	0	Y	3,2|5	C	1|1	C	2|2	C	6|7	n	0	Y	4,2|6	C	2|3	C	5|5	N	0|1	C	5|5	n	0	C
T28842.2_2249	AC.Combine.Locus_28842.2	2249	C	C/G	C	4|5	C	5|5	G	1|1	C	8|8	C	5|5	C	5|6	C	4|4	C	4|4	C	6|6	S	2,1|3	n	0	C	3|3	C	1|1	C	2|2	C	6|7	n	0	C	4|5	S	1,2|3	C	4|4	G	2|2	C	5|5	n	0	C
T28994.1_805	AC.Combine.Locus_28994.1	805	G	G/A	R	80,49|129	A	325|325	R	172,201|373	R	79,105|184	R	41,127|168	R	211,298|509	R	17,69|86	R	134,191|325	R	183,156|339	R	60,183|243	G	213|213	R	127,121|248	A	31|31	R	76,124|200	A	265|265	n	0	G	412|412	R	229,70|299	G	507|507	G	168|168	G	209|209	A	377|377	G
T29023.1_128	AC.Combine.Locus_29023.1	128	A	A/T	n	0	A	1|1	N	0|1	n	0	N	0|1	A	1|1	A	1|1	n	0	W	2,2|4	n	0	A	1|3	W	2,3|5	n	0	A	1|2	A	2|3	n	0	A	1|2	A	1|2	n	0	n	0	A	2|3	A	4|5	n
T29023.1_161	AC.Combine.Locus_29023.1	161	A	A/C	A	1|1	N	0|1	C	5|5	n	0	A	4|4	A	1|2	A	1|1	A	2|2	A	1|2	C	2|2	C	4|4	M	2,4|6	n	0	N	0|1	A	1|2	n	0	C	2|2	A	3|3	A	1|1	N	0|1	C	3|4	C	4|4	n
T29023.1_610	AC.Combine.Locus_29023.1	610	T	T/C	T	2|2	T	1|1	N	0|1	T	3|3	T	2|2	T	1|2	T	2|2	T	4|4	T	1|1	T	1|1	N	0|1	Y	2,2|4	n	0	T	1|1	n	0	n	0	Y	2,2|4	T	1|1	T	2|3	n	0	T	3|3	N	0|1	T
T29023.1_612	AC.Combine.Locus_29023.1	612	T	T/C	T	2|2	T	1|1	N	0|1	T	2|2	T	2|2	T	1|2	T	2|2	T	4|4	T	1|1	T	1|1	N	0|1	Y	2,2|4	n	0	T	1|1	n	0	n	0	Y	2,2|4	T	1|1	T	2|3	n	0	T	3|3	N	0|1	T
T29254.3_62	AC.Combine.Locus_29254.3	62	A	A/T	n	0	T	3|3	A	1|1	n	0	n	0	n	0	n	0	n	0	n	0	n	0	n	0	n	0	A	1|1	n	0	n	0	n	0	n	0	T	17|17	n	0	A	5|5	n	0	n	0	n
T29378.1_719	AC.Combine.Locus_29378.1	719	C	C/T	C	234|234	T	358|358	T	672|672	T	155|157	Y	77,178|255	Y	317,213|530	T	134|134	C	633|633	C	213|213	C	162|162	Y	139,100|239	C	277|277	T	39|41	Y	155,78|233	Y	46,73|119	n	0	T	320|320	T	519|521	Y	191,60|251	Y	111,104|215	Y	126,160|286	Y	139,145|284	Y
T29406.1_449	AC.Combine.Locus_29406.1	449	A	A/G	R	12,2|14	G	24|24	R	20,21|41	A	13|13	R	22,40|62	R	14,27|41	G	12|13	R	7,42|49	G	11|12	R	26,16|42	A	13|13	R	21,27|48	G	4|4	A	14|14	G	5|5	n	0	A	33|33	R	43,21|64	A	42|42	A	24|24	G	15|15	G	39|39	R
T29406.1_494	AC.Combine.Locus_29406.1	494	C	C/T	C	10|11	T	11|11	Y	7,18|25	C	9|9	Y	10,26|36	Y	9,18|27	Y	2,9|11	Y	5,24|29	T	9|10	Y	16,8|24	C	8|8	Y	13,15|28	T	2|2	C	12|12	n	0	n	0	C	22|22	Y	28,16|44	C	24|24	C	13|13	T	10|10	T	22|22	Y
T29590.1_194	AC.Combine.Locus_29590.1	194	T	T/C	Y	95,43|138	C	100|100	T	342|342	Y	100,37|137	Y	90,142|232	Y	100,71|171	Y	57,22|79	Y	109,98|207	C	87|87	Y	169,60|229	T	149|149	Y	48,121|169	C	53|53	T	80|80	C	115|115	n	0	T	171|171	Y	162,67|229	T	235|235	T	119|119	T	158|158	C	154|154	T
T29590.1_208	AC.Combine.Locus_29590.1	208	T	T/G	K	95,44|139	G	100|100	T	344|344	K	101,37|138	K	89,142|231	K	98,72|170	K	55,20|75	K	112,98|210	G	89|89	K	169,61|230	T	144|144	K	46,123|169	G	53|53	T	81|81	G	117|117	n	0	T	169|169	K	162,65|227	T	234|234	T	116|116	T	155|155	G	154|154	T
T29669.6_1896	AC.Combine.Locus_29669.6	1896	G	G/T	T	2|2	G	3|3	G	1|2	G	3|3	K	2,3|5	n	0	T	6|6	G	4|5	G	1|1	T	2|2	G	3|3	K	5,4|9	T	2|2	T	2|2	n	0	n	0	N	0|1	G	7|7	K	1,2|3	G	1|1	G	6|6	K	5,2|7	G
T29669.6_1921	AC.Combine.Locus_29669.6	1921	T	T/C	N	0|1	T	2|2	n	0	T	2|2	Y	3,2|5	n	0	C	6|6	T	4|5	T	2|2	N	0|1	T	2|2	Y	4,3|7	C	2|2	N	0|1	n	0	n	0	C	1|1	T	5|5	n	0	n	0	T	4|4	Y	2,2|4	T
T29669.6_2110	AC.Combine.Locus_29669.6	2110	G	G/A	A	2|2	G	5|5	R	6,2|8	R	3,2|5	A	5|5	A	2|2	A	12|12	R	2,5|7	G	7|7	A	4|4	G	3|3	R	6,5|11	A	2|2	A	3|3	n	0	n	0	n	0	G	8|8	R	2,1|3	G	2|3	G	10|10	R	2,3|5	G
T29717.1_165	AC.Combine.Locus_29717.1	165	G	G/A	R	108,183|291	G	568|568	R	317,604|921	R	108,238|346	G	403|403	R	153,337|490	R	53,138|191	R	206,495|701	R	273,288|561	R	241,198|439	R	112,203|315	G	757|757	G	97|97	R	147,314|461	G	319|319	n	0	R	261,353|614	R	198,607|805	R	155,351|506	R	71,180|251	R	123,371|494	R	101,376|477	R
T30152.1_571	AC.Combine.Locus_30152.1	571	G	G/C	S	2,2|4	C	2|2	C	2|2	C	1|1	n	0	C	2|2	G	1|1	n	0	n	0	n	0	n	0	n	0	n	0	G	1|1	n	0	n	0	n	0	G	1|1	G	1|1	G	1|1	n	0	n	0	C
T30152.1_596	AC.Combine.Locus_30152.1	596	A	A/C	M	1,2|3	C	2|2	M	2,2|4	n	0	n	0	N	0|1	A	1|1	n	0	n	0	n	0	n	0	n	0	n	0	n	0	n	0	n	0	n	0	A	1|1	A	1|1	A	1|1	n	0	n	0	N
T30203.1_521	AC.Combine.Locus_30203.1	521	G	G/A	A	12|12	A	5|5	A	19|19	A	7|7	n	0	n	0	n	0	n	0	n	0	n	0	n	0	G	6|7	N	0|1	n	0	G	17|17	n	0	A	6|6	n	0	A	10|10	n	0	n	0	R	4,10|14	A
T30203.1_688	AC.Combine.Locus_30203.1	688	T	T/C	Y	17,2|19	C	6|6	C	22|22	C	13|13	n	0	n	0	n	0	T	26|26	T	12|12	n	0	n	0	T	9|10	C	3|3	n	0	T	16|16	n	0	C	8|8	n	0	C	21|21	n	0	n	0	T	40|43	C
T30237.1_99	AC.Combine.Locus_30237.1	99	C	C/T	Y	5,2|7	T	3|4	Y	17,11|28	C	6|6	C	27|27	T	14|14	C	6|7	Y	6,9|15	Y	3,10|13	C	15|15	C	4|4	T	9|9	n	0	C	19|19	T	4|4	n	0	Y	6,4|10	C	16|16	Y	5,2|7	C	6|6	Y	12,4|16	Y	9,11|20	Y
T30237.1_167	AC.Combine.Locus_30237.1	167	C	C/A	C	3|4	C	2|2	M	5,15|20	C	4|5	M	4,9|14	M	2,7|9	M	2,4|6	C	2|2	C	3|4	C	6|7	C	1|1	C	3|3	n	0	C	9|12	C	1|1	n	0	C	3|3	M	3,8|11	C	2|2	C	2|3	M	3,7|10	C	8|10	C
T30237.1_168	AC.Combine.Locus_30237.1	168	T	T/G	T	3|4	T	2|3	K	5,15|20	T	4|5	K	4,7|12	K	2,6|8	K	2,4|6	T	2|2	K	2,3|5	T	6|7	T	1|1	T	1|1	n	0	T	9|12	T	1|1	n	0	T	3|4	K	4,8|12	T	2|3	T	2|3	K	4,5|9	T	7|9	T
T30237.1_173	AC.Combine.Locus_30237.1	173	T	T/G	T	6|7	T	3|3	K	9,15|24	K	3,3|6	K	7,11|18	T	10|10	K	3,4|7	T	6|7	T	10|11	K	5,6|11	N	0|1	T	5|5	n	0	K	8,7|15	T	2|2	n	0	T	5|5	K	4,8|12	T	4|5	K	2,3|5	K	3,8|11	K	3,9|12	K
T30237.1_174	AC.Combine.Locus_30237.1	174	A	A/T	A	6|6	A	3|3	W	15,9|24	W	3,3|6	W	11,7|18	A	11|11	W	4,3|7	A	6|7	A	10|11	W	6,5|11	N	0|1	A	5|5	n	0	W	7,8|15	A	2|2	n	0	A	6|6	W	9,4|13	A	4|5	A	3|3	W	9,3|12	W	11,3|14	W
T30237.1_213	AC.Combine.Locus_30237.1	213	T	T/C	Y	2,7|9	Y	4,1|5	Y	11,21|32	T	9|9	T	27|27	Y	13,3|16	T	7|8	Y	11,6|17	Y	10,3|13	T	15|15	T	4|4	C	9|9	n	0	T	19|19	C	5|5	n	0	Y	6,3|9	T	17|17	Y	2,7|9	T	5|5	Y	6,13|19	Y	13,9|22	Y
T30755.3_441	AC.Combine.Locus_30755.3	441	A	A/G	A	51|51	A	81|81	A	200|200	A	64|69	A	115|115	R	8,6|14	A	18|21	A	33|36	A	129|129	A	32|34	G	6|6	A	83|85	A	14|16	A	61|62	A	162|162	n	0	A	30|33	A	32|35	A	83|85	A	36|40	A	101|101	A	71|73	A
T30755.3_472	AC.Combine.Locus_30755.3	472	T	T/A	T	52|52	T	75|75	T	182|182	T	58|60	T	106|106	W	4,8|12	T	16|17	T	28|30	T	117|117	T	28|30	A	4|4	T	76|78	T	12|14	T	56|58	T	149|149	n	0	T	25|27	T	28|29	T	70|71	T	32|36	T	94|94	T	66|69	T
T30755.3_530	AC.Combine.Locus_30755.3	530	T	T/A	n	0	n	0	n	0	N	0|1	T	2|2	A	4|4	N	0|1	n	0	n	0	T	1|1	A	4|4	N	0|1	T	1|2	N	0|2	T	1|1	n	0	N	0|2	T	1|3	N	0|1	A	4|4	n	0	A	3|3	T
T30918.1_1578	AC.Combine.Locus_30918.1	1578	C	C/T	C	1|1	n	0	n	0	C	1|1	C	5|5	n	0	n	0	C	2|2	C	1|1	C	1|1	n	0	C	3|3	n	0	C	1|1	C	4|5	n	0	n	0	C	1|1	n	0	n	0	C	2|2	n	0	C
T31010.3_922	AC.Combine.Locus_31010.3	922	C	C/T	C	3|3	C	4|4	C	11|11	C	6|6	C	3|3	C	5|5	C	3|3	C	1|1	C	3|3	C	1|1	C	1|1	C	2|2	C	2|2	C	6|6	C	2|2	n	0	C	5|5	C	5|5	C	4|4	C	6|6	C	3|3	C	3|3	C
T31010.3_1330	AC.Combine.Locus_31010.3	1330	A	A/C	A	3|3	A	3|3	A	5|5	A	5|5	A	2|2	A	4|4	n	0	n	0	A	2|2	A	1|1	n	0	A	1|1	A	2|2	A	4|4	A	2|2	n	0	A	1|1	A	3|3	A	3|3	A	4|4	A	3|3	A	1|1	A
T31401.1_2851	AC.Combine.Locus_31401.1	2851	A	A/T	N	0|1	T	3|3	T	5|5	N	0|1	T	9|9	T	2|2	N	0|2	n	0	T	3|3	T	3|3	T	2|2	T	5|5	n	0	T	3|3	T	3|3	n	0	T	10|10	W	1,7|8	T	7|7	N	0|1	T	3|3	T	3|3	T
T31470.1_1859	AC.Combine.Locus_31470.1	1859	T	T/C	Y	7,4|11	T	25|25	Y	16,4|20	Y	6,9|15	Y	6,8|14	C	23|23	T	21|21	T	35|35	Y	7,3|10	Y	11,7|18	C	11|11	Y	8,20|28	Y	6,2|8	T	21|21	Y	13,7|20	n	0	Y	9,13|22	Y	6,20|26	Y	7,10|17	C	11|11	C	17|17	C	15|15	T
T31470.1_1880	AC.Combine.Locus_31470.1	1880	C	C/T	Y	3,8|11	C	26|26	Y	4,16|20	Y	8,6|14	Y	7,7|14	T	21|21	C	22|23	C	34|34	Y	3,9|12	Y	7,11|18	T	11|11	Y	21,9|30	Y	2,6|8	C	22|22	Y	7,13|20	n	0	Y	13,8|21	Y	19,5|24	Y	9,7|16	T	11|11	T	17|17	T	16|16	C
T31482.3_362	AC.Combine.Locus_31482.3	362	T	T/C	T	2|2	T	1|1	T	4|4	Y	7,2|9	N	0|1	T	5|5	C	3|4	T	2|2	T	2|2	n	0	n	0	T	1|1	n	0	n	0	N	0|1	n	0	C	2|2	Y	2,1|3	C	3|3	N	0|1	C	3|3	N	0|1	C
T32351.1_83	AC.Combine.Locus_32351.1	83	A	A/C	C	12|12	M	5,11|16	M	15,18|33	C	13|13	C	22|22	A	37|37	M	12,9|21	M	7,11|18	A	9|9	M	6,7|13	M	5,6|11	A	13|13	n	0	C	6|6	A	14|14	n	0	C	11|11	M	9,3|12	A	14|14	M	3,9|12	C	2|2	A	18|18	M
T32351.1_92	AC.Combine.Locus_32351.1	92	T	T/C	C	12|12	Y	10,5|15	Y	17,15|32	C	13|13	C	21|21	T	33|33	Y	9,12|21	Y	10,7|17	T	9|9	Y	8,3|11	Y	5,5|10	T	13|13	n	0	C	6|6	T	14|14	n	0	C	9|9	T	9|11	T	13|13	Y	9,3|12	N	0|2	T	18|18	Y
T32546.1_309	AC.Combine.Locus_32546.1	309	C	C/T	C	2|2	n	0	C	7|7	C	3|4	n	0	C	1|2	T	2|2	C	3|3	C	1|1	n	0	n	0	C	2|3	N	0|1	C	2|2	C	7|8	n	0	C	2|3	C	4|4	N	0|1	C	4|5	C	2|2	Y	6,2|8	Y
T32618.3_62	AC.Combine.Locus_32618.3	62	A	A/C	M	31,23|54	C	56|56	C	80|80	C	60|60	C	44|44	M	55,35|90	C	42|42	A	85|85	M	26,10|36	A	41|41	M	12,24|36	M	19,24|43	M	7,7|14	M	28,13|41	M	36,30|66	n	0	C	54|54	M	30,23|53	C	58|58	M	6,11|17	M	32,37|69	M	27,27|54	C
T32659.2_53	AC.Combine.Locus_32659.2	53	C	C/T	T	3|4	C	7|7	Y	6,2|8	C	2|2	C	2|2	Y	5,2|7	Y	1,5|6	n	0	C	4|4	C	5|5	C	7|7	C	7|7	C	3|3	Y	4,2|6	C	3|3	n	0	C	9|11	Y	5,2|7	Y	3,2|5	T	2|2	Y	3,3|6	C	5|5	C
T32659.2_154	AC.Combine.Locus_32659.2	154	A	A/G	R	1,4|5	A	8|10	R	5,3|8	A	3|3	A	2|2	A	5|6	R	1,4|5	A	1|1	A	6|6	R	7,3|10	A	10|10	R	5,2|7	A	3|4	R	7,3|10	A	3|3	n	0	R	11,3|14	R	6,3|9	A	4|5	R	2,3|5	R	3,3|6	A	7|8	R
T32858.1_684	AC.Combine.Locus_32858.1	684	T	T/A	T	2|3	T	5|6	T	2|3	T	4|4	T	3|3	T	4|4	T	3|3	W	2,3|5	T	5|5	T	2|2	n	0	T	11|11	T	1|1	T	4|4	T	7|7	n	0	T	3|3	T	13|13	T	2|3	T	3|3	T	5|5	T	8|8	T
T32858.1_686	AC.Combine.Locus_32858.1	686	A	A/C	A	2|3	A	3|4	A	2|3	A	3|4	A	3|3	A	3|4	A	3|3	C	3|4	M	4,2|6	A	2|2	n	0	A	9|10	A	1|1	A	4|5	A	6|6	n	0	A	3|3	M	8,4|12	A	1|3	A	2|3	A	3|4	A	5|5	A
T32858.1_688	AC.Combine.Locus_32858.1	688	A	A/G	A	1|2	R	2,2|4	R	2,4|6	A	3|4	A	3|3	R	2,2|4	A	3|3	G	3|4	R	4,2|6	A	2|2	n	0	R	7,2|9	A	1|1	A	2|3	A	4|5	n	0	A	3|4	R	8,4|12	G	3|4	A	2|3	R	3,2|5	A	5|5	A
T32858.1_691	AC.Combine.Locus_32858.1	691	G	G/A	G	1|2	R	2,2|4	R	2,4|6	G	1|3	A	3|3	R	2,3|5	A	3|4	G	3|4	R	4,2|6	N	0|2	n	0	R	5,3|8	n	0	G	1|1	A	3|4	n	0	G	3|3	R	6,5|11	G	3|4	G	1|3	G	2|3	A	3|4	A
T32858.1_692	AC.Combine.Locus_32858.1	692	T	T/A	T	1|2	W	2,2|4	W	2,5|7	T	1|3	A	3|3	W	2,3|5	A	3|4	T	3|4	W	4,2|6	N	0|1	n	0	W	3,3|6	n	0	T	1|1	A	3|4	n	0	T	3|3	W	6,5|11	T	3|4	T	1|3	T	2|3	W	3,2|5	W
T32858.1_695	AC.Combine.Locus_32858.1	695	G	G/A	G	2|3	R	2,2|4	R	2,5|7	G	1|3	N	0|2	G	4|5	G	1|2	G	4|4	R	3,2|5	N	0|1	n	0	R	3,3|6	n	0	G	2|2	R	3,2|5	n	0	G	3|3	R	2,6|8	G	3|3	G	1|2	G	2|2	R	3,2|5	R
T32858.1_699	AC.Combine.Locus_32858.1	699	T	T/C	T	2|2	T	2|2	T	5|6	T	1|1	N	0|1	T	4|4	T	2|3	T	5|5	T	3|3	T	2|3	n	0	T	5|6	n	0	T	4|4	T	2|2	n	0	T	4|4	T	6|7	T	3|3	T	1|1	T	3|3	T	2|2	T
T32867.1_261	AC.Combine.Locus_32867.1	261	T	T/C	n	0	n	0	C	7|7	n	0	n	0	n	0	T	7|7	n	0	T	7|7	N	0|1	C	3|3	C	13|13	T	8|9	n	0	Y	4,12|16	n	0	C	4|4	C	5|5	C	3|3	T	19|21	C	4|4	T	6|6	Y
T32867.1_284	AC.Combine.Locus_32867.1	284	A	A/G	n	0	n	0	G	7|7	n	0	n	0	n	0	A	7|7	n	0	A	9|9	N	0|1	G	2|2	G	13|13	A	8|9	n	0	A	13|16	n	0	G	4|4	G	4|4	G	3|3	A	20|22	G	3|3	A	6|6	R
T32867.1_301	AC.Combine.Locus_32867.1	301	T	T/G	n	0	n	0	G	6|6	n	0	n	0	n	0	T	7|7	n	0	T	5|5	n	0	G	2|2	G	11|11	T	8|9	n	0	K	3,12|15	n	0	G	4|4	G	4|4	G	3|3	T	20|22	G	3|3	T	4|4	K
T34247.1_624	AC.Combine.Locus_34247.1	624	A	A/G	G	4|4	G	11|11	G	10|10	A	132|132	A	75|77	A	138|138	A	135|135	A	198|198	A	51|54	A	99|99	G	1|1	A	47|48	G	2|2	A	14|16	G	5|5	n	0	A	38|38	A	55|58	A	54|57	A	39|40	A	120|120	G	5|5	A
T34319.1_233	AC.Combine.Locus_34319.1	233	A	A/G	n	0	A	2|2	A	2|2	G	4|4	A	2|2	R	2,2|4	n	0	A	1|2	G	3|3	n	0	N	0|1	n	0	N	0|1	N	0|1	A	1|1	n	0	A	4|4	N	0|1	A	3|3	A	1|2	A	1|1	G	6|6	A
T34390.1_484	AC.Combine.Locus_34390.1	484	C	C/T	C	8|8	n	0	C	13|13	C	9|9	C	27|27	C	25|25	Y	4,2|6	T	4|4	C	34|39	T	15|15	T	2|2	C	28|28	T	2|2	T	10|10	T	5|5	n	0	T	10|10	T	8|8	T	2|2	T	6|6	T	6|6	T	2|2	T
T34390.1_532	AC.Combine.Locus_34390.1	532	G	G/C	G	9|9	n	0	G	12|12	G	8|9	G	27|27	G	25|25	G	3|4	C	3|3	G	33|36	C	2|2	n	0	G	29|29	n	0	C	3|3	C	2|2	n	0	C	2|2	C	4|4	n	0	C	2|2	C	4|4	n	0	C
T34390.1_556	AC.Combine.Locus_34390.1	556	G	G/A	G	11|11	n	0	G	19|19	G	10|10	G	37|37	G	35|35	G	5|5	n	0	G	45|47	A	5|5	n	0	G	36|36	A	1|1	A	4|4	A	3|3	n	0	A	6|6	A	2|2	A	1|1	A	2|2	A	3|3	A	1|1	A
T34390.1_571	AC.Combine.Locus_34390.1	571	A	A/G	A	3|3	n	0	A	9|9	R	2,1|3	A	16|16	A	14|14	A	2|2	n	0	R	17,4|21	G	6|6	n	0	A	14|14	G	1|1	G	5|5	G	3|3	n	0	G	7|7	G	4|4	G	2|2	G	2|2	G	4|4	G	1|1	G
T34443.1_1330	AC.Combine.Locus_34443.1	1330	C	C/T	C	1|1	C	7|7	C	3|4	C	1|1	C	5|5	T	2|2	C	4|4	C	12|12	n	0	C	2|2	n	0	C	2|2	n	0	C	3|3	C	4|4	n	0	C	2|3	C	7|7	C	2|2	n	0	n	0	n	0	C
T34544.1_777	AC.Combine.Locus_34544.1	777	T	T/A	W	60,39|99	A	350|350	T	546|546	T	144|144	T	284|284	T	468|468	W	13,39|52	A	367|367	W	32,77|109	W	142,147|289	W	35,125|160	T	232|232	T	54|54	W	162,122|284	W	40,85|125	n	0	T	245|245	A	398|398	T	309|309	T	97|97	A	184|184	W	178,126|304	W
T34722.2_229	AC.Combine.Locus_34722.2	229	T	T/C	n	0	n	0	C	43|43	n	0	n	0	C	89|89	n	0	n	0	n	0	C	90|90	C	51|55	C	165|165	C	19|19	n	0	C	15|15	n	0	n	0	C	63|63	C	213|213	C	86|86	C	110|110	Y	111,16|127	n
T34722.2_283	AC.Combine.Locus_34722.2	283	C	C/T	n	0	n	0	T	18|18	n	0	n	0	T	34|34	n	0	n	0	n	0	T	40|40	T	19|21	T	85|85	T	8|8	n	0	T	6|6	n	0	n	0	T	17|17	T	92|92	T	36|36	T	49|49	Y	7,42|49	n
T34722.2_305	AC.Combine.Locus_34722.2	305	C	C/T	n	0	n	0	T	40|40	n	0	n	0	T	82|82	n	0	n	0	n	0	T	81|81	Y	5,41|46	T	153|153	T	18|18	n	0	T	12|12	n	0	n	0	T	59|59	T	193|193	T	80|80	T	107|108	Y	16,106|122	n
T34722.2_339	AC.Combine.Locus_34722.2	339	T	T/C	n	0	n	0	C	43|43	n	0	n	0	C	89|89	n	0	n	0	n	0	C	94|94	Y	50,6|56	C	173|173	C	20|20	n	0	C	14|14	n	0	n	0	C	61|61	C	218|218	C	87|87	C	116|116	Y	115,17|132	n
T34805.1_53	AC.Combine.Locus_34805.1	53	T	T/C	C	155|155	Y	100,63|163	Y	160,187|347	Y	51,58|109	C	206|206	T	228|228	T	68|68	T	176|176	T	148|148	Y	33,98|131	T	168|168	T	145|145	T	58|58	C	157|157	T	244|244	n	0	Y	130,88|218	Y	65,85|150	T	221|221	Y	58,87|145	C	184|184	T	212|212	T
T34920.1_2773	AC.Combine.Locus_34920.1	2773	A	A/T	W	4,2|6	T	2|2	A	1|1	A	2|3	T	1|1	n	0	A	3|3	n	0	n	0	T	1|1	A	2|2	A	2|2	n	0	A	1|1	n	0	n	0	n	0	A	1|1	N	0|1	n	0	A	1|1	W	1,1|2	T
T34972.1_59	AC.Combine.Locus_34972.1	59	C	C/A	n	0	C	1|2	M	5,2|7	C	26|26	C	37|38	C	39|39	C	19|19	C	52|52	C	13|13	C	26|26	M	2,1|3	C	26|26	C	9|9	C	6|6	M	4,3|7	n	0	C	22|22	C	19|20	C	62|62	C	22|23	C	29|29	N	0|1	C
T34972.1_84	AC.Combine.Locus_34972.1	84	T	T/C	C	2|2	C	3|3	C	14|14	T	19|19	T	23|26	T	24|24	T	12|12	T	32|32	T	8|8	T	18|19	C	2|2	T	19|21	T	6|6	T	5|5	C	4|4	n	0	Y	3,11|14	Y	2,12|14	T	35|38	T	14|15	T	15|15	C	2|2	T
T34972.1_90	AC.Combine.Locus_34972.1	90	A	A/T	T	2|2	T	3|3	T	15|15	A	19|19	A	22|25	A	24|24	A	12|12	A	34|34	A	8|8	A	18|19	T	3|3	A	19|22	A	6|6	A	7|7	T	5|5	n	0	W	11,3|14	A	12|14	A	37|40	A	14|15	A	16|16	T	3|3	A
T35005.1_204	AC.Combine.Locus_35005.1	204	C	C/T	Y	80,87|167	n	0	Y	468,620|1088	Y	108,86|194	Y	186,71|257	Y	147,156|303	Y	54,48|102	Y	317,319|636	Y	83,84|167	Y	108,105|213	Y	71,132|203	Y	214,290|504	Y	3,14|17	Y	146,53|199	Y	64,43|107	n	0	n	0	Y	398,221|619	T	9|9	Y	19,103|122	Y	127,179|306	Y	141,206|347	Y
T35005.1_218	AC.Combine.Locus_35005.1	218	A	A/G	R	80,88|168	n	0	R	463,625|1088	R	106,86|192	R	185,71|256	R	146,158|304	R	54,49|103	R	316,325|641	R	85,85|170	R	107,109|216	R	70,136|206	R	208,292|500	R	3,14|17	R	143,53|196	R	65,43|108	n	0	n	0	R	392,222|614	G	9|9	R	20,107|127	R	124,181|305	R	138,205|343	R
T35025.1_270	AC.Combine.Locus_35025.1	270	C	C/T	Y	14,13|27	Y	5,18|23	C	54|54	C	16|16	C	24|24	C	29|29	C	19|19	T	20|20	T	7|7	T	18|18	Y	12,8|20	Y	19,11|30	C	14|14	Y	13,13|26	Y	13,13|26	n	0	C	29|29	T	28|28	C	31|31	C	12|12	T	21|21	Y	12,11|23	Y
T35025.1_445	AC.Combine.Locus_35025.1	445	T	T/A	W	7,8|15	W	11,4|15	T	29|29	T	9|9	T	15|15	T	14|14	T	9|9	A	9|9	A	3|3	A	9|9	W	4,3|7	T	14|17	T	12|12	W	9,6|15	W	5,8|13	n	0	T	25|25	A	16|16	T	18|18	T	8|8	A	17|17	W	9,10|19	W
T35698.2_1081	AC.Combine.Locus_35698.2	1081	G	G/A	G	48|48	G	41|41	G	90|90	R	15,44|59	G	31|31	G	49|49	R	14,35|49	R	9,34|43	R	7,21|28	R	33,37|70	R	7,13|20	G	51|51	R	4,3|7	R	7,39|46	R	16,27|43	n	0	G	65|68	G	68|77	R	14,53|67	R	11,42|53	R	30,36|66	R	12,54|66	R
T35698.2_1090	AC.Combine.Locus_35698.2	1090	C	C/G	C	48|48	C	44|44	C	92|92	S	18,44|62	C	31|31	C	51|51	S	14,36|50	S	10,37|47	S	8,22|30	S	34,37|71	S	9,16|25	C	54|54	S	4,4|8	S	8,40|48	S	19,29|48	n	0	C	68|73	S	10,72|82	S	17,54|71	S	13,43|56	S	32,39|71	S	12,55|67	S
T35733.1_627	AC.Combine.Locus_35733.1	627	A	A/G	G	19|19	A	4|5	A	9|9	G	17|17	A	9|9	G	31|31	A	15|15	R	4,6|10	A	13|13	A	14|14	A	6|6	R	9,3|12	R	2,3|5	R	9,10|19	G	15|15	n	0	A	10|10	R	9,8|17	A	9|9	G	18|18	R	2,15|17	G	9|9	R
T35733.1_806	AC.Combine.Locus_35733.1	806	C	C/G	G	26|26	S	2,7|9	C	27|27	G	29|29	C	14|14	G	51|51	C	26|26	S	17,5|22	C	22|22	C	19|19	C	16|16	S	8,10|18	S	4,3|7	S	17,12|29	G	29|29	n	0	C	17|17	S	9,15|24	C	15|15	G	26|26	S	25,6|31	G	13|13	S
T36009.2_1382	AC.Combine.Locus_36009.2	1382	T	T/C	Y	29,17|46	T	85|85	Y	335,186|521	Y	106,84|190	C	356|356	Y	188,50|238	T	66|66	Y	96,109|205	Y	30,76|106	Y	293,104|397	C	169|169	Y	89,66|155	T	88|88	T	112|112	T	172|172	n	0	C	322|322	Y	145,128|273	C	308|308	C	240|240	C	310|310	T	269|269	C
T36245.4_182	AC.Combine.Locus_36245.4	182	A	A/G	A	1|1	n	0	G	4|4	A	1|2	A	1|1	G	3|3	n	0	N	0|1	A	1|2	N	0|1	n	0	A	2|2	n	0	A	1|1	N	0|1	n	0	G	7|7	A	1|1	A	1|1	G	3|3	N	0|1	n	0	G
T36245.4_222	AC.Combine.Locus_36245.4	222	C	C/T	C	1|1	n	0	T	4|4	Y	1,1|2	C	4|4	T	3|3	n	0	T	1|1	Y	1,1|2	T	1|1	n	0	C	3|3	n	0	n	0	n	0	n	0	T	8|8	C	1|1	C	1|1	T	3|3	T	1|1	n	0	T
T36328.1_280	AC.Combine.Locus_36328.1	280	A	A/T	n	0	n	0	n	0	T	15|15	n	0	T	31|31	T	2|2	T	16|16	n	0	n	0	T	8|8	A	49|53	n	0	T	33|33	A	2|2	n	0	n	0	T	49|49	T	37|37	A	30|30	W	12,9|21	W	42,16|58	A
T36358.1_680	AC.Combine.Locus_36358.1	680	T	T/C	n	0	n	0	n	0	n	0	n	0	n	0	n	0	n	0	n	0	n	0	n	0	n	0	n	0	n	0	n	0	n	0	n	0	n	0	n	0	n	0	n	0	n	0	n
T36609.1_511	AC.Combine.Locus_36609.1	511	A	A/G	n	0	G	1|1	A	2|3	R	1,1|2	n	0	A	1|1	A	1|1	A	2|2	A	1|1	n	0	G	1|1	n	0	n	0	n	0	A	2|2	n	0	G	2|2	A	2|2	G	1|1	A	2|2	n	0	n	0	G
T36609.1_516	AC.Combine.Locus_36609.1	516	T	T/C	n	0	C	2|2	T	2|3	T	1|2	n	0	T	1|1	T	1|1	T	2|2	T	1|1	n	0	N	0|1	n	0	n	0	n	0	T	1|1	n	0	C	2|2	T	2|2	C	1|1	T	2|2	n	0	n	0	C
T36609.1_544	AC.Combine.Locus_36609.1	544	T	T/G	n	0	G	2|2	K	1,1|2	G	1|1	n	0	T	1|1	n	0	T	1|1	n	0	n	0	G	1|1	G	1|1	n	0	n	0	T	1|1	n	0	G	1|1	T	1|1	N	0|1	T	3|3	n	0	n	0	G
T36609.1_766	AC.Combine.Locus_36609.1	766	T	T/A	n	0	A	2|2	T	1|2	T	1|2	n	0	T	1|1	n	0	T	2|2	T	1|1	n	0	N	0|1	N	0|1	n	0	n	0	T	1|1	n	0	A	2|2	T	1|1	N	0|1	T	2|2	n	0	n	0	A
T36609.1_771	AC.Combine.Locus_36609.1	771	T	T/C	n	0	C	2|2	T	2|3	T	1|2	T	1|1	T	1|1	n	0	T	2|2	T	1|1	n	0	N	0|1	N	0|1	n	0	n	0	T	1|1	n	0	C	2|2	T	1|1	N	0|1	T	2|2	n	0	n	0	C
T36657.1_314	AC.Combine.Locus_36657.1	314	T	T/C	N	0|1	n	0	Y	2,7|9	T	1|1	T	4|4	T	1|1	n	0	n	0	T	1|1	n	0	T	1|1	N	0|1	N	0|1	T	2|2	N	0|2	n	0	n	0	T	1|3	n	0	T	5|6	n	0	T	1|1	T
T36702.1_112	AC.Combine.Locus_36702.1	112	T	T/A	T	86|86	T	65|65	T	207|207	W	78,42|120	T	92|92	T	172|172	W	56,42|98	W	50,105|155	W	58,38|96	A	75|75	W	33,54|87	T	135|135	W	25,16|41	W	21,23|44	A	133|133	n	0	W	46,71|117	W	38,64|102	W	22,56|78	W	32,67|99	A	82|82	W	56,38|94	A
T36997.1_252	AC.Combine.Locus_36997.1	252	A	A/C	n	0	n	0	C	30|30	C	15|16	C	16|16	C	4|4	C	9|9	n	0	n	0	N	0|2	n	0	A	13|13	C	19|19	n	0	n	0	n	0	A	8|8	C	7|7	M	4,23|27	C	14|14	M	12,24|36	M	9,5|14	C
T36997.1_274	AC.Combine.Locus_36997.1	274	G	G/T	n	0	n	0	T	11|11	T	8|8	T	6|6	n	0	T	4|4	n	0	n	0	N	0|1	n	0	G	7|7	T	9|9	n	0	n	0	n	0	G	2|2	T	3|3	K	1,6|7	T	13|13	K	8,13|21	G	4|5	T
T36997.1_293	AC.Combine.Locus_36997.1	293	C	C/T	n	0	n	0	T	10|10	T	7|7	T	5|5	n	0	T	4|4	n	0	n	0	N	0|1	n	0	C	5|5	T	8|8	n	0	n	0	n	0	C	2|2	T	3|3	T	5|5	T	12|12	Y	7,13|20	C	2|3	T
T36997.1_343	AC.Combine.Locus_36997.1	343	A	A/G	n	0	n	0	G	28|28	G	12|13	G	13|13	G	5|5	G	8|8	n	0	n	0	G	3|3	n	0	A	13|13	G	17|17	n	0	n	0	n	0	A	8|8	G	7|7	R	3,22|25	G	28|28	R	13,24|37	R	9,5|14	G
T36997.1_360	AC.Combine.Locus_36997.1	360	G	G/A	n	0	n	0	A	29|29	A	14|15	A	16|16	A	5|5	A	9|9	n	0	n	0	A	3|3	n	0	G	15|15	A	18|18	n	0	n	0	n	0	G	8|8	A	7|7	R	23,4|27	A	31|31	R	24,13|37	R	5,9|14	A
T36997.1_400	AC.Combine.Locus_36997.1	400	G	G/A	n	0	n	0	A	30|30	A	14|15	A	17|17	A	5|5	A	9|9	n	0	n	0	A	3|3	n	0	G	15|15	A	19|19	n	0	n	0	n	0	G	8|8	A	7|7	R	23,4|27	A	31|31	R	24,13|37	R	5,10|15	A
T37511.2_399	AC.Combine.Locus_37511.2	399	G	G/A	R	6,15|21	R	14,17|31	R	32,38|70	R	22,28|50	R	15,19|34	R	9,11|20	R	14,13|27	G	3|3	R	8,16|24	A	8|8	R	4,7|11	R	10,8|18	A	3|4	R	10,7|17	R	9,13|22	n	0	R	12,14|26	R	8,13|21	R	16,20|36	G	11|13	R	6,8|14	R	8,7|15	R
T37511.2_444	AC.Combine.Locus_37511.2	444	C	C/T	C	6|6	C	13|13	C	34|34	C	27|27	C	16|16	C	9|9	C	15|15	C	1|1	C	14|14	T	2|2	C	4|4	Y	8,5|13	C	3|3	C	4|4	Y	5,2|7	n	0	C	15|15	C	11|12	C	22|22	C	3|3	C	7|7	C	8|9	C
T37511.2_704	AC.Combine.Locus_37511.2	704	A	A/G	R	18,6|24	R	19,14|33	R	41,36|77	R	28,24|52	R	18,18|36	R	11,10|21	R	14,15|29	A	2|2	R	17,9|26	G	8|8	R	7,4|11	R	10,12|22	G	3|4	R	7,10|17	R	12,9|21	n	0	R	14,14|28	R	13,7|20	R	23,18|41	A	11|13	R	10,6|16	R	7,9|16	R
T37511.2_705	AC.Combine.Locus_37511.2	705	C	C/T	C	20|24	Y	19,14|33	Y	41,36|77	Y	28,24|52	Y	18,18|36	Y	11,10|21	Y	14,15|29	C	2|2	Y	17,9|26	C	8|8	Y	7,4|11	C	18|22	T	3|4	Y	8,9|17	Y	14,7|21	n	0	Y	14,14|28	Y	13,7|20	Y	23,18|41	C	11|13	Y	10,6|16	Y	9,7|16	Y
T37598.1_666	AC.Combine.Locus_37598.1	666	G	G/A	G	10|10	n	0	G	26|26	G	8|8	G	15|16	G	9|9	G	4|5	G	11|11	N	0|1	G	8|8	G	9|9	G	1|1	N	0|1	G	13|13	N	0|1	n	0	G	12|12	G	11|12	G	18|18	G	10|10	G	9|9	A	4|4	G
T37763.1_108	AC.Combine.Locus_37763.1	108	T	T/C	T	6|6	n	0	T	10|10	T	19|19	T	3|3	n	0	T	6|6	T	20|22	T	1|1	n	0	T	2|2	n	0	T	18|18	n	0	n	0	n	0	n	0	n	0	n	0	T	3|3	T	1|1	n	0	n
T37763.1_1154	AC.Combine.Locus_37763.1	1154	G	G/A	n	0	n	0	n	0	n	0	n	0	n	0	n	0	n	0	A	3|3	N	0|1	n	0	n	0	n	0	n	0	n	0	n	0	n	0	G	6|6	n	0	n	0	n	0	n	0	n
T38101.2_798	AC.Combine.Locus_38101.2	798	C	C/G	C	2|2	C	4|4	C	8|8	n	0	C	3|3	G	1|1	n	0	n	0	C	1|1	C	1|1	G	1|1	C	4|4	n	0	C	4|5	C	3|3	n	0	C	1|2	C	3|4	C	2|2	n	0	C	3|3	C	5|6	C
T38286.3_239	AC.Combine.Locus_38286.3	239	C	C/T	C	46|46	C	51|54	C	266|287	C	36|42	Y	89,11|100	C	101|109	C	60|63	C	102|113	C	127|132	C	45|54	C	95|100	C	138|141	C	18|18	C	46|49	C	79|87	n	0	C	98|108	C	164|171	C	127|131	C	56|60	C	121|128	C	169|175	C
T38286.3_248	AC.Combine.Locus_38286.3	248	C	C/A	C	50|50	C	51|56	C	272|299	M	8,37|45	M	14,90|104	C	101|111	C	66|69	M	15,106|121	C	129|137	M	15,45|60	C	96|103	C	141|145	C	19|19	C	49|52	M	10,82|92	n	0	M	13,98|111	C	167|176	C	130|137	C	57|62	C	124|131	C	174|182	C
T38289.4_1161	AC.Combine.Locus_38289.4	1161	T	T/A	n	0	n	0	N	0|1	N	0|1	n	0	A	4|4	N	0|1	N	0|1	n	0	n	0	n	0	n	0	N	0|1	n	0	N	0|1	n	0	n	0	N	0|1	N	0|1	T	1|2	n	0	n	0	N
T38289.4_1648	AC.Combine.Locus_38289.4	1648	T	T/G	n	0	T	1|1	N	0|1	T	2|3	n	0	K	3,3|6	K	5,1|6	T	2|2	n	0	N	0|1	n	0	K	2,1|3	n	0	n	0	T	2|2	n	0	K	2,2|4	K	3,2|5	K	8,3|11	T	1|2	n	0	G	2|2	K
T38984.1_491	AC.Combine.Locus_38984.1	491	A	A/G	R	6,2|8	A	8|8	A	8|9	A	5|6	A	5|6	A	6|6	A	6|6	A	2|2	A	9|11	A	2|2	A	1|1	A	12|13	A	1|1	A	2|2	A	15|15	n	0	A	6|6	A	17|18	A	7|8	A	8|8	A	7|7	A	3|3	A
T38984.1_566	AC.Combine.Locus_38984.1	566	G	G/A	N	0|2	n	0	n	0	N	0|1	N	0|1	n	0	n	0	n	0	N	0|1	n	0	n	0	A	2|2	n	0	n	0	n	0	n	0	G	1|1	A	2|2	N	0|1	N	0|1	n	0	N	0|1	N
T39016.1_539	AC.Combine.Locus_39016.1	539	G	G/C	G	187|187	S	192,87|279	S	369,281|650	G	177|177	G	357|357	C	350|350	S	155,60|215	S	220,135|355	C	144|144	S	150,247|397	S	41,78|119	C	329|329	S	17,34|51	G	257|257	C	79|79	n	0	G	432|432	S	206,134|340	S	144,168|312	S	68,115|183	S	125,176|301	C	175|175	S
T39016.1_574	AC.Combine.Locus_39016.1	574	T	T/C	T	141|141	Y	63,163|226	Y	205,282|487	T	144|144	T	270|270	C	261|261	Y	39,117|156	Y	103,179|282	C	114|114	Y	169,120|289	Y	59,33|92	C	252|252	Y	23,13|36	T	193|193	C	57|57	n	0	T	340|340	Y	101,148|249	Y	120,110|230	Y	84,53|137	Y	136,96|232	C	133|133	Y
T39016.1_588	AC.Combine.Locus_39016.1	588	A	A/C	A	144|144	M	163,63|226	M	286,212|498	A	146|146	A	269|269	C	266|266	M	115,39|154	M	186,104|290	C	117|117	M	121,173|294	M	33,59|92	C	256|256	M	13,23|36	A	197|197	C	57|57	n	0	A	347|347	M	151,102|253	M	115,122|237	M	52,83|135	M	101,141|242	C	138|138	M
T39284.1_51	AC.Combine.Locus_39284.1	51	A	A/G	n	0	n	0	n	0	n	0	n	0	n	0	n	0	n	0	n	0	n	0	G	33|33	G	53|53	A	11|11	R	29,41|70	n	0	n	0	n	0	n	0	R	13,15|28	G	87|87	G	165|165	R	34,66|100	A
T39647.4_137	AC.Combine.Locus_39647.4	137	C	C/T	T	159|159	Y	55,44|99	Y	135,223|358	Y	27,112|139	Y	46,124|170	T	256|256	T	112|112	Y	64,140|204	Y	59,71|130	Y	61,102|163	Y	93,36|129	Y	98,44|142	Y	7,36|43	T	153|153	Y	34,137|171	n	0	T	182|182	Y	138,128|266	Y	71,166|237	Y	37,134|171	Y	79,66|145	Y	20,132|152	Y
T39647.4_338	AC.Combine.Locus_39647.4	338	C	C/T	Y	52,117|169	Y	42,57|99	Y	117,255|372	Y	57,86|143	Y	52,118|170	Y	90,168|258	Y	28,85|113	Y	51,157|208	Y	28,102|130	Y	81,78|159	Y	33,93|126	Y	44,101|145	Y	23,20|43	Y	41,110|151	Y	83,85|168	n	0	Y	77,102|179	Y	126,143|269	Y	90,144|234	Y	74,100|174	Y	63,83|146	Y	89,63|152	Y
T39647.4_345	AC.Combine.Locus_39647.4	345	T	T/A	W	116,52|168	W	57,43|100	W	255,117|372	W	86,57|143	W	118,52|170	W	168,92|260	W	85,27|112	W	157,50|207	W	102,28|130	W	78,78|156	W	93,33|126	W	102,44|146	W	21,23|44	W	111,41|152	W	85,84|169	n	0	W	104,76|180	W	144,126|270	W	143,89|232	W	100,74|174	W	83,63|146	W	63,88|151	W
T40020.1_607	AC.Combine.Locus_40020.1	607	C	C/T	n	0	n	0	C	2|2	n	0	n	0	C	1|1	n	0	n	0	n	0	C	1|1	n	0	n	0	n	0	C	9|9	n	0	n	0	C	3|3	C	11|11	C	1|1	Y	4,4|8	n	0	n	0	C
T40020.1_671	AC.Combine.Locus_40020.1	671	C	C/T	n	0	n	0	T	1|1	n	0	n	0	n	0	n	0	n	0	n	0	C	1|1	n	0	n	0	n	0	T	8|8	n	0	n	0	T	2|2	Y	3,2|5	T	1|1	T	5|5	n	0	n	0	n
T40394.2_341	AC.Combine.Locus_40394.2	341	A	A/T	W	2,3|5	A	1|2	W	2,2|4	A	3|4	W	3,3|6	A	3|4	A	1|1	W	4,3|7	A	4|5	A	3|4	W	3,2|5	W	2,2|4	n	0	A	1|1	A	1|1	n	0	A	1|1	A	2|3	A	2|2	A	2|2	A	3|4	W	3,2|5	A
T40394.2_343	AC.Combine.Locus_40394.2	343	A	A/T	T	3|4	A	1|2	W	2,2|4	W	3,2|5	W	2,3|5	W	2,3|5	A	1|1	W	4,5|9	W	3,3|6	W	2,3|5	W	2,2|4	W	2,2|4	n	0	A	1|2	N	0|1	n	0	A	1|2	W	2,2|4	W	2,2|4	A	2|3	A	3|4	W	2,4|6	A
T40394.2_345	AC.Combine.Locus_40394.2	345	G	G/A	R	5,1|6	G	1|2	R	2,2|4	R	4,3|7	R	6,2|8	R	6,1|7	A	3|4	R	5,4|9	R	4,1|5	R	7,2|9	R	4,2|6	R	5,2|7	N	0|2	R	5,1|6	N	0|1	n	0	A	3|4	R	3,2|5	R	2,2|4	R	3,2|5	R	2,3|5	R	5,2|7	G
T40394.2_346	AC.Combine.Locus_40394.2	346	T	T/A	A	5|5	T	1|2	W	3,2|5	W	6,3|9	A	6|6	W	8,1|9	A	3|4	W	5,4|9	W	5,1|6	W	7,1|8	W	4,2|6	W	6,2|8	A	3|3	W	5,1|6	N	0|1	n	0	W	4,1|5	W	4,2|6	W	2,2|4	W	4,1|5	W	2,3|5	W	5,1|6	T
T40940.8_1904	AC.Combine.Locus_40940.8	1904	G	G/A	n	0	G	75|79	R	43,274|317	G	166|166	R	76,99|175	R	48,145|193	G	48|51	n	0	G	138|138	R	41,151|192	G	229|229	A	88|88	A	56|56	G	221|221	A	187|187	n	0	G	208|208	R	121,151|272	G	355|355	G	105|105	R	37,126|163	A	111|111	R
T41213.1_167	AC.Combine.Locus_41213.1	167	A	A/C	A	36|36	A	25|25	A	73|74	A	51|51	A	34|35	A	45|45	A	38|38	A	35|36	A	15|15	A	34|34	A	24|24	A	54|55	A	14|15	A	26|27	A	47|49	n	0	A	50|52	A	40|43	A	33|34	A	31|31	A	20|23	A	17|19	A
T41401.1_1754	AC.Combine.Locus_41401.1	1754	A	A/G	R	2,2|4	A	1|1	R	2,3|5	n	0	A	4|4	n	0	n	0	A	1|1	R	2,2|4	A	1|1	n	0	A	1|1	n	0	n	0	n	0	n	0	N	0|2	A	2|3	n	0	A	1|1	A	1|1	n	0	n
T42148.1_310	AC.Combine.Locus_42148.1	310	A	A/T	A	1|1	n	0	A	1|1	N	0|1	A	1|1	T	2|2	A	1|1	A	2|2	A	2|2	n	0	n	0	N	0|1	n	0	n	0	A	1|1	n	0	n	0	n	0	N	0|1	N	0|1	A	12|12	n	0	n
T42148.1_708	AC.Combine.Locus_42148.1	708	A	A/G	A	2|2	n	0	A	5|5	R	2,2|4	A	5|5	G	4|4	A	6|6	A	6|6	A	2|2	R	2,2|4	G	2|2	R	2,3|5	n	0	N	0|1	A	1|1	n	0	A	2|2	G	2|2	G	2|2	G	3|3	A	3|3	A	1|2	A
T42148.1_855	AC.Combine.Locus_42148.1	855	T	T/C	T	88|88	T	85|85	T	299|299	Y	100,43|143	T	216|216	C	233|233	T	59|59	T	164|164	Y	72,101|173	Y	71,132|203	C	65|65	Y	131,123|254	Y	11,5|16	C	141|141	T	125|125	n	0	T	113|113	C	298|298	Y	82,84|166	C	125|125	T	188|188	Y	126,45|171	T
T42148.1_952	AC.Combine.Locus_42148.1	952	G	G/A	G	51|51	G	38|38	G	177|177	R	59,27|86	G	117|117	A	144|144	G	30|30	G	101|101	R	45,50|95	R	38,72|110	A	40|40	R	81,61|142	R	7,4|11	A	65|65	G	71|71	n	0	G	68|68	A	168|168	R	44,51|95	A	67|67	G	114|114	R	78,24|102	G
T42148.1_1599	AC.Combine.Locus_42148.1	1599	C	C/T	C	257|257	C	574|574	C	1187|1187	Y	178,80|258	C	636|636	T	392|392	C	200|200	C	406|406	Y	260,180|440	Y	383,208|591	T	162|162	Y	372,467|839	Y	6,28|34	T	397|397	C	121|121	n	0	C	422|422	T	480|480	Y	146,277|423	T	224|224	C	738|740	Y	175,333|508	C
T42148.1_1608	AC.Combine.Locus_42148.1	1608	T	T/C	T	250|250	T	572|572	T	1178|1178	Y	80,172|252	T	621|621	C	388|388	T	196|196	T	403|403	Y	182,255|437	Y	207,379|586	C	165|165	Y	460,366|826	Y	30,6|36	C	391|391	T	120|120	n	0	T	416|416	C	479|479	Y	274,143|417	C	218|218	T	734|734	Y	330,171|501	T
T42148.1_1639	AC.Combine.Locus_42148.1	1639	T	T/C	T	137|137	T	304|304	T	617|618	Y	40,91|131	T	332|332	C	207|207	T	102|102	T	209|209	Y	100,134|234	Y	111,196|307	C	90|90	Y	252,199|451	Y	17,3|20	C	209|209	T	61|62	n	0	T	224|224	C	263|263	Y	151,81|232	C	114|114	T	385|385	Y	174,92|266	T
T42148.1_1662	AC.Combine.Locus_42148.1	1662	C	C/T	n	0	n	0	n	0	n	0	n	0	n	0	n	0	n	0	n	0	n	0	n	0	n	0	n	0	n	0	n	0	n	0	n	0	T	4|4	n	0	n	0	n	0	n	0	C
T42148.1_1672	AC.Combine.Locus_42148.1	1672	A	A/G	n	0	n	0	n	0	n	0	n	0	n	0	n	0	n	0	n	0	n	0	n	0	n	0	n	0	n	0	n	0	n	0	n	0	G	7|7	n	0	n	0	n	0	n	0	A
T42368.1_3525	AC.Combine.Locus_42368.1	3525	C	C/T	Y	9,9|18	C	14|14	C	24|24	Y	2,3|5	Y	10,3|13	T	7|7	C	6|6	Y	8,7|15	Y	4,8|12	C	7|7	T	2|2	Y	11,7|18	T	2|2	T	8|8	C	20|20	n	0	C	21|21	T	9|9	C	19|19	Y	2,4|6	C	13|13	T	18|18	C
T42627.1_31	AC.Combine.Locus_42627.1	31	T	T/G	T	5|5	n	0	n	0	n	0	K	2,6|8	T	5|5	n	0	T	24|24	T	1|1	T	20|20	T	12|12	T	10|10	n	0	T	1|1	n	0	n	0	T	27|27	n	0	T	14|16	n	0	T	13|15	T	10|12	K
T42627.1_55	AC.Combine.Locus_42627.1	55	T	T/C	T	6|6	n	0	n	0	n	0	T	6|7	T	6|6	n	0	T	25|25	T	2|2	T	18|18	T	10|10	T	7|7	n	0	T	1|1	n	0	n	0	T	26|26	n	0	Y	3,12|15	n	0	T	11|11	T	10|10	T
T42627.1_64	AC.Combine.Locus_42627.1	64	G	G/T	G	4|4	n	0	n	0	n	0	G	3|3	G	3|3	n	0	G	20|20	G	2|2	G	15|15	G	8|8	G	6|6	n	0	G	1|1	n	0	n	0	G	18|18	n	0	G	9|10	n	0	G	9|9	G	8|8	G
T43102.1_1283	AC.Combine.Locus_43102.1	1283	G	G/A	n	0	G	8|8	G	5|5	n	0	n	0	n	0	n	0	n	0	G	4|4	n	0	n	0	n	0	A	8|8	n	0	n	0	n	0	G	15|15	A	8|8	n	0	A	10|10	G	30|30	A	8|8	G
T43697.1_275	AC.Combine.Locus_43697.1	275	T	T/A	T	58|58	W	22,29|51	W	64,73|137	W	30,69|99	T	104|104	A	78|78	A	80|85	A	106|106	A	43|44	W	36,44|80	A	38|38	A	83|83	A	8|8	T	23|23	A	88|89	n	0	W	49,9|59	T	53|61	A	35|35	W	17,24|41	T	121|121	A	70|70	A
T43697.1_286	AC.Combine.Locus_43697.1	286	G	G/A	G	59|59	R	23,28|51	R	61,73|134	R	29,70|99	G	103|103	A	77|77	A	81|85	A	107|107	A	45|45	R	36,44|80	A	39|39	A	81|81	A	8|8	G	23|23	A	83|83	n	0	R	50,9|59	G	53|62	A	35|35	R	17,24|41	G	118|118	A	71|71	A
T43703.2_1174	AC.Combine.Locus_43703.2	1174	C	C/T	n	0	Y	9,23|32	n	0	Y	7,21|28	n	0	n	0	n	0	Y	16,10|26	T	26|29	Y	14,32|46	T	7|7	C	7|7	T	3|3	Y	3,9|12	Y	5,22|27	n	0	n	0	Y	27,25|52	n	0	Y	32,37|69	C	12|12	Y	29,15|44	Y
T43994.1_451	AC.Combine.Locus_43994.1	451	A	A/G	A	13|14	R	56,18|74	R	75,38|113	G	32|35	G	14|14	G	69|69	R	28,24|52	R	64,19|83	R	23,21|44	G	24|24	A	18|18	R	40,14|54	A	11|13	A	35|35	G	19|19	n	0	A	51|51	G	58|58	R	66,52|118	G	54|54	G	115|115	R	44,102|146	A
T43994.1_514	AC.Combine.Locus_43994.1	514	T	T/C	T	24|30	Y	34,96|131	Y	91,133|224	Y	62,11|73	C	34|34	C	136|136	Y	35,34|69	Y	45,118|163	Y	46,76|122	C	54|54	T	44|47	Y	47,92|139	T	22|25	T	76|76	C	34|34	n	0	T	118|118	C	119|119	Y	107,117|224	C	102|102	C	199|199	Y	160,79|239	T
T43994.1_564	AC.Combine.Locus_43994.1	564	C	C/A	C	12|12	M	17,23|40	M	76,91|167	M	20,6|26	A	50|50	A	86|86	M	22,13|35	M	84,35|119	M	10,48|58	A	46|46	C	39|44	M	75,70|145	C	14|16	C	32|32	A	6|6	n	0	C	59|59	A	63|63	M	64,50|114	A	58|59	A	44|44	M	7,16|23	C
T44223.1_612	AC.Combine.Locus_44223.1	612	A	A/G	A	4|5	A	5|5	R	4,11|15	A	3|3	G	6|6	G	3|3	n	0	A	3|3	A	7|7	n	0	G	4|4	R	2,3|5	n	0	R	4,4|8	G	5|5	n	0	R	2,11|13	G	9|10	G	9|10	G	2|2	G	4|4	R	5,8|13	A
T44449.1_886	AC.Combine.Locus_44449.1	886	G	G/T	G	12|12	T	14|14	T	25|25	T	16|16	K	9,8|17	K	6,12|18	T	23|23	G	22|22	G	9|9	G	19|19	K	10,7|17	G	20|20	G	2|3	G	11|11	K	11,4|15	n	0	T	32|32	T	18|18	T	25|25	K	19,18|37	K	8,10|18	K	7,21|28	K
T44474.1_752	AC.Combine.Locus_44474.1	752	A	A/G	R	6,25|31	R	3,8|11	R	24,26|50	A	28|28	R	12,10|22	R	12,15|27	R	3,10|13	R	13,9|22	R	12,15|27	R	6,20|26	A	10|10	R	7,24|31	G	6|6	A	15|15	G	23|23	n	0	A	22|22	A	21|26	A	27|27	A	25|25	G	31|31	G	25|25	R
T44657.1_208	AC.Combine.Locus_44657.1	208	T	T/A	T	1|1	N	0|1	A	3|3	n	0	A	2|2	T	2|2	n	0	n	0	T	1|2	T	1|1	T	1|1	T	3|3	n	0	n	0	N	0|1	n	0	n	0	n	0	n	0	T	1|1	N	0|1	T	1|1	A
T44657.1_216	AC.Combine.Locus_44657.1	216	T	T/C	T	1|1	N	0|1	C	3|3	n	0	N	0|1	T	1|1	n	0	n	0	T	1|2	T	1|1	T	1|1	T	2|2	n	0	n	0	N	0|1	n	0	n	0	n	0	n	0	T	1|1	N	0|1	T	1|1	C
T44824.1_318	AC.Combine.Locus_44824.1	318	A	A/T	A	56|56	T	32|32	W	163,182|345	W	44,67|111	W	122,123|245	W	131,121|252	W	6,8|14	W	47,148|195	T	97|97	W	113,161|274	W	81,118|199	W	24,8|32	A	2|2	W	12,40|52	W	12,7|19	n	0	W	25,11|36	T	52|52	A	50|50	A	12|12	A	30|30	T	32|32	W
T46177.1_269	AC.Combine.Locus_46177.1	269	G	G/C	G	1|2	n	0	G	2|2	G	1|1	S	5,2|7	G	3|4	n	0	G	3|3	n	0	G	2|3	n	0	n	0	n	0	G	1|1	N	0|2	n	0	G	1|1	G	2|2	G	1|2	N	0|2	n	0	G	2|2	G
T46177.1_465	AC.Combine.Locus_46177.1	465	G	G/A	G	3|4	n	0	G	3|3	G	4|4	R	2,4|6	R	9,7|16	n	0	G	7|7	n	0	R	2,4|6	n	0	G	1|1	A	1|1	G	3|3	R	3,3|6	n	0	G	2|2	G	8|8	R	4,1|5	R	4,3|7	G	1|2	G	7|7	R
T46505.6_1498	AC.Combine.Locus_46505.6	1498	A	A/T	W	1,2|3	W	3,2|5	A	8|8	T	4|4	T	6|6	N	0|1	n	0	T	3|3	A	2|2	A	4|4	A	2|2	T	6|6	n	0	W	1,2|3	A	2|3	n	0	A	3|3	W	5,2|7	W	2,6|8	A	2|2	T	2|2	A	4|4	T
T46505.6_1578	AC.Combine.Locus_46505.6	1578	G	G/A	R	3,5|8	R	4,6|10	G	15|15	A	5|5	A	10|10	N	0|1	A	3|3	A	12|12	G	7|7	G	3|3	G	5|5	A	9|9	A	2|2	R	3,5|8	G	5|6	n	0	R	4,2|6	G	6|7	R	9,6|15	G	5|5	R	3,2|5	G	13|13	A
T46525.1_926	AC.Combine.Locus_46525.1	926	C	C/A	A	3|4	A	1|1	A	8|8	M	2,8|10	A	3|3	C	14|14	A	3|3	A	2|2	A	2|2	M	1,1|2	n	0	M	4,6|10	n	0	n	0	n	0	n	0	A	2|2	A	1|1	C	3|3	A	2|2	C	1|1	M	1,1|2	n
T46525.1_930	AC.Combine.Locus_46525.1	930	G	G/A	A	3|4	A	1|1	A	8|8	R	2,8|10	A	3|3	G	14|14	A	3|3	A	2|2	A	2|2	R	1,1|2	n	0	R	4,6|10	n	0	n	0	n	0	n	0	A	2|2	A	1|1	G	3|3	A	2|2	G	1|1	G	1|2	n
T46610.1_352	AC.Combine.Locus_46610.1	352	C	C/A	A	20|20	A	27|27	C	3|3	A	14|14	A	31|32	A	33|33	A	9|10	n	0	C	2|2	A	7|7	n	0	A	14|15	A	4|4	A	34|34	A	7|7	n	0	C	1|1	A	25|26	A	50|50	A	22|24	A	20|20	A	16|18	A
T46898.4_2053	AC.Combine.Locus_46898.4	2053	C	C/A	M	12,2|14	M	58,7|65	M	49,21|70	A	53|55	A	133|133	A	127|127	M	30,16|46	M	82,17|99	A	54|55	M	16,10|26	A	5|5	C	34|34	A	36|38	A	127|131	M	31,12|43	n	0	A	80|80	M	64,12|76	A	215|215	M	44,14|58	M	53,9|62	M	24,15|39	M
T46898.4_2407	AC.Combine.Locus_46898.4	2407	A	A/G	R	1,4|5	R	6,6|12	R	14,6|20	R	2,3|5	G	7|7	G	17|17	A	14|14	R	16,6|22	R	2,7|9	A	9|10	G	3|3	A	27|27	A	2|2	R	4,3|7	A	10|10	n	0	G	4|4	R	10,3|13	G	8|8	A	12|14	R	7,8|15	R	13,5|18	R
T47480.1_206	AC.Combine.Locus_47480.1	206	C	C/G	n	0	n	0	n	0	n	0	n	0	G	14|14	n	0	n	0	n	0	n	0	n	0	n	0	n	0	n	0	n	0	n	0	n	0	n	0	n	0	n	0	n	0	C	6|6	S
T47480.1_220	AC.Combine.Locus_47480.1	220	T	T/G	n	0	n	0	n	0	n	0	n	0	T	15|15	n	0	n	0	G	28|28	G	11|11	n	0	n	0	n	0	n	0	N	0|2	n	0	G	5|5	G	6|6	n	0	n	0	n	0	T	6|6	T
T48116.1_499	AC.Combine.Locus_48116.1	499	T	T/C	T	2|2	C	4|4	T	5|6	T	3|3	T	1|2	T	4|4	n	0	T	2|3	C	3|3	C	5|5	N	0|1	C	5|5	T	1|1	T	2|2	Y	2,1|3	n	0	T	6|6	C	3|3	T	2|2	T	1|2	C	2|2	Y	2,1|3	T
T48116.1_739	AC.Combine.Locus_48116.1	739	T	T/G	n	0	n	0	T	1|1	T	2|2	n	0	T	2|2	n	0	T	2|2	N	0|2	N	0|1	n	0	G	2|2	n	0	n	0	n	0	n	0	T	1|1	N	0|1	T	1|1	n	0	n	0	n	0	T
T48384.3_1358	AC.Combine.Locus_48384.3	1358	T	T/A	W	5,3|8	W	7,3|10	T	43|43	T	17|17	T	12|12	W	3,3|6	T	10|10	A	20|21	T	9|11	N	0|2	W	4,5|9	W	9,9|18	T	11|11	W	7,7|14	T	3|3	n	0	T	20|20	A	11|11	T	16|16	W	7,7|14	A	12|12	W	12,16|28	T
T48384.3_1359	AC.Combine.Locus_48384.3	1359	A	A/T	W	3,5|8	W	3,7|10	A	43|43	A	17|17	A	12|12	W	3,3|6	A	10|10	T	21|21	A	9|11	N	0|2	W	5,4|9	W	9,9|18	A	11|11	W	7,7|14	A	3|3	n	0	A	20|20	T	11|11	A	16|16	W	7,7|14	T	12|12	W	16,12|28	A
T48384.3_1381	AC.Combine.Locus_48384.3	1381	G	G/A	G	3|4	R	4,2|6	G	38|38	G	14|14	G	12|12	G	3|4	G	8|8	A	8|8	G	8|8	A	2|2	G	5|5	R	2,7|9	G	8|8	R	4,7|11	G	3|3	n	0	G	19|19	A	2|2	G	16|16	G	6|7	A	4|4	R	6,15|21	G
T48384.3_1619	AC.Combine.Locus_48384.3	1619	C	C/T	Y	5,2|7	Y	6,3|9	T	38|38	T	12|12	T	10|10	C	4|5	T	10|10	C	14|14	Y	1,7|8	C	2|2	Y	2,5|7	Y	8,8|16	T	9|9	Y	6,6|12	T	2|2	n	0	T	16|16	C	9|9	T	16|16	Y	6,6|12	C	11|11	Y	11,16|27	T
T48811.2_363	AC.Combine.Locus_48811.2	363	A	A/G	R	78,60|138	A	186|186	R	252,208|460	A	81|90	R	168,147|315	G	259|259	A	108|108	A	337|337	R	132,139|271	R	168,146|314	G	304|304	R	160,218|378	R	60,21|81	A	231|231	R	119,44|163	R	24,25|49	R	172,186|358	R	150,248|399	R	168,166|334	G	110|110	G	244|244	G	301|301	A
T48904.1_39	AC.Combine.Locus_48904.1	39	C	C/T	n	0	T	2|2	C	5|5	n	0	n	0	N	0|1	n	0	C	1|1	n	0	C	1|2	n	0	C	2|3	C	1|1	n	0	T	3|3	n	0	C	1|1	C	2|3	N	0|1	N	0|1	n	0	C	2|3	T
T48926.1_292	AC.Combine.Locus_48926.1	292	A	A/G	A	84|84	R	115,16|131	G	72|72	A	177|177	A	222|222	R	137,56|193	A	68|68	A	438|438	R	116,35|151	A	134|134	G	24|24	A	236|256	n	0	A	84|84	R	42,17|59	n	0	A	104|106	A	198|198	R	84,24|108	G	25|25	R	73,44|117	G	44|44	A
T48926.1_310	AC.Combine.Locus_48926.1	310	A	A/G	A	84|84	R	116,16|132	G	72|72	A	177|177	A	214|214	R	134,57|191	A	64|64	A	436|436	R	117,35|152	A	128|128	G	23|23	A	230|250	n	0	A	81|81	R	43,17|60	n	0	A	105|107	A	188|188	R	84,22|106	G	26|26	R	75,44|119	G	42|42	A
T49253.3_483	AC.Combine.Locus_49253.3	483	T	T/A	T	1|2	T	3|4	T	5|5	W	2,3|5	T	1|2	T	5|6	T	2|3	N	0|1	T	1|1	N	0|2	N	0|1	T	4|5	T	1|1	T	2|2	T	1|3	n	0	W	2,5|7	T	3|4	W	2,6|8	W	3,3|6	T	3|4	T	3|3	W
T49253.3_487	AC.Combine.Locus_49253.3	487	G	G/C	N	0|1	S	1,2|3	G	4|4	S	2,4|6	G	1|2	G	4|5	G	1|2	C	2|2	N	0|1	C	3|3	N	0|1	G	1|3	G	1|1	n	0	S	1,2|3	n	0	S	5,2|7	G	3|4	S	2,2|4	S	2,4|6	S	2,3|5	S	2,3|5	S
T49253.3_490	AC.Combine.Locus_49253.3	490	T	T/G	T	4|4	T	2|3	K	2,3|5	K	2,7|9	T	1|2	K	2,3|5	T	2|3	T	2|2	T	2|2	T	4|4	T	2|2	T	2|2	n	0	T	2|2	T	3|4	n	0	K	5,4|9	K	3,4|7	K	2,2|4	T	5|6	T	4|5	K	2,6|8	K
T49253.3_491	AC.Combine.Locus_49253.3	491	T	T/A	T	4|4	T	2|2	T	3|4	T	7|8	T	1|1	T	3|4	T	2|3	T	2|2	T	2|2	T	4|4	T	2|2	T	2|2	n	0	T	2|2	T	3|3	n	0	W	4,4|8	W	3,4|7	T	2|2	T	5|5	T	4|5	T	6|7	T
T49270.1_480	AC.Combine.Locus_49270.1	480	T	T/C	T	356|356	C	172|172	C	560|560	Y	129,106|235	Y	97,84|181	C	581|581	T	92|92	Y	152,203|355	T	291|291	Y	76,178|254	Y	64,130|194	C	400|400	Y	25,57|82	T	249|249	Y	139,102|241	n	0	C	330|330	Y	84,144|228	Y	270,190|460	T	245|245	C	289|290	Y	155,181|336	C
T49866.1_214	AC.Combine.Locus_49866.1	214	G	G/C	G	1|1	n	0	G	3|3	G	4|4	G	2|2	C	4|4	G	2|2	C	2|2	G	2|2	N	0|1	n	0	G	2|3	n	0	n	0	n	0	n	0	G	1|1	G	2|3	n	0	S	1,2|3	C	4|4	C	2|2	N
T49866.1_229	AC.Combine.Locus_49866.1	229	T	T/C	T	1|1	T	1|1	T	2|2	T	4|4	T	2|2	C	2|2	T	2|2	C	2|2	T	2|2	n	0	n	0	T	1|2	n	0	n	0	n	0	n	0	T	1|1	T	2|3	n	0	T	1|3	C	4|4	C	2|2	n
T49866.1_242	AC.Combine.Locus_49866.1	242	G	G/A	G	1|1	G	1|1	G	2|2	G	3|3	G	2|2	A	2|2	G	1|1	A	2|2	G	1|1	n	0	n	0	R	1,1|2	n	0	n	0	n	0	n	0	G	1|1	G	1|1	n	0	G	1|1	A	2|2	A	1|1	n
T50033.1_643	AC.Combine.Locus_50033.1	643	T	T/G	G	6|6	G	4|4	G	9|9	n	0	G	8|8	G	6|6	n	0	G	6|6	G	13|13	G	6|6	G	4|4	G	10|10	N	0|1	n	0	G	5|5	n	0	G	11|11	G	7|7	G	13|13	G	4|4	G	7|7	G	7|7	G
T50091.1_464	AC.Combine.Locus_50091.1	464	G	G/A	n	0	n	0	n	0	n	0	n	0	n	0	n	0	n	0	n	0	n	0	n	0	n	0	n	0	n	0	n	0	n	0	A	1|1	A	1|1	n	0	n	0	n	0	n	0	n
T50178.1_735	AC.Combine.Locus_50178.1	735	T	T/A	W	2,5|7	W	24,7|31	W	40,27|67	T	13|13	W	14,16|30	W	12,14|26	n	0	W	24,32|56	W	10,6|16	W	21,19|40	T	17|17	W	18,29|47	A	7|7	T	54|54	A	31|31	n	0	T	71|71	W	5,7|12	T	45|45	T	22|22	W	39,6|45	A	63|63	W
T50608.1_1416	AC.Combine.Locus_50608.1	1416	G	G/A	G	9|9	G	13|13	G	36|36	R	5,6|11	R	3,5|8	A	16|16	G	22|22	G	21|21	R	3,6|9	R	11,5|16	A	23|23	R	7,3|10	R	1,1|2	A	11|11	G	12|12	n	0	G	10|10	A	12|12	R	5,8|13	A	9|9	G	10|10	A	25|26	G
T50610.1_303	AC.Combine.Locus_50610.1	303	A	A/G	n	0	A	1|1	A	2|2	n	0	n	0	n	0	A	2|2	n	0	n	0	G	2|2	n	0	A	1|1	n	0	n	0	A	3|3	n	0	n	0	G	2|2	n	0	G	5|5	G	3|3	n	0	G
T50610.1_309	AC.Combine.Locus_50610.1	309	C	C/T	n	0	C	1|1	C	2|2	n	0	n	0	n	0	C	1|1	n	0	n	0	T	1|1	n	0	C	1|1	n	0	n	0	C	3|3	n	0	n	0	N	0|1	n	0	T	5|5	T	3|3	n	0	n
T50715.2_1014	AC.Combine.Locus_50715.2	1014	T	T/G	T	3|3	T	6|6	T	7|8	T	5|5	T	5|5	T	8|8	T	2|3	K	2,3|5	T	3|3	T	5|5	T	2|2	T	6|6	T	1|1	T	1|1	T	8|9	n	0	n	0	K	3,8|11	T	4|4	T	6|6	n	0	T	7|8	N
T50715.2_1222	AC.Combine.Locus_50715.2	1222	G	G/A	G	9|9	G	14|14	G	14|15	G	10|10	G	19|19	G	19|19	G	14|16	G	10|11	G	7|7	G	10|10	G	5|5	G	11|11	G	4|5	G	2|2	G	15|16	n	0	N	0|1	R	6,18|24	G	12|13	G	10|11	G	1|3	G	18|21	N
T50715.2_1223	AC.Combine.Locus_50715.2	1223	T	T/C	T	9|9	T	14|15	T	15|18	T	10|10	T	20|20	T	19|19	T	14|16	Y	3,10|13	T	7|7	T	10|10	T	5|5	T	11|11	T	4|5	T	2|2	T	15|16	n	0	N	0|1	Y	6,18|24	T	12|13	T	10|11	T	1|3	T	18|21	N
T50715.2_1259	AC.Combine.Locus_50715.2	1259	C	C/T	C	9|9	C	13|14	Y	15,4|19	C	10|10	C	20|20	C	18|18	Y	13,4|17	Y	10,6|16	C	7|7	C	11|11	C	5|5	C	12|12	C	4|5	C	2|2	C	17|18	n	0	T	2|2	Y	18,6|24	C	13|15	C	10|11	Y	1,2|3	Y	17,3|20	T
T50716.1_477	AC.Combine.Locus_50716.1	477	G	G/A	G	4|5	G	38|42	G	84|91	G	14|15	G	43|49	G	35|41	G	18|21	G	43|49	G	31|33	G	29|35	R	10,31|41	G	47|52	R	3,2|5	G	24|26	G	22|23	n	0	G	48|54	G	43|46	G	55|61	G	21|23	G	42|45	R	8,10|18	G
T50716.2_477	AC.Combine.Locus_50716.2	477	A	A/G	A	11|13	A	54|56	A	87|90	A	13|15	A	32|34	A	35|41	A	12|12	A	48|55	A	23|24	A	39|41	A	54|60	A	42|49	A	21|21	A	31|33	A	18|20	n	0	A	28|33	R	18,6|24	A	71|75	A	18|19	A	48|53	A	76|79	A
T50753.1_550	AC.Combine.Locus_50753.1	550	G	G/T	G	82|82	G	123|123	G	328|328	T	124|124	G	226|226	T	201|202	T	105|105	T	184|186	K	98,68|167	K	39,34|73	T	91|91	K	105,73|178	K	44,10|54	K	86,118|204	G	134|134	n	0	K	32,93|125	K	90,120|210	K	92,154|246	K	55,61|116	T	102|102	K	116,96|212	G
T50753.1_612	AC.Combine.Locus_50753.1	612	C	C/T	C	93|93	C	138|138	C	358|358	T	132|132	C	244|244	T	223|223	T	123|123	T	212|213	Y	115,77|192	Y	39,40|79	T	99|99	Y	118,77|195	Y	47,11|58	Y	101,136|237	C	150|150	n	0	Y	41,99|140	Y	103,129|232	Y	103,171|274	Y	60,74|134	T	111|111	Y	128,96|224	C
T50753.1_651	AC.Combine.Locus_50753.1	651	G	G/A	G	39|39	G	83|83	G	80|80	A	88|88	G	71|71	A	85|85	A	132|132	A	103|103	A	20|20	R	28,37|65	A	10|10	R	39,76|116	G	34|42	R	39,45|84	G	96|96	n	0	R	86,62|148	R	23,91|114	R	111,34|145	R	76,77|153	A	113|113	R	87,37|124	G
T50801.1_429	AC.Combine.Locus_50801.1	429	A	A/G	R	3,4|7	R	20,75|95	R	17,55|72	A	8|10	R	12,73|85	R	14,11|25	G	3|4	G	90|100	G	32|36	R	15,44|59	R	21,45|66	G	103|106	R	1,6|7	G	52|59	R	8,5|13	n	0	R	15,62|77	R	22,87|109	R	22,109|131	R	11,72|83	R	11,46|57	G	95|105	R
T50867.1_142	AC.Combine.Locus_50867.1	142	T	T/C	T	1|2	T	1|1	C	3|3	C	3|3	n	0	T	1|1	N	0|1	T	5|5	n	0	n	0	n	0	Y	2,2|4	C	2|2	N	0|1	n	0	n	0	C	3|3	T	2|2	C	6|6	Y	4,2|6	T	3|3	N	0|1	C
T50894.1_439	AC.Combine.Locus_50894.1	439	T	T/G	K	4,3|7	T	6|6	G	18|18	K	8,6|14	T	4|4	K	3,3|6	T	6|6	T	7|7	G	4|4	T	2|3	G	3|3	K	3,8|11	G	2|2	T	3|4	G	3|3	n	0	K	4,7|11	T	5|5	K	7,4|11	G	14|14	K	9,6|15	G	5|5	T
T50894.1_442	AC.Combine.Locus_50894.1	442	A	A/G	R	5,5|10	A	6|6	G	19|19	R	6,8|14	A	4|4	R	3,3|6	A	6|6	A	8|8	G	4|4	A	3|4	G	3|3	R	10,3|13	G	3|3	A	3|4	R	2,3|5	n	0	R	9,4|13	A	6|6	R	5,7|12	G	14|14	R	7,9|16	G	5|5	A
T51055.1_1507	AC.Combine.Locus_51055.1	1507	A	A/T	T	68|68	A	26|26	A	127|127	W	44,51|95	W	32,20|52	A	105|105	T	68|68	W	55,53|108	T	48|48	A	37|42	W	22,26|48	A	72|72	W	16,30|46	T	41|41	W	22,48|70	n	0	A	88|88	W	44,75|119	W	68,58|126	W	46,66|112	A	55|55	W	50,80|130	A
T51219.1_364	AC.Combine.Locus_51219.1	364	C	C/T	n	0	n	0	n	0	T	1|1	T	1|1	C	5|5	Y	2,1|3	n	0	C	1|1	C	1|1	n	0	C	3|3	n	0	n	0	n	0	n	0	T	1|1	n	0	n	0	n	0	n	0	n	0	N
T51291.1_310	AC.Combine.Locus_51291.1	310	G	G/C	C	25|25	G	9|9	G	21|21	S	9,3|12	S	11,8|19	G	13|13	C	7|7	S	10,7|17	C	7|7	S	3,4|7	G	6|6	G	13|13	G	7|8	C	13|13	S	9,3|12	n	0	S	2,3|5	S	5,4|9	S	10,10|20	S	9,5|14	G	15|15	S	4,2|6	S
T51291.1_337	AC.Combine.Locus_51291.1	337	T	T/A	A	6|6	T	4|4	T	9|9	W	3,4|7	W	4,4|8	T	5|5	N	0|1	W	3,2|5	A	3|3	W	2,2|4	T	2|2	T	4|4	T	3|3	A	10|10	T	2|3	n	0	W	2,1|3	T	1|2	W	3,3|6	W	3,5|8	T	3|3	T	2|2	W
T51291.1_2341	AC.Combine.Locus_51291.1	2341	T	T/C	C	164|164	T	86|86	T	257|257	Y	96,12|108	Y	55,101|156	Y	85,98|183	C	133|133	Y	87,147|234	C	124|124	Y	101,39|140	T	73|73	T	168|168	Y	26,41|67	C	67|67	T	67|71	n	0	Y	54,54|108	Y	113,64|177	Y	86,150|236	Y	85,61|146	T	172|172	Y	70,20|90	Y
T51291.1_2435	AC.Combine.Locus_51291.1	2435	A	A/G	A	89|89	G	48|48	G	127|127	A	48|51	R	37,55|92	R	41,51|92	A	65|65	R	35,79|114	A	63|63	R	50,15|65	G	43|43	G	89|89	R	11,23|34	A	33|33	G	33|35	n	0	R	27,30|57	R	61,35|96	R	37,79|116	R	41,31|72	G	89|89	R	37,12|49	R
T51291.1_2501	AC.Combine.Locus_51291.1	2501	C	C/T	T	153|153	C	86|86	C	260|260	Y	12,85|97	Y	100,49|149	Y	98,85|183	T	135|135	Y	155,87|242	T	119|119	Y	43,102|145	C	68|68	C	177|177	Y	43,24|67	T	65|65	C	62|66	n	0	Y	57,54|111	Y	65,113|178	Y	152,87|239	Y	64,81|145	C	185|185	Y	19,67|86	Y
T51388.2_36	AC.Combine.Locus_51388.2	36	T	T/C	T	1|1	n	0	n	0	T	1|1	n	0	n	0	Y	1,1|2	n	0	n	0	n	0	C	1|1	n	0	n	0	n	0	n	0	n	0	T	2|3	n	0	n	0	n	0	n	0	n	0	n
T51408.1_220	AC.Combine.Locus_51408.1	220	G	G/A	G	207|208	A	332|332	A	761|761	G	212|212	R	215,284|499	R	308,178|486	R	60,23|83	G	561|561	R	148,147|295	R	127,212|340	A	203|203	R	93,118|211	R	13,11|24	G	360|360	R	140,84|224	n	0	G	290|290	A	368|368	R	218,137|355	R	175,110|285	A	349|349	R	168,127|295	G
T51684.1_148	AC.Combine.Locus_51684.1	148	T	T/C	n	0	Y	1,2|3	Y	2,3|5	T	2|2	Y	1,1|2	Y	2,5|7	T	1|2	T	1|1	T	1|2	Y	1,2|3	T	1|2	T	3|3	n	0	T	2|3	Y	2,3|5	n	0	T	2|2	T	5|5	T	5|6	T	1|1	n	0	T	2|2	T
T51684.1_150	AC.Combine.Locus_51684.1	150	T	T/C	n	0	T	2|3	T	4|5	T	1|1	T	1|1	T	6|7	T	1|1	T	1|1	T	1|2	T	4|4	T	2|2	T	2|3	n	0	T	3|3	T	4|4	n	0	T	1|2	T	4|5	Y	2,4|6	n	0	n	0	T	2|2	T
T51684.1_159	AC.Combine.Locus_51684.1	159	C	C/A	n	0	C	1|2	M	3,3|6	C	3|3	N	0|1	M	3,4|7	C	2|2	C	2|2	C	1|1	M	2,2|4	M	2,2|4	C	3|4	n	0	C	3|4	M	2,3|5	n	0	C	5|6	C	5|5	C	4|5	A	2|2	n	0	C	5|6	C
T51684.1_195	AC.Combine.Locus_51684.1	195	A	A/T	n	0	N	0|1	W	2,2|4	A	3|3	A	1|2	N	0|2	A	2|3	A	1|1	n	0	N	0|2	N	0|2	A	2|2	n	0	A	1|1	W	2,2|4	n	0	A	4|5	A	3|3	A	4|5	A	2|3	N	0|1	A	3|3	A
T51723.1_917	AC.Combine.Locus_51723.1	917	A	A/T	T	3|4	T	5|5	T	11|11	A	5|5	N	0|1	W	2,2|4	T	10|10	W	2,8|10	A	2|2	N	0|1	N	0|1	W	3,2|5	A	1|1	A	4|4	T	2|2	n	0	N	0|1	A	4|4	T	6|6	W	2,4|6	T	7|7	A	5|5	T
T51723.1_926	AC.Combine.Locus_51723.1	926	A	A/G	G	3|4	G	5|5	G	11|11	A	5|5	N	0|1	R	2,2|4	G	10|10	R	2,7|9	A	2|2	G	1|1	G	1|1	R	3,2|5	A	1|1	A	4|4	G	2|2	n	0	G	1|1	A	4|4	G	6|6	R	2,4|6	G	7|7	A	5|5	G
T51723.1_1232	AC.Combine.Locus_51723.1	1232	C	C/T	T	3|4	T	5|5	T	8|8	C	4|4	N	0|1	C	2|3	T	8|8	Y	1,8|9	C	1|1	N	0|1	N	0|1	Y	2,2|4	C	2|2	C	3|3	T	2|2	n	0	n	0	C	4|4	T	6|6	Y	2,4|6	T	7|7	C	5|5	T
T51728.1_645	AC.Combine.Locus_51728.1	645	G	G/T	G	217|217	T	154|154	T	409|409	T	176|176	K	80,121|201	K	83,184|267	T	93|93	G	251|251	K	84,40|124	G	117|117	K	89,79|168	K	69,209|278	K	5,3|8	G	220|220	K	128,59|188	n	0	T	264|264	T	256|256	T	225|225	K	131,87|218	K	50,77|127	G	182|182	K
T51729.1_785	AC.Combine.Locus_51729.1	785	G	G/A	G	31|31	G	25|25	G	70|70	A	34|34	G	46|46	A	37|37	A	29|29	A	47|47	R	19,25|44	R	27,22|49	A	15|15	R	21,25|46	R	2,3|5	R	7,12|19	G	26|26	n	0	R	24,28|52	R	18,16|34	R	16,32|48	R	16,13|29	R	10,32|42	R	38,13|51	G
T51862.1_554	AC.Combine.Locus_51862.1	554	A	A/T	A	2|2	A	2|2	W	2,4|6	N	0|1	A	2|2	W	1,2|3	A	3|4	A	1|1	A	2|2	W	2,3|5	A	2|2	n	0	n	0	A	3|3	W	1,4|5	n	0	T	3|3	A	3|3	T	2|2	A	2|3	A	3|3	n	0	A
T51935.1_244	AC.Combine.Locus_51935.1	244	A	A/G	R	102,143|245	R	208,93|301	A	523|523	R	134,202|336	R	261,238|499	R	341,68|409	R	121,79|200	R	178,252|430	R	149,142|291	R	265,72|337	A	103|103	R	173,108|281	A	28|28	R	95,97|192	R	164,86|250	n	0	R	199,121|320	R	312,356|668	R	209,188|397	A	155|155	R	242,149|391	A	214|214	R
T51935.1_304	AC.Combine.Locus_51935.1	304	A	A/G	R	89,21|110	R	85,63|148	A	235|235	R	86,59|145	R	111,111|222	R	98,82|180	R	36,55|91	R	136,74|210	R	92,42|134	R	126,35|161	A	63|63	R	98,66|164	A	14|14	R	67,22|90	R	75,36|111	n	0	R	92,69|161	R	182,143|325	R	164,33|197	A	75|75	R	115,51|166	A	105|105	R
T51935.1_334	AC.Combine.Locus_51935.1	334	A	A/C	M	192,41|233	M	167,117|284	A	493|493	M	186,127|313	M	222,242|464	M	215,163|378	M	75,110|185	M	246,158|404	M	198,74|272	M	246,70|316	A	97|97	M	150,113|264	A	27|27	M	137,46|183	M	164,78|242	n	0	M	212,122|334	M	351,269|620	M	305,64|369	A	151|151	M	276,103|379	A	196|196	M
T51935.1_388	AC.Combine.Locus_51935.1	388	T	T/A	W	43,209|252	W	131,189|320	T	543|543	W	136,211|347	W	268,251|519	W	180,244|424	W	119,83|202	W	177,272|449	W	84,217|301	W	76,267|343	T	108|108	W	123,179|302	T	27|27	W	49,152|201	W	79,174|253	n	0	W	111,247|358	W	308,386|694	W	72,333|405	T	159|159	W	110,293|403	T	212|212	W
T51950.6_100	AC.Combine.Locus_51950.6	100	G	G/C	n	0	n	0	G	1|1	n	0	n	0	n	0	n	0	n	0	n	0	G	1|1	n	0	n	0	n	0	n	0	n	0	n	0	n	0	G	2|2	n	0	G	1|1	n	0	n	0	n
T51950.6_120	AC.Combine.Locus_51950.6	120	G	G/A	n	0	n	0	G	1|1	n	0	n	0	n	0	n	0	n	0	n	0	G	1|1	n	0	n	0	n	0	n	0	n	0	n	0	n	0	G	2|2	G	1|1	G	1|1	n	0	n	0	n
T51950.6_227	AC.Combine.Locus_51950.6	227	A	A/G	n	0	n	0	A	1|1	n	0	n	0	n	0	n	0	n	0	n	0	A	1|1	n	0	n	0	n	0	n	0	n	0	n	0	n	0	A	2|2	A	1|1	n	0	n	0	n	0	n
T52066.1_157	AC.Combine.Locus_52066.1	157	G	G/A	R	35,32|67	G	116|116	A	425|425	R	88,154|242	R	65,62|127	A	183|183	G	84|84	G	168|168	R	103,45|148	R	57,12|69	A	120|120	R	78,109|187	A	32|32	R	91,45|136	R	64,25|89	n	0	R	56,74|130	G	216|216	R	88,124|212	A	136|136	A	157|157	A	180|180	G
T52066.1_271	AC.Combine.Locus_52066.1	271	C	C/T	Y	33,35|68	C	117|117	T	424|424	Y	152,86|238	Y	59,62|121	T	184|184	C	77|77	C	171|171	Y	41,90|131	Y	12,57|69	T	118|118	Y	108,74|182	T	30|30	Y	49,89|138	Y	25,61|86	n	0	Y	80,58|138	C	212|213	Y	123,87|210	T	140|140	T	160|160	T	171|171	C
T52224.2_413	AC.Combine.Locus_52224.2	413	G	G/A	R	24,19|43	A	97|97	R	74,86|160	G	51|60	R	26,63|89	G	128|128	A	47|47	A	101|101	R	34,47|81	R	40,20|60	G	109|109	R	75,84|159	R	11,11|22	R	52,48|100	R	89,97|186	n	0	R	42,60|102	R	57,76|133	R	33,87|120	G	100|100	G	113|113	G	69|69	A
T52225.1_759	AC.Combine.Locus_52225.1	759	T	T/A	T	23|23	A	9|9	A	49|49	T	45|45	W	8,16|24	W	11,51|62	W	20,16|36	T	33|33	W	20,14|34	W	21,7|28	A	19|19	T	42|42	A	10|11	T	15|15	W	22,14|36	n	0	T	27|27	A	32|33	W	16,14|30	W	12,35|47	A	17|17	W	13,18|31	T
T52225.1_761	AC.Combine.Locus_52225.1	761	G	G/A	G	23|23	A	9|9	A	49|49	G	49|49	R	8,17|25	R	11,54|65	R	21,18|39	G	38|38	R	21,16|37	R	21,9|30	A	19|19	G	48|48	R	11,2|13	G	16|16	R	22,14|36	n	0	G	32|32	A	35|35	R	16,14|30	R	12,39|51	A	18|18	R	13,19|32	G
T52225.1_773	AC.Combine.Locus_52225.1	773	G	G/A	A	27|27	G	15|15	G	58|58	A	57|57	R	18,10|28	R	60,12|72	R	19,27|46	A	42|42	R	19,25|44	R	12,23|35	G	24|24	A	49|49	R	4,12|16	A	22|22	R	15,24|39	n	0	A	41|41	G	46|46	R	16,19|35	R	41,15|56	G	25|25	R	21,14|35	A
T52246.1_139	AC.Combine.Locus_52246.1	139	C	C/T	n	0	n	0	n	0	n	0	n	0	n	0	n	0	n	0	n	0	n	0	n	0	n	0	n	0	Y	9,65|74	n	0	n	0	n	0	n	0	n	0	n	0	C	12|12	n	0	n
T52246.1_155	AC.Combine.Locus_52246.1	155	G	G/A	n	0	n	0	n	0	n	0	n	0	n	0	n	0	n	0	n	0	n	0	n	0	n	0	n	0	R	65,9|74	n	0	n	0	n	0	n	0	n	0	n	0	G	10|10	n	0	n
T52246.1_222	AC.Combine.Locus_52246.1	222	A	A/G	n	0	n	0	n	0	n	0	n	0	n	0	n	0	n	0	n	0	n	0	n	0	n	0	n	0	R	10,50|60	n	0	n	0	n	0	n	0	n	0	n	0	A	8|8	n	0	n
T52246.1_250	AC.Combine.Locus_52246.1	250	C	C/G	n	0	n	0	n	0	n	0	n	0	n	0	n	0	n	0	n	0	n	0	n	0	n	0	n	0	S	67,10|77	n	0	n	0	n	0	n	0	n	0	n	0	C	13|13	n	0	n
T52246.1_289	AC.Combine.Locus_52246.1	289	C	C/T	n	0	n	0	n	0	n	0	n	0	n	0	n	0	n	0	n	0	n	0	n	0	n	0	n	0	Y	10,65|75	n	0	n	0	n	0	n	0	n	0	n	0	C	9|9	n	0	n
T52634.1_1750	AC.Combine.Locus_52634.1	1750	A	A/T	W	45,69|114	T	78|78	W	97,81|178	W	54,42|96	A	68|68	A	149|149	T	97|97	T	91|91	T	45|45	W	26,16|42	A	44|44	T	81|81	W	15,19|34	W	30,18|48	W	24,44|68	n	0	W	28,17|45	W	70,47|117	W	64,62|126	A	133|133	A	75|75	W	47,82|129	T
T52827.1_265	AC.Combine.Locus_52827.1	265	T	T/C	T	12|12	Y	4,9|13	Y	22,11|33	T	14|14	T	8|8	C	17|17	Y	6,5|11	Y	9,7|16	C	14|14	C	8|8	Y	2,4|6	C	12|12	T	2|2	T	9|9	Y	3,4|7	n	0	T	12|12	Y	9,3|12	Y	7,4|11	Y	11,13|24	T	17|20	C	5|5	T
T52827.1_289	AC.Combine.Locus_52827.1	289	C	C/T	C	5|5	C	2|2	T	2|2	n	0	C	3|3	T	3|3	T	1|1	n	0	T	3|3	T	3|3	C	1|1	n	0	C	2|2	C	1|1	C	2|2	n	0	C	5|5	n	0	C	1|1	n	0	Y	1,1|2	n	0	C
T52866.1_127	AC.Combine.Locus_52866.1	127	G	G/A	A	9|9	R	4,2|6	R	7,9|16	G	4|5	A	3|3	G	3|3	G	3|3	G	14|14	G	4|4	R	2,4|6	G	3|3	G	8|8	G	1|1	A	4|4	G	8|8	n	0	R	4,2|6	R	2,5|7	G	8|8	R	2,2|4	A	5|5	G	8|8	G
T52893.1_1653	AC.Combine.Locus_52893.1	1653	C	C/G	n	0	n	0	C	1|1	C	2|2	n	0	C	2|3	G	4|4	S	3,5|8	N	0|2	n	0	n	0	n	0	n	0	n	0	n	0	n	0	C	1|1	n	0	n	0	C	1|1	n	0	n	0	n
T52893.1_1737	AC.Combine.Locus_52893.1	1737	A	A/C	n	0	n	0	C	14|14	n	0	n	0	n	0	A	3|3	A	1|1	C	17|17	C	7|7	n	0	n	0	n	0	n	0	n	0	n	0	n	0	n	0	n	0	n	0	n	0	n	0	n
T52893.1_1762	AC.Combine.Locus_52893.1	1762	A	A/T	n	0	n	0	A	14|14	n	0	n	0	T	17|17	n	0	n	0	A	17|17	A	7|7	n	0	n	0	n	0	n	0	n	0	n	0	n	0	n	0	n	0	n	0	n	0	n	0	n
T52893.1_2090	AC.Combine.Locus_52893.1	2090	T	T/C	T	10|10	T	12|12	T	15|15	T	33|33	T	25|25	T	18|18	T	19|19	T	21|21	T	24|24	T	30|30	Y	27,6|33	T	19|19	T	60|60	T	20|20	T	22|22	n	0	T	19|19	T	29|29	T	20|20	T	24|24	T	28|28	T	34|34	T
T52893.1_2146	AC.Combine.Locus_52893.1	2146	T	T/C	n	0	n	0	n	0	T	5|5	n	0	T	3|3	n	0	n	0	T	9|9	Y	7,18|25	n	0	n	0	n	0	n	0	T	1|1	n	0	n	0	n	0	n	0	n	0	n	0	n	0	T
T52893.1_2195	AC.Combine.Locus_52893.1	2195	T	T/G	n	0	n	0	n	0	T	9|9	n	0	T	1|1	T	1|1	T	7|7	T	8|8	G	18|18	n	0	n	0	n	0	n	0	n	0	n	0	n	0	n	0	n	0	n	0	n	0	T	2|2	T
T52893.1_2363	AC.Combine.Locus_52893.1	2363	A	A/C	A	28|28	A	41|41	A	69|69	A	89|89	A	37|37	A	34|34	A	28|28	M	66,12|78	M	9,3|12	A	54|56	A	12|12	A	13|13	A	291|291	A	75|75	A	9|9	n	0	A	39|39	A	76|76	A	28|28	A	209|215	A	84|84	A	123|123	A
T52893.1_2411	AC.Combine.Locus_52893.1	2411	A	A/C	A	24|24	A	34|34	M	52,19|71	A	66|66	A	26|26	A	28|28	A	25|25	A	70|77	A	9|11	A	49|49	A	12|12	A	10|10	A	248|252	A	63|63	A	5|5	n	0	A	26|26	A	58|58	A	23|23	A	178|186	A	66|66	A	103|103	A
T52893.1_2452	AC.Combine.Locus_52893.1	2452	C	C/G	n	0	n	0	C	19|19	n	0	n	0	G	25|25	n	0	C	18|18	C	4|4	n	0	C	2|2	n	0	C	3|3	n	0	n	0	n	0	n	0	C	1|1	G	3|3	C	5|5	n	0	n	0	S
T52893.1_2611	AC.Combine.Locus_52893.1	2611	G	G/T	K	37,152|189	G	58|58	G	80|80	G	262|262	G	32|32	K	111,19|130	G	38|38	G	204|204	G	130|130	G	92|92	K	49,38|87	G	11|11	G	267|267	G	67|67	G	8|8	n	0	K	50,39|89	G	72|72	K	74,18|92	G	188|201	K	129,31|160	G	116|116	G
T52893.1_2624	AC.Combine.Locus_52893.1	2624	C	C/G	C	170|170	C	23|23	n	0	C	189|189	n	0	C	80|80	C	14|14	C	133|133	C	122|122	S	22,43|65	C	73|73	n	0	n	0	n	0	n	0	n	0	C	57|57	C	9|9	C	64|64	C	13|13	C	89|89	C	7|7	C
T52893.1_2728	AC.Combine.Locus_52893.1	2728	T	T/G	T	104|104	T	21|21	n	0	T	192|192	n	0	T	70|70	T	12|12	T	138|138	T	119|119	T	57|57	T	56|56	n	0	n	0	n	0	n	0	n	0	T	36|36	G	7|7	T	52|52	T	11|11	T	74|74	T	7|7	K
T52893.1_2740	AC.Combine.Locus_52893.1	2740	T	T/G	T	161|161	T	22|22	n	0	T	196|196	n	0	T	84|84	T	14|14	T	139|139	T	115|125	T	65|65	T	74|74	n	0	n	0	n	0	n	0	n	0	T	56|56	n	0	T	63|63	T	15|15	T	93|93	T	7|7	T
T52893.1_2783	AC.Combine.Locus_52893.1	2783	T	T/C	T	150|162	C	21|21	n	0	C	190|190	n	0	Y	64,20|84	C	14|14	C	119|120	C	111|111	Y	43,20|63	Y	34,38|72	n	0	n	0	n	0	n	0	n	0	Y	18,37|55	n	0	Y	45,17|62	T	15|15	Y	59,31|90	C	7|7	Y
T52893.1_2881	AC.Combine.Locus_52893.1	2881	T	T/G	T	4|4	n	0	T	2|2	T	15|15	n	0	n	0	T	5|5	T	2|2	T	24|24	T	16|16	n	0	n	0	n	0	T	28|28	T	1|1	n	0	T	22|22	n	0	n	0	n	0	T	5|5	n	0	T
T52893.1_2926	AC.Combine.Locus_52893.1	2926	G	G/C	G	2|2	n	0	n	0	G	8|8	n	0	n	0	G	6|6	n	0	C	14|14	C	8|8	n	0	n	0	n	0	C	16|16	n	0	n	0	C	13|13	n	0	n	0	n	0	n	0	n	0	C
T52893.1_3071	AC.Combine.Locus_52893.1	3071	A	A/C	n	0	n	0	A	3|3	n	0	n	0	n	0	n	0	A	7|7	A	5|5	A	1|1	n	0	n	0	n	0	n	0	n	0	n	0	A	1|1	n	0	n	0	n	0	A	7|7	n	0	A
T52893.1_3098	AC.Combine.Locus_52893.1	3098	T	T/A	n	0	n	0	T	9|9	n	0	n	0	n	0	n	0	T	7|7	A	4|4	T	1|1	n	0	n	0	n	0	n	0	n	0	n	0	T	1|1	n	0	n	0	n	0	T	7|7	n	0	T
T52893.1_3138	AC.Combine.Locus_52893.1	3138	A	A/T	n	0	n	0	A	6|6	A	2|2	n	0	n	0	n	0	n	0	n	0	A	1|1	T	11|11	A	2|2	n	0	n	0	n	0	n	0	n	0	A	1|1	n	0	n	0	n	0	n	0	T
T52893.1_3171	AC.Combine.Locus_52893.1	3171	A	A/G	n	0	n	0	A	5|5	A	2|2	n	0	n	0	G	13|13	G	11|11	G	11|11	n	0	A	11|11	A	2|2	n	0	n	0	n	0	n	0	n	0	A	1|1	G	14|14	n	0	n	0	n	0	A
T52893.1_3180	AC.Combine.Locus_52893.1	3180	A	A/G	n	0	n	0	n	0	A	2|2	n	0	n	0	A	14|14	R	11,4|15	A	11|11	n	0	A	11|11	A	2|2	n	0	n	0	n	0	n	0	n	0	A	1|1	A	14|14	n	0	n	0	n	0	A
T52893.1_3245	AC.Combine.Locus_52893.1	3245	A	A/T	n	0	n	0	n	0	n	0	n	0	n	0	A	15|15	A	13|13	A	10|10	n	0	n	0	n	0	n	0	n	0	n	0	n	0	n	0	n	0	A	13|13	T	12|12	n	0	n	0	n
T52893.1_3556	AC.Combine.Locus_52893.1	3556	A	A/G	n	0	n	0	n	0	n	0	A	1|1	A	7|7	n	0	n	0	n	0	A	9|9	A	8|8	A	5|5	n	0	n	0	n	0	n	0	A	5|5	A	15|15	A	7|7	n	0	n	0	n	0	A
T52893.1_3578	AC.Combine.Locus_52893.1	3578	C	C/A	n	0	n	0	n	0	n	0	C	1|1	C	7|7	n	0	n	0	n	0	C	8|8	C	8|8	C	5|5	n	0	n	0	n	0	n	0	C	5|5	C	15|15	C	7|7	n	0	n	0	n	0	C
T52910.1_252	AC.Combine.Locus_52910.1	252	G	G/A	R	94,104|198	A	217|217	G	537|537	R	100,97|197	R	62,164|226	G	297|311	A	88|88	A	277|277	R	11,74|85	R	140,102|242	G	197|197	R	116,200|316	G	30|30	R	56,117|173	R	45,48|93	n	0	R	102,82|184	A	275|275	R	114,80|194	G	147|147	G	293|293	G	207|207	A
T53020.1_509	AC.Combine.Locus_53020.1	509	C	C/T	Y	34,48|82	C	65|65	Y	98,103|201	Y	33,41|74	Y	17,78|95	T	175|175	C	41|41	C	123|123	Y	37,57|94	Y	25,48|73	T	115|115	Y	64,60|124	T	21|21	Y	21,8|29	C	35|41	n	0	Y	42,87|129	Y	103,33|136	Y	68,44|112	T	44|44	T	69|69	T	105|105	C
T53210.1_389	AC.Combine.Locus_53210.1	389	G	G/A	G	1|2	G	2|2	G	10|10	G	1|1	R	7,3|10	R	4,2|6	G	9|9	A	3|3	A	1|1	G	3|3	A	1|1	R	1,1|2	R	2,1|3	R	3,2|5	G	8|8	n	0	G	5|5	A	4|4	R	5,2|7	G	3|4	G	10|10	A	3|3	G
T53230.3_454	AC.Combine.Locus_53230.3	454	A	A/G	R	13,13|26	R	2,15|17	R	14,19|33	R	4,20|24	R	4,11|15	R	3,16|19	A	16|18	G	31|31	R	4,2|6	R	5,15|20	R	2,13|15	A	34|34	R	5,9|14	A	5|5	R	14,10|24	n	0	A	9|9	G	21|21	A	32|32	R	6,9|15	G	22|22	R	2,12|14	G
T53453.1_231	AC.Combine.Locus_53453.1	231	C	C/T	Y	7,10|17	T	9|9	Y	13,9|22	Y	9,5|14	C	6|7	C	10|10	T	10|10	T	11|11	C	1|3	Y	9,3|12	C	7|7	Y	2,3|5	T	5|5	Y	3,4|7	Y	2,6|8	n	0	Y	2,7|9	Y	2,6|8	Y	2,16|18	C	8|8	C	13|13	C	19|19	T
T53453.1_247	AC.Combine.Locus_53453.1	247	A	A/C	M	7,9|16	C	9|9	M	13,9|22	M	9,5|14	A	6|7	A	10|10	C	10|10	C	11|11	M	1,2|3	M	9,3|12	A	7|7	M	2,3|5	C	5|5	M	3,4|7	M	2,5|7	n	0	M	2,6|8	M	2,8|10	M	2,15|17	A	8|8	A	13|13	A	19|19	C
T53453.1_257	AC.Combine.Locus_53453.1	257	C	C/T	Y	7,9|16	T	9|9	Y	13,8|21	Y	9,5|14	C	5|6	C	10|10	T	10|10	T	11|11	Y	1,2|3	C	10|12	C	7|7	Y	2,3|5	T	5|5	Y	3,4|7	Y	2,5|7	n	0	Y	2,6|8	Y	3,8|11	Y	2,14|16	C	8|8	C	14|14	C	21|21	T
T53589.2_347	AC.Combine.Locus_53589.2	347	G	G/A	A	25|25	R	17,8|25	G	44|44	A	36|36	G	28|28	R	15,22|37	R	14,11|25	R	31,17|48	G	16|16	G	31|31	G	3|3	R	25,13|38	R	7,4|11	R	12,12|24	A	28|28	n	0	R	20,24|44	R	18,19|37	G	31|31	A	45|45	R	7,15|22	A	40|40	R
T53589.2_361	AC.Combine.Locus_53589.2	361	G	G/T	T	24|24	K	6,15|21	G	39|39	T	35|35	G	23|23	K	20,13|33	K	9,14|23	K	17,23|40	G	15|15	G	27|27	G	3|3	K	12,23|35	K	4,6|10	K	11,11|22	T	25|25	n	0	K	22,15|37	K	16,16|32	G	28|28	T	40|40	K	13,6|19	T	34|34	K
T53589.2_634	AC.Combine.Locus_53589.2	634	A	A/T	T	24|24	W	9,18|27	A	43|43	T	34|34	A	27|27	W	20,15|35	W	13,14|27	W	15,31|46	A	13|13	A	30|30	A	3|3	W	12,26|38	W	5,7|12	W	11,12|23	T	28|28	n	0	W	23,20|43	W	19,17|36	A	31|31	T	44|44	W	16,7|23	T	40|41	W
T53764.1_356	AC.Combine.Locus_53764.1	356	A	A/C	A	110|110	M	71,67|138	C	255|255	A	246|246	C	146|146	M	86,112|198	M	13,36|49	M	95,50|145	C	101|101	C	56|56	C	90|90	M	63,81|144	M	23,9|32	M	50,43|93	A	70|70	n	0	M	30,48|78	M	109,42|151	C	124|124	A	156|156	M	81,71|152	A	163|163	M
T53831.1_1389	AC.Combine.Locus_53831.1	1389	T	T/C	T	6|6	C	4|4	T	14|15	Y	2,2|4	N	0|1	T	6|6	N	0|1	C	3|3	T	1|1	n	0	T	3|3	Y	2,3|5	T	2|2	T	5|5	C	2|2	n	0	Y	2,2|4	n	0	T	1|2	T	5|5	T	6|6	T	6|6	C
T53908.1_853	AC.Combine.Locus_53908.1	853	T	T/C	C	37|37	T	33|33	Y	18,20|38	Y	9,4|13	T	20|20	Y	12,13|25	Y	19,15|34	Y	7,8|15	C	11|11	C	12|12	C	15|15	T	36|36	T	2|2	Y	6,15|21	T	24|24	n	0	Y	10,12|22	Y	15,8|23	Y	4,11|15	Y	14,6|20	Y	13,9|22	Y	16,15|31	Y
T53908.1_875	AC.Combine.Locus_53908.1	875	T	T/G	G	35|35	T	32|32	K	18,20|38	K	9,4|13	T	20|20	K	12,12|24	K	19,15|34	K	7,8|15	G	11|11	G	11|11	G	15|15	T	34|34	T	2|2	K	5,15|20	T	22|22	n	0	K	10,12|22	K	16,8|24	K	4,11|15	K	14,6|20	K	13,10|23	K	15,14|29	K
T54063.1_173	AC.Combine.Locus_54063.1	173	T	T/G	T	3|3	T	2|2	T	8|8	T	1|1	T	12|12	T	3|3	T	4|4	T	7|7	T	3|4	T	5|5	T	2|2	K	1,1|2	T	2|2	T	1|1	T	6|6	n	0	T	2|2	T	6|6	T	7|7	T	1|1	T	4|4	T	6|6	T
T54156.3_123	AC.Combine.Locus_54156.3	123	T	T/C	n	0	n	0	n	0	n	0	n	0	T	24|24	n	0	Y	2,2|4	C	15|15	n	0	n	0	n	0	n	0	T	12|12	C	2|2	n	0	n	0	n	0	n	0	T	6|6	C	2|2	n	0	n
T54156.3_173	AC.Combine.Locus_54156.3	173	T	T/C	n	0	n	0	n	0	n	0	n	0	T	18|18	n	0	Y	2,1|3	C	14|14	n	0	n	0	n	0	n	0	T	9|9	C	2|2	n	0	n	0	n	0	n	0	T	4|4	C	2|2	n	0	n
T54991.1_76	AC.Combine.Locus_54991.1	76	T	T/C	Y	2,11|13	T	109|109	T	51|51	T	99|100	T	120|120	T	53|53	T	49|50	T	116|116	T	52|52	T	116|117	T	29|30	C	1|1	T	41|41	T	54|55	T	52|54	n	0	C	3|3	T	167|167	N	0|1	T	27|29	T	116|116	T	147|147	T
T55041.1_607	AC.Combine.Locus_55041.1	607	C	C/T	Y	10,8|18	C	5|5	Y	6,6|12	C	10|10	Y	2,3|5	T	10|10	C	7|7	C	8|8	T	2|2	Y	4,3|7	T	3|3	T	11|11	Y	1,1|2	Y	5,4|9	T	4|4	n	0	C	3|3	T	5|5	Y	10,5|15	T	11|12	T	9|9	Y	9,3|12	C
T55041.1_628	AC.Combine.Locus_55041.1	628	G	G/T	K	11,8|19	G	4|4	K	6,6|12	G	11|11	K	3,3|6	T	11|11	G	7|7	G	8|8	T	2|2	K	4,4|8	T	3|3	T	9|9	G	1|2	K	4,4|8	T	6|6	n	0	G	3|3	T	5|5	K	10,5|15	T	11|12	T	8|8	K	9,4|13	G
T55201.2_205	AC.Combine.Locus_55201.2	205	C	C/T	T	157|157	C	138|138	Y	148,227|375	C	179|179	Y	75,82|157	Y	66,112|178	C	80|80	Y	172,100|272	T	83|83	T	238|238	Y	144,104|248	T	293|293	C	23|23	Y	115,122|237	Y	114,110|224	n	0	Y	162,146|308	Y	95,78|173	Y	110,127|237	Y	82,57|139	Y	148,177|325	Y	79,103|182	Y
T55201.2_218	AC.Combine.Locus_55201.2	218	A	A/C	C	80|84	A	75|77	M	72,102|177	A	96|97	M	40,38|78	M	35,56|94	A	33|34	M	85,50|135	C	44|44	C	102|104	M	75,47|123	C	138|141	A	14|15	M	67,64|133	M	55,60|118	n	0	M	76,72|150	M	46,42|89	M	61,70|131	M	42,32|77	M	78,102|183	M	43,49|94	M
T55201.2_242	AC.Combine.Locus_55201.2	242	G	G/A	A	82|82	G	70|70	R	99,64|163	G	90|90	R	38,35|73	R	59,34|93	G	32|32	R	51,82|133	A	43|43	A	96|96	R	47,69|116	A	131|131	G	15|15	R	62,63|125	R	58,54|112	n	0	R	75,65|140	R	41,40|81	R	65,57|122	R	33,40|73	R	94,72|166	R	45,44|89	R
T55201.2_646	AC.Combine.Locus_55201.2	646	G	G/A	G	18|18	A	16|16	R	10,25|35	A	13|13	R	2,2|4	R	6,13|19	A	20|20	R	5,3|8	G	12|12	G	17|17	R	5,6|11	G	9|9	A	6|6	R	3,3|6	R	14,9|23	n	0	R	19,15|34	R	8,4|12	R	9,5|14	R	14,7|21	R	9,10|19	R	6,14|20	R
T55201.2_712	AC.Combine.Locus_55201.2	712	A	A/G	G	33|33	A	28|28	R	23,42|65	A	30|30	R	2,4|6	R	16,23|39	A	35|35	R	10,11|21	G	25|25	G	27|27	R	10,8|18	G	15|15	A	12|12	R	9,7|16	R	25,25|50	n	0	R	30,20|50	R	20,11|31	R	20,7|27	R	28,16|44	R	17,19|36	R	14,27|41	R
T55239.1_43	AC.Combine.Locus_55239.1	43	A	A/G	R	4,2|6	G	8|8	G	10|10	n	0	G	5|5	R	3,4|7	N	0|1	R	5,2|7	R	4,3|7	G	8|8	A	4|4	R	7,2|9	G	3|3	A	5|5	G	6|6	n	0	G	7|7	A	9|9	G	5|5	R	2,2|4	G	6|6	A	8|8	G
T55239.1_63	AC.Combine.Locus_55239.1	63	T	T/C	Y	2,4|6	C	7|7	C	10|10	n	0	C	3|4	Y	4,3|7	C	1|1	Y	2,4|6	Y	3,3|6	C	8|8	T	3|3	Y	2,7|9	C	4|4	T	5|5	C	5|5	n	0	C	9|9	T	6|6	C	4|4	Y	2,1|3	C	6|6	T	6|6	C
T55533.1_675	AC.Combine.Locus_55533.1	675	G	G/T	K	86,70|156	K	129,55|184	G	353|353	G	207|207	K	134,180|314	T	249|249	K	79,18|97	G	123|136	G	173|173	T	229|230	G	184|184	K	212,131|343	K	19,34|53	K	97,77|174	T	88|88	n	0	G	310|310	K	126,120|246	K	89,82|171	G	124|124	K	130,126|256	K	91,201|292	T
T55716.1_42	AC.Combine.Locus_55716.1	42	T	T/C	C	62|62	Y	22,31|53	Y	84,78|162	Y	65,36|101	C	59|59	C	100|100	C	60|60	Y	47,54|101	T	101|101	Y	37,64|101	Y	30,26|56	Y	78,61|139	T	18|18	Y	45,26|71	Y	18,25|43	n	0	C	103|103	Y	43,53|96	C	100|101	Y	42,33|75	Y	52,40|92	T	59|66	Y
T55929.1_678	AC.Combine.Locus_55929.1	678	A	A/G	R	69,50|119	A	93|93	R	162,310|472	R	91,40|131	R	32,178|210	G	133|134	A	13|13	A	209|209	R	67,17|84	R	125,113|238	G	55|55	R	101,84|185	R	27,15|42	R	71,139|210	A	49|49	n	0	R	48,245|293	R	52,131|183	R	116,184|300	G	69|69	G	409|409	G	306|306	A
T56573.1_341	AC.Combine.Locus_56573.1	341	T	T/A	T	1|1	n	0	T	2|2	T	1|2	T	1|1	T	2|3	T	1|1	T	2|2	n	0	n	0	n	0	N	0|1	n	0	A	3|3	T	1|2	n	0	A	4|4	T	1|1	A	2|2	T	1|1	T	2|2	n	0	T
T56573.1_359	AC.Combine.Locus_56573.1	359	G	G/A	G	1|1	n	0	G	3|3	n	0	G	1|1	G	2|2	G	1|1	G	1|1	n	0	n	0	n	0	N	0|1	n	0	A	2|2	N	0|1	n	0	N	0|2	n	0	N	0|1	n	0	G	2|2	n	0	G
T56636.1_1005	AC.Combine.Locus_56636.1	1005	C	C/A	C	99|100	C	140|147	C	336|342	C	74|75	A	6|6	A	12|12	C	89|93	C	93|99	C	123|127	A	5|5	C	30|36	C	213|216	M	3,4|7	C	179|179	A	8|8	n	0	C	272|272	A	10|10	C	252|264	A	4|4	A	6|6	M	13,84|97	C
T56999.2_562	AC.Combine.Locus_56999.2	562	G	G/A	A	39|39	A	81|81	A	49|49	A	45|46	A	139|139	A	45|45	A	57|57	A	134|134	A	45|45	A	115|115	A	10|10	A	116|119	A	45|45	A	91|93	A	55|58	n	0	A	20|25	A	55|59	A	82|87	A	73|75	A	26|28	A	25|27	A
T57513.1_314	AC.Combine.Locus_57513.1	314	C	C/T	C	170|170	Y	81,135|216	T	602|603	C	244|244	T	283|283	C	242|242	T	98|108	Y	188,45|233	T	119|119	T	166|166	T	229|229	Y	113,132|245	T	29|29	Y	101,57|158	C	77|77	n	0	T	312|312	Y	190,199|389	T	306|306	C	136|136	Y	131,114|245	C	425|425	Y
T57513.1_394	AC.Combine.Locus_57513.1	394	A	A/C	C	235|235	M	190,119|309	A	885|887	C	360|360	A	396|396	C	357|357	A	147|161	M	66,261|327	A	178|178	A	248|248	A	338|340	M	194,160|354	A	37|37	M	78,145|223	C	119|119	n	0	A	450|450	M	281,265|546	A	432|432	C	183|183	M	163,189|352	C	635|635	M
T57532.1_146	AC.Combine.Locus_57532.1	146	C	C/T	N	0|1	C	3|4	C	15|15	C	9|9	C	4|4	Y	7,2|9	C	1|2	C	3|3	C	2|2	N	0|2	n	0	C	9|9	C	1|1	C	4|5	N	0|1	n	0	C	10|10	C	2|3	C	6|6	C	4|4	C	8|9	C	2|2	N
T57760.1_1472	AC.Combine.Locus_57760.1	1472	G	G/A	n	0	n	0	n	0	n	0	n	0	n	0	n	0	n	0	n	0	n	0	n	0	n	0	n	0	n	0	n	0	n	0	G	1|1	n	0	n	0	n	0	n	0	G	1|1	n
T57816.1_270	AC.Combine.Locus_57816.1	270	G	G/A	n	0	G	8|8	n	0	n	0	A	12|12	A	7|7	A	9|9	n	0	R	9,18|27	n	0	n	0	n	0	R	7,13|20	n	0	n	0	n	0	R	33,24|57	A	18|18	n	0	n	0	G	10|10	n	0	R
T57899.1_21	AC.Combine.Locus_57899.1	21	C	C/T	N	0|1	N	0|1	C	4|4	C	2|3	n	0	C	1|2	C	1|1	N	0|1	n	0	T	2|2	C	1|1	C	1|1	N	0|1	N	0|2	N	0|1	n	0	C	3|3	C	2|2	C	2|2	C	1|1	C	2|2	N	0|1	C
T57899.1_227	AC.Combine.Locus_57899.1	227	G	G/A	A	2|2	N	0|1	G	6|6	G	3|3	G	3|4	G	1|2	n	0	N	0|1	N	0|1	A	3|3	G	20|20	G	1|1	N	0|1	A	2|2	A	2|2	n	0	G	3|3	G	1|2	G	3|3	n	0	G	2|2	N	0|1	G
T58209.1_86	AC.Combine.Locus_58209.1	86	C	C/T	C	203|203	C	126|126	C	312|312	C	50|55	C	155|156	T	35|35	C	79|82	C	46|52	C	111|111	Y	47,14|61	T	10|10	Y	20,11|31	C	38|41	Y	68,17|85	C	213|213	n	0	Y	70,14|84	Y	108,18|126	C	116|121	Y	93,12|105	C	170|170	Y	66,14|80	C
T58209.1_97	AC.Combine.Locus_58209.1	97	C	C/T	C	180|180	C	113|113	C	271|271	C	41|43	C	141|141	T	12|12	C	70|71	C	41|44	C	99|99	C	45|48	N	0|1	C	17|18	C	34|35	C	61|68	C	195|195	n	0	C	61|65	C	98|108	C	105|105	C	86|91	C	147|147	C	58|64	C
T58372.1_278	AC.Combine.Locus_58372.1	278	A	A/G	A	2|3	A	1|1	R	4,3|7	A	2|3	A	3|4	A	2|2	A	3|4	A	1|3	N	0|2	A	2|2	A	3|4	R	4,3|7	n	0	G	3|4	A	2|2	n	0	R	6,3|9	A	2|2	R	4,2|6	A	3|3	A	2|3	R	3,2|5	R
T58372.1_279	AC.Combine.Locus_58372.1	279	T	T/C	T	2|3	T	1|1	Y	3,9|12	T	3|4	T	3|4	T	4|4	T	3|4	T	1|3	T	1|3	T	3|3	T	4|5	Y	2,5|7	n	0	Y	3,2|5	T	2|2	n	0	Y	3,9|12	T	3|3	Y	2,4|6	T	3|3	T	3|4	T	4|5	T
T58527.1_291	AC.Combine.Locus_58527.1	291	G	G/A	G	5|6	G	9|9	R	5,17|22	R	2,2|4	G	5|5	R	5,3|8	G	7|7	G	3|3	G	4|5	G	8|8	R	4,3|7	G	6|7	G	1|1	G	4|5	G	8|9	n	0	G	6|6	R	3,10|13	R	3,11|14	R	2,7|9	G	5|6	G	6|6	G
T58527.1_339	AC.Combine.Locus_58527.1	339	C	C/T	T	4|4	T	3|3	Y	3,4|7	Y	1,2|3	N	0|1	C	1|2	T	4|4	N	0|1	Y	2,2|4	T	5|5	C	2|2	C	1|1	T	3|3	C	2|2	Y	1,4|5	n	0	T	2|2	Y	5,5|10	Y	2,4|6	C	5|6	Y	3,4|7	C	1|1	T
T58839.1_498	AC.Combine.Locus_58839.1	498	A	A/T	n	0	W	2,3|5	N	0|7	A	1|3	W	2,3|5	W	1,4|5	A	3|4	T	4|4	N	0|1	W	2,3|5	n	0	N	0|2	n	0	A	1|3	W	2,3|5	n	0	A	1|3	W	4,2|6	T	3|3	A	1|2	N	0|1	W	5,3|8	W
T58839.1_499	AC.Combine.Locus_58839.1	499	A	A/T	N	0|1	W	2,9|11	W	2,15|17	T	9|10	W	2,8|10	W	1,8|9	W	3,8|11	T	5|5	T	4|4	W	2,10|12	T	4|4	T	16|16	N	0|1	T	10|11	W	2,8|10	n	0	T	15|16	W	4,23|27	T	13|13	W	1,4|5	T	11|11	W	5,12|17	T
T59013.1_113	AC.Combine.Locus_59013.1	113	T	T/C	T	3|3	T	2|2	T	2|2	T	5|5	T	4|5	T	2|2	T	4|4	T	3|3	T	1|1	T	6|6	T	3|4	Y	1,2|3	T	1|1	T	3|3	T	3|3	n	0	T	6|7	T	9|9	T	3|3	T	3|3	T	1|1	T	1|1	T
T59117.1_296	AC.Combine.Locus_59117.1	296	C	C/T	T	10|11	Y	9,5|14	Y	13,4|17	C	11|11	Y	4,5|9	Y	11,12|23	Y	7,15|22	Y	3,7|10	T	6|6	C	18|18	C	9|9	T	24|24	N	0|1	C	5|5	T	16|16	n	0	C	21|21	Y	6,7|13	C	16|16	C	13|13	Y	15,11|26	Y	5,4|9	Y
T59693.1_380	AC.Combine.Locus_59693.1	380	C	C/G	n	0	C	1|1	C	1|1	n	0	N	0|1	n	0	n	0	n	0	n	0	n	0	G	3|3	C	1|1	n	0	C	1|1	n	0	n	0	n	0	N	0|1	N	0|2	n	0	C	1|1	C	14|14	C
T59693.1_381	AC.Combine.Locus_59693.1	381	A	A/G	n	0	A	1|1	A	1|1	n	0	N	0|1	n	0	n	0	n	0	n	0	n	0	G	3|3	A	1|1	n	0	A	1|1	n	0	n	0	n	0	N	0|1	N	0|2	n	0	A	1|1	A	14|14	A
T59749.1_377	AC.Combine.Locus_59749.1	377	T	T/C	C	31|31	T	21|21	Y	37,70|107	T	22|22	Y	35,45|80	Y	34,47|81	T	22|22	Y	18,17|35	C	6|6	C	39|39	Y	31,37|68	T	70|70	T	2|2	Y	24,4|28	T	4|4	n	0	Y	22,65|87	Y	4,14|18	Y	32,70|102	Y	28,16|44	Y	23,30|53	Y	42,51|93	Y
T60655.1_21	AC.Combine.Locus_60655.1	21	C	C/A	M	119,28|147	A	137|138	A	356|356	A	149|149	A	159|159	M	112,123|235	A	88|88	C	110|110	M	52,83|135	C	133|133	M	103,38|141	M	62,100|162	M	22,23|45	M	77,69|146	M	132,27|159	n	0	A	255|255	M	120,70|190	A	167|167	M	59,133|192	M	57,58|115	M	180,50|230	A
T60871.1_463	AC.Combine.Locus_60871.1	463	T	T/C	Y	44,47|91	Y	133,235|368	Y	230,207|437	Y	32,74|106	T	210|210	Y	115,213|328	Y	35,42|77	Y	163,162|325	Y	116,117|233	T	277|277	T	186|187	C	178|178	C	26|26	Y	114,61|175	T	218|218	n	0	C	257|257	Y	62,210|272	Y	140,168|308	T	202|202	Y	95,89|184	Y	52,32|84	C
T61088.1_317	AC.Combine.Locus_61088.1	317	T	T/C	T	117|117	T	159|159	T	386|386	Y	82,61|143	T	137|137	C	153|153	Y	55,55|110	Y	92,171|263	T	273|273	Y	69,75|144	C	126|126	Y	51,107|158	Y	12,12|24	C	132|132	T	90|90	n	0	Y	63,95|158	Y	77,85|162	Y	79,82|161	C	181|181	T	309|309	Y	54,97|151	T
T61088.1_344	AC.Combine.Locus_61088.1	344	T	T/C	T	65|65	T	100|100	T	240|241	Y	47,34|81	T	92|92	C	83|83	Y	37,30|67	Y	48,98|146	T	167|167	Y	28,50|78	C	67|67	Y	30,68|98	Y	7,7|14	C	64|64	T	49|49	n	0	Y	28,55|83	Y	44,45|89	Y	40,54|94	C	96|96	T	187|187	Y	28,61|89	T
T61088.1_399	AC.Combine.Locus_61088.1	399	C	C/A	C	110|110	C	152|152	C	356|356	M	71,62|133	C	119|119	A	135|135	M	48,46|94	M	86,155|241	C	235|235	M	63,70|133	A	115|115	M	47,98|145	M	9,9|18	A	117|117	C	84|84	n	0	M	54,80|134	M	69,78|147	M	74,75|149	A	147|147	C	285|285	M	48,92|140	C
T61088.1_400	AC.Combine.Locus_61088.1	400	T	T/C	T	111|111	T	154|154	T	359|359	Y	71,62|133	T	122|122	C	136|136	Y	48,46|94	Y	86,160|246	T	237|237	Y	63,71|134	C	115|115	Y	47,99|146	Y	9,10|19	C	117|117	T	84|84	n	0	Y	54,82|136	Y	69,79|148	Y	74,75|149	C	147|147	T	290|290	Y	48,92|140	T
T62384.1_772	AC.Combine.Locus_62384.1	772	G	G/A	R	11,5|16	G	11|11	A	10|10	R	4,3|7	R	3,5|8	R	3,3|6	R	7,2|9	G	18|22	G	7|7	R	3,9|12	A	38|38	R	12,6|18	G	7|7	G	3|3	G	9|9	n	0	A	16|16	R	5,3|8	A	12|12	A	5|5	A	3|3	G	9|9	A
T62384.1_1086	AC.Combine.Locus_62384.1	1086	A	A/G	R	7,2|9	G	4|4	A	1|1	N	0|1	A	2|3	A	2|2	A	2|3	G	3|4	N	0|1	R	2,5|7	A	3|3	R	7,3|10	G	3|3	G	2|2	G	3|3	n	0	A	6|6	A	1|2	A	8|8	A	1|1	A	1|1	N	0|1	A
T63415.1_164	AC.Combine.Locus_63415.1	164	C	C/T	C	4|4	Y	1,2|3	Y	4,5|9	C	2|2	C	4|4	C	4|4	N	0|1	Y	3,2|5	C	1|2	C	3|4	C	1|1	T	9|9	C	1|1	C	2|2	C	1|2	n	0	C	3|3	Y	4,6|10	C	6|6	C	4|4	Y	2,2|4	C	3|4	Y
T63415.1_230	AC.Combine.Locus_63415.1	230	T	T/C	T	1|1	Y	2,1|3	Y	2,3|5	n	0	T	4|4	T	5|5	n	0	T	1|2	T	2|3	T	4|4	n	0	N	0|2	T	2|2	T	1|1	N	0|1	n	0	T	3|3	Y	2,2|4	T	5|5	T	2|2	Y	2,2|4	T	1|1	T
T63415.1_289	AC.Combine.Locus_63415.1	289	T	T/C	T	5|5	C	3|4	Y	8,5|13	T	1|1	T	6|6	T	4|4	N	0|1	Y	2,4|6	Y	2,3|5	T	5|5	T	1|1	C	9|9	T	2|2	T	1|1	T	1|3	n	0	T	3|3	Y	6,5|11	T	8|8	T	5|5	Y	3,2|5	T	1|2	T
T63415.1_294	AC.Combine.Locus_63415.1	294	G	G/A	G	5|5	A	3|4	R	8,5|13	G	1|1	G	6|6	G	5|5	A	1|1	R	2,4|6	R	2,3|5	G	5|5	G	1|1	A	10|10	G	2|2	G	1|1	R	2,1|3	n	0	G	3|3	R	7,6|13	G	8|8	G	5|5	R	4,2|6	R	1,1|2	R
T63445.1_575	AC.Combine.Locus_63445.1	575	C	C/T	C	11|11	T	14|14	T	26|26	Y	6,3|9	Y	10,6|16	T	18|18	T	3|4	C	20|20	C	2|3	Y	5,6|11	Y	7,9|16	T	9|9	T	5|5	C	7|7	T	9|10	n	0	T	7|7	Y	6,10|16	Y	13,15|28	C	16|16	T	12|12	Y	6,8|14	T
T63445.1_578	AC.Combine.Locus_63445.1	578	T	T/C	T	12|12	C	14|14	C	28|28	Y	4,6|10	Y	6,10|16	C	18|18	Y	4,2|6	T	21|21	T	2|3	Y	6,4|10	Y	10,7|17	C	9|9	C	5|5	T	7|7	C	9|10	n	0	C	8|8	Y	10,7|17	Y	16,13|29	T	16|16	C	13|13	Y	9,6|15	C
T63921.2_1219	AC.Combine.Locus_63921.2	1219	T	T/A	A	135|135	A	92|92	A	339|339	W	130,67|198	W	26,31|57	A	170|170	W	40,25|65	W	128,38|166	W	45,73|118	T	77|77	W	60,10|70	A	179|179	W	15,19|34	W	71,53|124	T	221|221	n	0	W	37,23|60	W	39,29|68	W	113,34|147	W	49,54|103	T	135|135	W	106,82|188	T
T64297.1_265	AC.Combine.Locus_64297.1	265	C	C/T	C	6|6	Y	1,2|3	C	4|4	C	13|13	n	0	Y	5,2|7	C	1|1	T	2|2	C	1|2	C	11|13	Y	1,4|5	Y	1,2|3	C	2|2	N	0|1	C	1|1	n	0	Y	1,2|3	T	3|3	T	3|4	T	2|2	N	0|1	Y	8,3|11	n
T64297.1_277	AC.Combine.Locus_64297.1	277	A	A/G	A	6|6	G	3|3	A	4|4	A	14|14	n	0	R	4,3|7	G	1|1	G	2|2	G	2|2	R	11,2|13	G	4|4	G	3|3	A	2|2	G	1|1	G	1|1	n	0	G	2|2	G	3|3	G	3|3	G	2|2	G	1|1	R	8,3|11	n
T64297.1_296	AC.Combine.Locus_64297.1	296	C	C/T	C	8|8	N	0|1	C	4|4	C	16|16	n	0	C	4|4	n	0	N	0|1	N	0|1	C	11|12	T	3|3	Y	2,2|4	C	3|3	n	0	n	0	n	0	C	1|3	N	0|1	C	1|2	N	0|1	C	1|1	Y	10,3|13	n
T64297.1_463	AC.Combine.Locus_64297.1	463	A	A/G	A	6|6	A	1|2	A	2|2	A	12|12	n	0	A	5|5	A	1|1	n	0	n	0	A	8|8	A	1|1	R	1,2|3	A	2|2	n	0	A	1|1	n	0	R	1,1|2	N	0|1	R	1,2|3	n	0	n	0	A	6|6	n
T64580.1_367	AC.Combine.Locus_64580.1	367	A	A/T	A	18|20	A	16|19	A	11|12	A	2|3	A	10|12	A	13|15	A	1|2	A	6|6	A	1|1	A	7|8	A	7|7	A	4|4	A	2|3	A	16|18	n	0	n	0	A	8|8	A	8|10	A	8|9	A	9|10	A	7|8	A	6|7	A
T64720.2_174	AC.Combine.Locus_64720.2	174	A	A/G	G	100|100	R	75,122|197	R	250,133|383	R	78,22|100	G	133|134	A	282|282	A	108|108	A	298|298	A	64|64	R	91,116|207	A	242|242	A	263|263	A	26|26	G	156|156	A	137|137	n	0	R	134,72|206	R	88,89|177	A	225|225	R	28,9|37	G	175|175	A	183|183	A
T64720.2_224	AC.Combine.Locus_64720.2	224	C	C/A	A	183|183	M	238,102|340	M	248,363|611	M	41,113|154	A	249|249	C	397|397	C	152|152	C	418|418	C	85|85	M	220,126|346	C	348|348	C	371|371	C	40|40	A	290|290	C	181|181	n	0	M	140,167|307	M	173,117|290	C	303|303	M	18,35|53	A	336|338	C	248|248	C
T64853.1_14	AC.Combine.Locus_64853.1	14	A	A/C	n	0	C	3|3	N	0|1	n	0	N	0|1	n	0	n	0	A	1|1	A	1|1	A	1|1	n	0	n	0	N	0|1	n	0	n	0	n	0	n	0	n	0	A	1|2	N	0|1	n	0	n	0	A
T64857.1_319	AC.Combine.Locus_64857.1	319	A	A/G	A	73|79	A	66|74	A	173|185	A	65|74	A	53|61	A	118|118	A	78|80	A	135|135	A	57|57	A	48|49	A	13|14	A	139|139	A	26|26	R	41,15|56	A	120|120	n	0	A	103|106	A	123|126	A	145|146	A	29|32	A	75|78	A	82|83	A
T64857.1_336	AC.Combine.Locus_64857.1	336	C	C/T	C	69|75	C	64|73	C	171|186	C	64|73	Y	53,13|66	C	118|118	C	79|82	C	132|135	C	58|58	C	47|49	C	13|15	C	135|136	C	26|27	Y	43,18|61	C	123|125	n	0	C	103|111	C	123|127	C	140|144	C	28|34	C	76|81	C	82|83	C
T64884.1_2190	AC.Combine.Locus_64884.1	2190	C	C/G	C	13|13	N	0|1	C	72|72	C	19|19	G	3|3	C	36|36	G	3|3	N	0|2	n	0	C	19|20	C	36|36	C	26|26	C	31|31	C	25|27	C	16|16	n	0	C	41|41	G	4|4	C	30|30	C	40|40	C	33|33	C	42|42	C
T64884.1_2191	AC.Combine.Locus_64884.1	2191	C	C/A	C	13|13	N	0|1	C	71|71	C	19|19	N	0|1	C	36|36	N	0|1	N	0|1	n	0	C	19|20	C	36|36	C	26|26	C	31|31	C	25|27	C	16|16	n	0	C	41|41	A	3|4	C	30|30	C	40|40	C	33|33	C	41|41	C
T64884.1_2207	AC.Combine.Locus_64884.1	2207	T	T/C	T	12|13	n	0	T	71|71	T	19|19	n	0	T	36|36	n	0	n	0	n	0	T	19|19	T	33|33	T	23|24	T	27|27	T	24|24	T	15|15	n	0	T	37|38	N	0|1	T	28|28	T	33|33	T	30|30	T	42|42	C
T64952.1_573	AC.Combine.Locus_64952.1	573	T	T/G	G	28|30	n	0	N	0|1	G	19|20	G	22|22	G	13|14	n	0	G	32|32	G	24|25	n	0	G	25|25	G	31|31	n	0	G	55|59	n	0	n	0	n	0	G	73|75	n	0	G	22|23	n	0	G	55|57	n
T65005.1_2227	AC.Combine.Locus_65005.1	2227	A	A/G	A	3|4	G	2|2	A	4|4	A	3|3	A	4|4	A	3|3	A	3|3	G	12|12	A	1|1	G	2|2	G	2|2	A	3|4	A	1|1	R	4,5|9	A	7|8	n	0	A	2|2	G	4|4	A	4|4	R	2,4|6	G	6|6	G	1|1	A
T65065.3_622	AC.Combine.Locus_65065.3	622	C	C/T	n	0	T	2|2	C	1|1	N	0|1	n	0	n	0	n	0	n	0	n	0	C	1|1	n	0	C	1|1	n	0	C	1|1	n	0	n	0	C	2|2	T	4|4	T	2|2	C	2|2	C	1|1	C	1|1	N
T65336.1_1123	AC.Combine.Locus_65336.1	1123	T	T/C	Y	37,17|54	Y	44,34|78	Y	67,112|179	Y	59,28|87	Y	59,74|133	Y	29,72|101	Y	38,22|60	T	102|102	Y	25,7|32	Y	70,28|98	T	49|56	C	97|97	T	14|14	Y	47,30|77	Y	36,27|63	n	0	C	174|174	T	69|69	C	83|83	Y	46,53|99	T	191|191	Y	109,62|171	Y
T65537.1_485	AC.Combine.Locus_65537.1	485	G	G/A	R	50,71|121	G	78|78	G	177|177	G	92|92	R	47,51|98	R	64,83|147	R	56,27|83	R	111,79|190	G	55|55	A	120|120	G	22|24	G	156|156	R	30,31|61	G	55|55	A	124|124	n	0	G	71|71	R	71,54|125	R	22,23|45	R	55,55|110	A	155|155	R	13,83|96	A
T65573.1_487	AC.Combine.Locus_65573.1	487	T	T/C	T	4|4	T	28|28	C	40|40	Y	3,7|10	T	27|27	Y	13,11|24	n	0	T	41|41	T	2|2	Y	11,14|25	C	10|10	Y	11,31|42	C	7|7	Y	7,18|25	Y	8,6|14	n	0	Y	22,7|29	T	21|21	Y	21,35|56	C	16|16	Y	19,12|31	C	30|30	T
T65615.2_426	AC.Combine.Locus_65615.2	426	G	G/A	G	3|3	G	1|1	G	2|2	n	0	G	1|1	G	1|1	n	0	G	1|1	n	0	n	0	G	1|1	G	2|2	n	0	n	0	A	1|1	n	0	n	0	n	0	R	1,2|3	G	1|1	n	0	n	0	A
T65933.2_545	AC.Combine.Locus_65933.2	545	G	G/C	C	5|5	C	18|18	C	32|32	N	0|2	C	22|22	n	0	N	0|2	C	14|14	C	12|12	C	10|10	n	0	C	8|8	N	0|1	n	0	C	5|5	n	0	C	7|7	C	9|9	C	5|5	n	0	C	7|7	C	5|5	C
T65970.1_726	AC.Combine.Locus_65970.1	726	A	A/G	n	0	n	0	R	1,2|3	G	2|2	n	0	G	1|1	n	0	n	0	n	0	A	1|1	A	2|2	G	3|3	n	0	n	0	n	0	n	0	G	1|1	n	0	n	0	n	0	n	0	n	0	A
T66010.1_678	AC.Combine.Locus_66010.1	678	C	C/T	C	1|1	C	2|2	C	12|13	C	9|9	C	11|12	Y	2,1|3	n	0	C	1|1	n	0	C	1|1	n	0	C	13|13	n	0	Y	2,1|3	C	7|8	n	0	C	8|8	C	5|5	Y	8,2|10	C	11|11	C	24|24	C	5|5	C
T66010.1_1236	AC.Combine.Locus_66010.1	1236	C	C/G	n	0	C	2|3	C	2|3	C	31|31	C	1|3	S	2,3|5	n	0	C	2|3	n	0	N	0|1	n	0	S	4,6|10	n	0	C	1|2	n	0	n	0	C	8|8	C	3|4	S	4,2|6	C	5|6	C	4|5	C	5|6	S
T66010.1_1277	AC.Combine.Locus_66010.1	1277	A	A/C	n	0	N	0|1	M	1,2|3	A	25|25	A	1|2	A	2|2	n	0	C	2|2	n	0	A	1|1	n	0	M	6,8|14	n	0	C	3|3	n	0	n	0	M	5,3|8	M	3,2|5	M	2,7|9	M	6,2|8	M	3,5|8	M	1,4|5	M
T66115.1_283	AC.Combine.Locus_66115.1	283	T	T/C	C	45|45	C	62|62	C	73|73	Y	43,30|73	C	36|36	T	84|84	C	35|35	C	66|67	Y	25,44|69	T	45|51	T	35|35	Y	20,28|48	C	18|18	T	36|36	C	39|39	n	0	C	47|47	T	71|71	Y	26,11|37	T	44|44	C	66|66	Y	10,13|23	C
T66115.1_352	AC.Combine.Locus_66115.1	352	C	C/T	T	46|46	T	96|96	T	102|102	Y	19,37|56	T	51|51	C	87|87	T	44|44	T	75|75	Y	51,31|82	C	33|39	C	42|42	Y	39,24|63	T	15|15	C	57|57	T	54|54	n	0	T	71|71	C	69|69	Y	10,29|39	C	39|39	T	87|87	Y	12,17|29	T
T66139.1_947	AC.Combine.Locus_66139.1	947	C	C/A	C	33|33	M	39,32|71	A	263|263	M	34,24|58	M	94,134|228	C	289|289	M	12,35|47	A	70|70	A	16|16	M	161,113|274	A	157|157	M	117,195|312	M	13,10|23	M	80,160|240	C	179|179	n	0	A	89|89	M	171,117|288	C	215|216	M	64,36|100	M	101,61|162	M	93,132|225	C
T66139.1_1175	AC.Combine.Locus_66139.1	1175	G	G/A	G	69|69	G	230|230	n	0	G	91|91	G	265|265	G	349|349	G	92|92	A	34|34	A	1|1	G	318|318	n	0	G	85|85	G	18|18	R	63,229|292	G	28|28	n	0	G	2|2	G	179|179	G	415|415	n	0	G	222|231	G	296|296	G
T67290.1_706	AC.Combine.Locus_67290.1	706	T	T/C	C	106|106	T	132|132	Y	182,191|373	Y	98,111|209	Y	133,18|151	C	211|211	C	184|184	Y	134,82|216	Y	80,70|150	Y	56,89|145	T	201|201	T	130|130	Y	13,17|30	C	19|19	Y	62,41|103	n	0	C	148|148	T	213|213	Y	100,138|238	Y	63,20|83	T	251|251	Y	127,104|231	Y
T67290.1_764	AC.Combine.Locus_67290.1	764	C	C/G	G	94|94	C	118|118	S	162,162|324	S	85,104|189	S	112,16|128	G	183|183	G	161|161	S	130,72|202	S	72,58|130	S	48,74|122	C	179|179	C	113|113	S	10,17|27	G	14|14	S	60,39|99	n	0	G	129|129	C	188|188	S	84,121|205	S	57,18|75	C	207|207	S	103,87|190	S
T67290.1_797	AC.Combine.Locus_67290.1	797	G	G/A	A	21|21	G	45|45	R	66,72|138	R	28,30|58	R	42,9|51	A	70|70	A	48|48	R	49,27|76	R	27,32|59	R	13,29|42	G	80|80	G	49|49	R	6,6|12	A	8|8	R	23,13|36	n	0	A	50|50	G	76|76	R	26,43|69	R	19,8|27	G	82|82	R	39,28|67	R
T67334.1_476	AC.Combine.Locus_67334.1	476	C	C/T	n	0	n	0	n	0	n	0	n	0	n	0	C	23|23	n	0	n	0	n	0	n	0	n	0	n	0	n	0	n	0	n	0	C	1|1	n	0	n	0	n	0	n	0	n	0	n
T67490.1_45	AC.Combine.Locus_67490.1	45	A	A/G	G	4|4	N	0|1	A	9|10	A	4|5	A	6|7	A	8|8	N	0|1	N	0|1	A	4|5	A	4|5	A	8|8	A	10|12	A	1|1	A	1|1	A	6|7	n	0	R	6,4|10	A	5|6	A	8|9	A	4|4	A	12|12	A	5|5	N
T67749.1_204	AC.Combine.Locus_67749.1	204	C	C/T	n	0	n	0	n	0	n	0	n	0	n	0	n	0	n	0	n	0	n	0	n	0	n	0	C	9|9	C	26|26	n	0	n	0	n	0	n	0	C	30|30	Y	36,9|45	T	9|9	Y	15,7|22	C
T68037.1_19	AC.Combine.Locus_68037.1	19	G	G/T	n	0	N	0|1	T	3|3	T	3|3	T	2|2	N	0|1	n	0	N	0|1	N	0|1	N	0|1	N	0|1	G	3|3	n	0	T	2|2	N	0|1	n	0	N	0|1	T	3|4	T	2|2	G	1|2	K	4,3|7	K	2,3|5	K
T68037.1_39	AC.Combine.Locus_68037.1	39	G	G/A	n	0	N	0|1	A	6|6	A	4|4	A	2|2	A	3|3	n	0	A	1|1	A	2|2	A	3|3	A	4|4	R	2,4|6	n	0	R	5,1|6	A	1|1	n	0	A	1|1	R	5,3|8	A	5|5	G	2|3	R	4,4|8	R	2,8|10	R
T68037.1_87	AC.Combine.Locus_68037.1	87	T	T/C	n	0	n	0	C	3|3	C	3|3	n	0	C	3|3	n	0	N	0|1	C	3|3	C	2|2	n	0	Y	2,3|5	T	1|1	Y	2,1|3	C	2|2	n	0	C	1|1	Y	4,1|5	C	2|2	T	3|4	T	3|4	T	10|12	Y
T68037.1_246	AC.Combine.Locus_68037.1	246	C	C/T	T	1|1	N	0|1	T	7|7	T	2|2	T	2|2	T	4|4	T	1|1	T	2|2	T	3|3	T	3|3	T	2|2	Y	5,3|8	C	1|1	Y	1,6|7	T	2|2	n	0	T	1|1	Y	2,4|6	T	5|5	Y	3,2|5	Y	3,2|5	Y	9,3|12	Y
T68134.1_674	AC.Combine.Locus_68134.1	674	C	C/T	Y	20,19|39	Y	15,8|23	C	74|74	Y	8,21|29	C	29|29	Y	9,40|49	Y	11,12|23	C	48|48	Y	26,7|33	Y	13,19|32	Y	6,15|21	Y	12,13|25	T	10|10	C	18|18	Y	23,12|35	n	0	Y	11,20|31	C	34|34	T	48|48	Y	23,9|32	C	42|42	Y	11,19|30	Y
T68206.1_367	AC.Combine.Locus_68206.1	367	T	T/C	C	67|67	T	169|169	Y	185,195|380	T	190|190	Y	89,68|157	Y	111,125|236	T	105|105	C	186|186	C	186|186	C	172|172	Y	41,67|108	C	224|224	Y	35,22|57	Y	66,116|182	Y	55,36|91	n	0	Y	110,85|195	T	142|142	Y	118,141|259	Y	119,90|209	Y	108,185|293	Y	141,77|218	Y
T68427.1_245	AC.Combine.Locus_68427.1	245	A	A/G	n	0	n	0	n	0	A	4|4	A	6|6	n	0	n	0	A	2|2	n	0	A	9|9	n	0	n	0	n	0	A	2|2	n	0	n	0	n	0	n	0	n	0	A	1|1	n	0	n	0	n
T68427.1_305	AC.Combine.Locus_68427.1	305	T	T/C	n	0	n	0	n	0	T	10|10	T	3|3	n	0	n	0	T	8|8	n	0	T	14|14	T	1|1	C	5|5	n	0	T	1|1	n	0	n	0	T	2|2	n	0	n	0	T	2|2	n	0	n	0	T
T68427.1_353	AC.Combine.Locus_68427.1	353	A	A/G	n	0	A	2|2	n	0	G	10|10	A	1|1	n	0	n	0	A	7|8	n	0	n	0	n	0	A	2|2	n	0	N	0|1	n	0	n	0	N	0|1	n	0	n	0	n	0	A	1|1	n	0	n
T68427.1_380	AC.Combine.Locus_68427.1	380	T	T/C	n	0	C	3|3	n	0	T	10|10	C	5|5	n	0	n	0	Y	8,2|10	n	0	n	0	n	0	C	5|5	n	0	n	0	n	0	n	0	T	2|2	n	0	n	0	n	0	n	0	n	0	n
T68427.1_424	AC.Combine.Locus_68427.1	424	T	T/C	n	0	T	3|3	n	0	T	12|12	T	5|5	n	0	n	0	Y	1,1|2	n	0	n	0	n	0	T	5|5	n	0	T	1|1	n	0	n	0	T	2|2	n	0	n	0	n	0	n	0	n	0	n
T68460.1_666	AC.Combine.Locus_68460.1	666	G	G/C	S	5,2|7	S	6,5|11	S	14,10|24	G	8|8	G	14|14	S	2,10|12	S	2,3|5	G	13|13	S	3,2|5	G	13|13	C	2|2	S	7,3|10	G	1|1	S	7,4|11	C	13|13	n	0	S	8,5|13	C	3|4	S	2,3|5	G	2|3	S	3,9|12	C	9|10	G
T68754.1_187	AC.Combine.Locus_68754.1	187	A	A/T	n	0	n	0	A	10|10	A	24|27	W	12,6|18	A	9|9	A	2|2	n	0	n	0	A	21|21	T	20|20	W	57,45|102	W	3,3|6	T	67|67	A	30|30	n	0	n	0	T	51|51	W	54,28|82	W	35,41|76	A	105|105	T	104|104	A
T68774.1_203	AC.Combine.Locus_68774.1	203	T	T/C	Y	13,15|28	T	148|148	Y	238,273|511	Y	50,29|79	Y	58,32|90	C	185|185	T	22|22	T	247|247	C	112|112	T	102|107	C	38|38	Y	82,125|207	C	13|13	Y	104,133|237	Y	34,55|89	n	0	Y	170,153|323	T	150|150	Y	126,94|220	C	55|55	C	278|278	C	218|218	T
T68774.1_223	AC.Combine.Locus_68774.1	223	T	T/C	Y	19,21|40	T	209|209	Y	343,387|730	Y	72,40|112	Y	79,48|127	C	263|264	T	34|34	T	348|348	C	160|160	T	149|157	C	54|54	Y	117,183|300	C	19|19	Y	139,187|326	Y	41,73|114	n	0	Y	229,213|442	T	207|207	Y	179,134|313	C	73|73	C	385|385	C	299|299	T
T68774.1_312	AC.Combine.Locus_68774.1	312	T	T/C	Y	14,15|29	T	147|147	Y	235,268|503	Y	49,29|78	Y	52,40|92	C	182|182	T	24|24	T	244|244	C	116|116	T	106|111	C	36|36	Y	81,127|208	C	12|12	Y	107,125|232	Y	32,53|85	n	0	Y	170,153|323	T	149|149	Y	123,89|212	C	53|53	C	275|276	C	205|205	T
T68928.1_696	AC.Combine.Locus_68928.1	696	T	T/A	n	0	T	4|4	T	33|33	W	4,6|10	T	22|22	T	13|15	T	26|26	n	0	n	0	T	27|27	A	23|23	W	26,41|67	A	8|8	A	29|29	T	31|31	n	0	T	15|15	A	33|33	W	12,26|38	W	34,16|50	T	64|64	A	59|59	T
T69038.1_385	AC.Combine.Locus_69038.1	385	A	A/G	N	0|1	G	8|8	G	11|11	A	10|10	G	11|11	A	10|10	A	4|4	A	11|11	R	8,5|13	R	4,5|9	A	8|8	G	6|6	N	0|1	R	1,2|3	G	12|12	n	0	A	5|5	R	5,3|8	R	4,2|6	A	3|4	R	2,3|5	R	13,5|18	G
T69251.1_312	AC.Combine.Locus_69251.1	312	C	C/G	C	87|88	G	68|68	S	114,130|244	S	150,59|209	S	61,55|116	C	137|137	C	104|104	S	38,83|121	S	79,34|113	S	83,50|133	G	49|49	G	104|104	S	15,11|26	C	137|137	S	27,49|76	n	0	C	137|137	G	75|75	S	75,73|148	S	29,67|96	G	124|124	S	22,43|65	S
T69489.1_548	AC.Combine.Locus_69489.1	548	C	C/T	C	156|156	T	104|104	T	335|335	Y	144,79|223	Y	119,56|175	Y	146,107|253	C	117|117	Y	30,115|145	C	172|172	Y	80,47|127	T	212|212	T	193|193	C	41|50	C	121|121	Y	79,90|169	n	0	Y	67,64|131	Y	109,100|209	Y	86,89|175	Y	41,108|149	T	157|158	Y	115,120|235	Y
T70511.1_595	AC.Combine.Locus_70511.1	595	A	A/C	C	35|35	A	116|116	M	224,35|259	A	33|40	C	7|7	A	295|295	A	48|48	A	531|531	A	184|184	A	10|10	A	70|70	A	308|308	A	96|96	C	9|9	A	154|154	n	0	A	140|146	A	215|233	A	349|349	A	112|112	C	12|12	A	294|294	A
T70511.1_596	AC.Combine.Locus_70511.1	596	A	A/C	C	35|35	A	116|116	M	225,36|261	A	33|40	C	7|7	A	299|299	A	48|48	A	534|534	A	185|185	A	11|11	A	70|70	A	309|309	A	96|96	C	9|9	A	154|154	n	0	A	140|146	A	215|234	A	352|352	A	112|112	C	12|12	A	295|295	A
T70601.1_485	AC.Combine.Locus_70601.1	485	G	G/T	K	3,7|10	K	6,4|10	K	6,7|13	G	7|7	G	9|10	n	0	K	2,4|6	K	7,2|9	G	3|4	G	10|10	G	4|4	T	16|16	T	5|5	G	4|4	T	10|10	n	0	G	13|13	K	11,8|19	G	8|8	G	17|17	K	3,3|6	K	6,5|11	K
T70601.1_510	AC.Combine.Locus_70601.1	510	T	T/C	Y	8,3|11	Y	5,4|9	Y	10,6|16	T	10|10	T	11|12	T	3|3	Y	6,3|9	Y	6,7|13	Y	2,5|7	T	10|10	T	4|4	C	19|19	C	7|7	T	5|5	C	12|12	n	0	T	14|14	Y	9,13|22	T	11|11	T	18|18	Y	5,4|9	Y	5,7|12	Y
T70832.1_344	AC.Combine.Locus_70832.1	344	C	C/G	S	204,158|364	S	480,291|771	S	1009,660|1669	S	336,232|568	S	540,473|1013	S	266,814|1080	S	151,101|252	G	788|788	G	502|502	S	438,521|959	G	644|667	S	798,495|1293	S	144,61|205	S	504,308|812	S	215,678|893	n	0	G	990|990	S	553,673|1226	S	420,1233|1653	S	323,199|525	S	739,528|1267	S	621,553|1174	S
T71212.1_328	AC.Combine.Locus_71212.1	328	A	A/G	R	8,7|15	R	4,20|24	R	29,33|62	A	16|16	A	11|11	R	17,10|27	A	2|2	R	4,14|18	R	10,14|24	A	14|14	A	11|11	G	26|26	G	2|2	A	19|19	G	9|9	n	0	R	9,4|13	R	20,7|27	R	10,10|20	A	5|5	R	5,10|15	R	13,13|26	R
T71212.1_330	AC.Combine.Locus_71212.1	330	A	A/T	W	8,7|15	W	4,20|24	W	29,33|62	A	15|15	A	11|11	W	17,11|28	A	2|2	W	4,14|18	W	10,14|24	A	14|14	A	11|11	T	26|26	T	2|2	A	20|20	T	10|10	n	0	W	9,4|13	W	20,8|28	W	10,10|20	A	5|5	W	5,10|15	W	13,13|26	W
T71351.1_186	AC.Combine.Locus_71351.1	186	G	G/A	A	3|3	A	4|4	A	12|12	A	10|10	R	2,1|3	N	0|1	A	2|2	A	3|3	A	3|3	A	8|8	A	15|15	N	0|2	n	0	N	0|2	A	3|3	n	0	A	5|5	A	3|3	A	2|2	A	6|6	A	6|6	A	3|3	A
T71351.1_210	AC.Combine.Locus_71351.1	210	A	A/T	W	4,3|7	T	4|4	A	9|11	A	10|10	n	0	N	0|2	n	0	n	0	N	0|2	n	0	n	0	T	11|11	n	0	n	0	N	0|1	n	0	N	0|1	T	4|4	T	4|4	n	0	A	7|7	T	4|4	W
T71351.1_438	AC.Combine.Locus_71351.1	438	A	A/T	A	4|4	n	0	A	6|6	A	12|12	n	0	n	0	n	0	n	0	n	0	n	0	n	0	T	9|9	n	0	n	0	n	0	n	0	n	0	n	0	n	0	n	0	A	7|7	T	2|2	A
T71351.1_456	AC.Combine.Locus_71351.1	456	C	C/T	C	4|4	n	0	C	8|8	C	11|11	n	0	n	0	n	0	n	0	n	0	n	0	n	0	T	8|8	n	0	n	0	n	0	n	0	n	0	n	0	n	0	n	0	C	7|7	T	2|2	C
T71576.1_295	AC.Combine.Locus_71576.1	295	A	A/G	A	2|2	N	0|1	N	0|1	N	0|1	G	2|2	A	1|1	A	1|1	N	0|1	N	0|1	A	1|1	G	2|2	A	1|2	n	0	A	1|1	A	1|2	n	0	A	2|2	N	0|1	A	2|2	n	0	G	2|2	A	1|3	N
T71592.1_27	AC.Combine.Locus_71592.1	27	T	T/C	Y	19,15|34	Y	13,28|41	Y	28,33|61	Y	20,13|33	Y	7,16|23	Y	20,23|43	Y	21,28|49	Y	23,10|33	Y	13,6|19	Y	12,13|25	Y	13,9|22	Y	24,12|36	Y	3,3|6	Y	14,22|36	Y	15,20|35	n	0	Y	26,19|45	Y	9,21|30	Y	15,14|29	Y	13,12|25	Y	21,6|27	Y	14,12|26	Y
T71592.1_76	AC.Combine.Locus_71592.1	76	T	T/A	W	20,16|36	W	13,24|37	W	28,30|58	W	20,10|30	W	7,13|20	W	16,23|39	W	22,27|49	W	20,10|30	W	14,8|22	W	12,13|25	W	13,8|21	W	23,12|35	W	4,2|6	W	14,20|34	W	14,17|31	n	0	W	29,15|44	W	9,18|27	W	13,12|25	W	12,11|23	W	23,4|27	W	13,11|24	W
T71592.1_77	AC.Combine.Locus_71592.1	77	T	T/C	Y	20,16|36	Y	13,24|37	Y	28,30|58	Y	20,10|30	Y	7,13|20	Y	16,23|39	Y	22,27|49	Y	19,10|29	Y	14,8|22	Y	12,13|25	Y	13,8|21	Y	23,12|35	Y	4,2|6	Y	14,20|34	Y	14,17|31	n	0	Y	28,15|43	Y	8,18|26	Y	13,12|25	Y	12,11|23	Y	23,4|27	Y	13,11|24	Y
T71592.1_344	AC.Combine.Locus_71592.1	344	C	C/A	M	9,6|15	M	6,11|17	M	14,14|28	M	7,7|14	M	4,6|10	M	9,11|20	M	7,12|19	M	12,6|18	M	7,2|9	M	5,6|11	M	5,1|6	M	9,3|12	C	1|2	M	7,7|14	M	6,6|12	n	0	M	12,4|16	M	6,8|14	M	7,3|10	M	4,4|8	M	9,5|14	M	5,3|8	M
T71592.1_394	AC.Combine.Locus_71592.1	394	T	T/C	Y	18,16|34	Y	10,27|37	Y	29,32|61	Y	19,9|28	Y	7,12|19	Y	16,23|39	Y	20,27|47	Y	20,11|31	Y	12,8|20	Y	11,13|24	Y	11,8|19	Y	22,11|33	Y	4,2|6	Y	12,20|32	Y	13,19|32	n	0	Y	27,18|45	Y	8,20|28	Y	13,13|26	Y	13,13|26	Y	20,7|27	Y	12,12|24	Y
T71914.1_646	AC.Combine.Locus_71914.1	646	T	T/C	n	0	T	4|5	Y	4,5|9	Y	4,2|6	T	1|2	Y	2,2|4	T	2|3	Y	4,1|5	T	1|1	Y	2,2|4	T	2|3	Y	6,6|12	n	0	Y	2,4|6	T	2|3	n	0	Y	3,2|5	Y	4,4|8	Y	8,7|15	T	4|5	T	5|6	Y	8,3|11	T
T71914.1_647	AC.Combine.Locus_71914.1	647	C	C/A	n	0	C	4|5	M	4,5|9	M	5,2|7	C	1|2	M	2,2|4	M	2,2|4	A	4|4	C	1|1	M	2,2|4	C	2|3	M	6,6|12	n	0	M	2,4|6	C	2|3	n	0	M	4,2|6	M	4,4|8	M	8,7|15	M	2,3|5	M	2,4|6	M	9,3|12	M
T71914.1_651	AC.Combine.Locus_71914.1	651	T	T/G	n	0	K	3,4|7	K	5,12|17	T	6|7	T	2|3	T	5|6	K	2,5|7	T	6|6	T	1|2	K	2,3|5	T	5|6	K	4,8|12	n	0	K	4,5|9	T	3|3	n	0	T	6|7	K	3,4|7	T	19|21	T	7|8	K	2,5|7	T	11|13	T
T71914.1_652	AC.Combine.Locus_71914.1	652	C	C/A	n	0	M	3,8|11	C	14|17	C	8|8	C	3|4	C	7|8	C	6|7	C	7|7	C	3|4	C	5|5	C	5|5	C	12|15	C	1|1	M	2,6|8	C	4|4	n	0	C	7|7	M	2,6|8	C	23|27	C	8|9	C	7|8	C	14|14	C
T72147.1_106	AC.Combine.Locus_72147.1	106	C	C/T	Y	20,40|60	Y	35,33|68	C	257|257	T	117|119	C	92|92	Y	68,60|128	Y	22,30|52	C	119|120	Y	23,21|44	Y	53,40|93	Y	26,23|49	Y	46,38|84	T	15|15	C	111|111	Y	23,28|51	n	0	Y	51,90|141	C	167|167	T	117|117	C	95|95	Y	38,63|101	Y	104,52|156	Y
T72147.1_213	AC.Combine.Locus_72147.1	213	G	G/C	S	18,78|96	S	32,71|103	G	246|247	C	235|235	G	84|84	S	71,126|197	S	18,58|76	G	115|116	S	23,41|64	S	51,83|134	S	24,37|61	S	47,94|141	C	41|41	G	102|102	S	19,52|71	n	0	S	45,191|236	G	164|164	C	256|256	G	90|90	S	34,112|146	S	97,125|222	S
T72306.1_104	AC.Combine.Locus_72306.1	104	A	A/T	n	0	n	0	N	0|2	T	3|3	n	0	n	0	n	0	T	3|3	n	0	n	0	T	5|5	A	2|3	n	0	n	0	n	0	n	0	n	0	A	1|1	A	2|2	n	0	n	0	n	0	n
T72306.1_130	AC.Combine.Locus_72306.1	130	G	G/T	T	6|6	n	0	G	2|2	K	2,4|6	n	0	T	3|3	n	0	G	3|3	n	0	n	0	G	5|5	G	3|3	n	0	n	0	n	0	n	0	n	0	G	1|1	G	2|2	n	0	n	0	n	0	n
T72306.1_209	AC.Combine.Locus_72306.1	209	C	C/G	C	5|5	n	0	n	0	C	3|3	n	0	C	1|1	n	0	n	0	n	0	n	0	n	0	n	0	n	0	n	0	n	0	n	0	n	0	n	0	n	0	n	0	n	0	n	0	G
T72306.1_621	AC.Combine.Locus_72306.1	621	T	T/G	G	4|4	n	0	n	0	n	0	n	0	n	0	n	0	n	0	n	0	n	0	n	0	n	0	n	0	n	0	n	0	n	0	n	0	G	5|5	G	2|2	G	13|13	n	0	n	0	n
T72306.1_698	AC.Combine.Locus_72306.1	698	T	T/A	T	2|2	n	0	n	0	T	6|6	n	0	T	5|5	T	3|3	n	0	T	11|11	T	6|6	W	2,2|4	T	2|2	n	0	n	0	n	0	n	0	T	1|1	n	0	T	6|6	n	0	T	1|1	n	0	T
T72306.1_788	AC.Combine.Locus_72306.1	788	C	C/A	N	0|2	n	0	n	0	M	7,2|9	n	0	A	5|5	A	3|3	n	0	M	13,2|15	A	6|6	A	4|4	A	3|3	n	0	n	0	N	0|1	n	0	A	3|3	n	0	M	6,3|9	n	0	N	0|1	n	0	A
T72718.1_573	AC.Combine.Locus_72718.1	573	A	A/G	R	24,27|51	A	142|142	G	604|604	R	13,44|57	R	81,105|186	R	83,114|197	R	6,23|29	R	134,97|231	A	122|122	R	124,180|304	G	190|190	R	206,132|338	A	40|40	R	116,160|276	A	68|68	n	0	G	94|94	R	84,67|151	G	312|312	G	63|63	G	188|188	A	133|133	G
T72718.1_763	AC.Combine.Locus_72718.1	763	T	T/A	n	0	n	0	n	0	n	0	n	0	n	0	n	0	n	0	n	0	n	0	n	0	W	10,2|12	n	0	n	0	n	0	n	0	n	0	A	3|3	n	0	T	2|2	T	4|4	A	8|8	T
T72736.1_603	AC.Combine.Locus_72736.1	603	C	C/T	Y	68,211|279	Y	159,330|489	T	320|322	Y	39,117|156	Y	100,259|360	Y	79,389|468	Y	44,167|211	Y	73,330|403	Y	153,204|357	Y	102,280|382	T	283|283	Y	81,266|347	Y	64,34|98	Y	55,129|184	Y	99,76|175	n	0	T	229|229	Y	176,191|367	T	382|383	T	216|216	T	153|153	Y	146,150|296	T
T72736.1_642	AC.Combine.Locus_72736.1	642	G	G/C	S	38,145|183	S	81,196|277	C	192|192	S	21,73|94	S	51,167|218	S	39,212|251	S	24,112|136	S	39,216|255	S	78,134|212	S	51,173|224	C	159|159	S	26,137|163	S	29,17|46	S	20,86|106	S	56,52|108	n	0	C	165|165	S	96,119|215	C	241|242	C	148|148	C	97|97	S	89,104|193	C
T72736.1_679	AC.Combine.Locus_72736.1	679	A	A/G	R	315,47|362	A	649|687	R	397,50|447	A	205|228	A	478|502	A	595|615	A	276|299	A	554|578	A	448|471	A	477|527	A	352|356	A	412|438	A	113|118	A	229|252	R	211,30|241	n	0	A	287|317	A	446|486	A	505|539	R	274,54|328	R	193,31|224	A	419|434	A
T72736.1_731	AC.Combine.Locus_72736.1	731	T	T/G	K	45,264|309	T	526|562	K	57,328|385	T	169|188	T	398|426	T	518|534	K	26,211|237	T	445|476	T	394|414	K	53,408|461	T	303|308	T	379|404	T	102|106	K	28,197|225	K	30,180|210	n	0	K	31,231|262	T	387|422	T	408|440	K	47,224|271	K	34,152|186	T	346|368	T
T72750.1_768	AC.Combine.Locus_72750.1	768	A	A/G	R	6,8|14	R	2,2|4	R	6,31|37	A	37|37	R	24,47|71	R	9,7|16	R	5,14|19	R	1,8|9	R	4,19|23	A	12|12	A	10|10	G	11|11	N	0|1	A	32|32	G	15|15	n	0	A	82|82	A	26|31	A	13|13	A	15|15	R	9,15|24	A	17|17	R
T73028.1_126	AC.Combine.Locus_73028.1	126	G	G/A	G	1|1	A	68|70	A	79|81	A	35|35	G	2|2	A	140|140	A	43|43	A	329|329	A	70|70	A	70|70	A	104|104	A	194|194	A	26|26	G	3|3	A	103|103	n	0	A	115|118	A	61|62	A	54|54	A	35|35	G	1|1	A	74|74	A
T73549.1_146	AC.Combine.Locus_73549.1	146	C	C/T	n	0	C	1|1	n	0	C	2|2	C	1|1	N	0|1	C	3|4	N	0|1	n	0	C	1|1	C	3|4	N	0|1	C	1|1	N	0|1	C	2|2	n	0	C	1|1	N	0|3	Y	2,2|4	C	2|3	C	3|4	N	0|5	C
T73549.1_148	AC.Combine.Locus_73549.1	148	T	T/A	N	0|1	T	1|1	A	3|3	W	2,2|4	T	1|1	T	1|1	T	2|2	T	1|1	N	0|2	T	1|2	W	2,2|4	A	4|4	T	1|1	N	0|2	T	2|2	n	0	T	1|2	T	2|3	T	4|4	T	3|4	W	3,4|7	T	4|5	T
T73549.1_149	AC.Combine.Locus_73549.1	149	T	T/C	N	0|1	T	1|3	C	6|6	T	1|3	T	1|3	C	3|3	T	1|2	N	0|2	N	0|2	N	0|1	Y	3,2|5	C	6|6	T	1|1	C	4|4	T	2|3	n	0	T	1|2	C	3|4	Y	4,1|5	C	3|4	Y	6,2|8	Y	5,3|8	Y
T73549.1_152	AC.Combine.Locus_73549.1	152	T	T/A	T	2|2	T	2|2	T	12|12	T	3|4	T	2|2	T	5|5	T	2|3	T	4|4	T	4|4	T	5|5	T	4|5	T	6|6	T	2|2	T	4|4	W	2,2|4	n	0	T	4|4	T	5|5	T	6|7	T	4|4	T	9|10	T	8|10	W
T73610.1_313	AC.Combine.Locus_73610.1	313	G	G/A	G	52|52	R	88,43|131	R	140,88|228	R	65,21|86	G	129|129	A	102|102	A	68|68	A	205|205	A	58|58	R	100,22|122	A	104|104	A	126|126	A	14|14	G	98|98	A	26|26	n	0	R	84,125|209	R	92,74|166	A	237|237	R	54,27|81	G	215|215	A	112|112	A
T73659.1_278	AC.Combine.Locus_73659.1	278	A	A/G	n	0	n	0	A	20|21	n	0	n	0	G	3|3	A	2|3	N	0|1	R	11,4|15	N	0|1	N	0|1	A	30|30	A	3|3	n	0	G	2|2	n	0	A	15|15	N	0|2	A	17|18	G	3|3	G	4|4	A	48|49	A
T73659.1_295	AC.Combine.Locus_73659.1	295	A	A/G	n	0	n	0	A	13|14	n	0	n	0	G	4|4	R	4,3|7	G	2|2	R	8,5|13	G	3|3	n	0	A	33|34	A	3|3	n	0	G	3|3	n	0	A	15|15	G	2|2	A	22|23	G	5|5	G	2|2	A	46|47	A
T73659.1_298	AC.Combine.Locus_73659.1	298	T	T/A	n	0	n	0	T	13|15	n	0	n	0	A	3|3	W	3,4|7	A	2|2	W	5,8|13	A	2|2	n	0	T	34|35	T	3|3	n	0	A	3|3	n	0	T	15|15	A	2|2	T	22|23	A	4|4	A	2|2	T	46|47	T
T73659.1_333	AC.Combine.Locus_73659.1	333	A	A/G	n	0	n	0	A	6|7	n	0	n	0	G	3|3	A	2|3	G	1|1	R	3,3|6	N	0|2	N	0|1	A	20|20	A	1|1	n	0	G	4|4	n	0	A	7|7	G	2|2	A	10|10	G	4|4	G	3|3	A	28|28	A
T73739.1_252	AC.Combine.Locus_73739.1	252	A	A/C	M	2,2|4	C	18|18	M	3,3|6	M	1,4|5	M	5,2|7	A	5|5	C	5|5	C	20|20	M	4,3|7	A	3|3	A	9|9	M	2,9|11	N	0|1	C	3|3	M	6,4|10	n	0	C	3|4	M	10,7|17	M	4,7|11	A	6|6	A	8|8	A	8|8	C
T73739.1_594	AC.Combine.Locus_73739.1	594	T	T/C	Y	2,2|4	C	13|13	Y	3,3|6	Y	5,2|7	Y	3,3|6	T	3|4	C	5|5	C	18|18	Y	3,2|5	T	3|3	T	8|8	Y	8,1|9	N	0|1	C	2|2	Y	3,5|8	n	0	T	2|3	Y	10,7|17	Y	4,3|7	T	5|5	T	7|7	T	8|8	C
T73739.1_638	AC.Combine.Locus_73739.1	638	A	A/C	M	1,2|3	C	18|18	M	4,4|8	M	2,4|6	M	5,3|8	A	5|5	C	5|5	C	21|21	M	5,3|8	A	4|4	A	8|8	M	2,9|11	N	0|1	C	3|3	M	5,5|10	n	0	M	2,4|6	M	9,8|17	M	4,6|10	A	7|7	A	9|9	A	9|9	C
T73921.1_1337	AC.Combine.Locus_73921.1	1337	C	C/T	Y	2,13|15	C	18|18	Y	5,5|10	Y	3,11|14	Y	4,8|12	T	2|2	C	2|2	C	16|16	Y	5,4|9	Y	2,2|4	T	3|3	T	5|5	T	1|1	C	9|9	Y	4,3|7	n	0	Y	6,5|11	C	8|8	Y	2,9|11	T	4|4	T	10|10	T	4|4	C
T73927.1_104	AC.Combine.Locus_73927.1	104	G	G/A	A	3|3	G	2|2	N	0|2	G	1|3	N	0|1	G	3|4	G	1|1	A	3|3	n	0	G	1|3	N	0|1	n	0	n	0	n	0	n	0	n	0	N	0|2	G	3|3	A	3|3	N	0|1	N	0|1	G	2|2	G
T73927.1_117	AC.Combine.Locus_73927.1	117	G	G/A	A	2|2	G	2|2	N	0|1	n	0	N	0|1	G	2|3	n	0	n	0	n	0	N	0|1	n	0	n	0	n	0	n	0	n	0	n	0	N	0|1	G	2|2	n	0	N	0|1	n	0	G	1|1	A
T74006.1_427	AC.Combine.Locus_74006.1	427	A	A/G	R	13,8|21	R	5,25|30	R	80,51|131	R	14,17|31	R	26,27|53	R	49,18|67	R	17,23|40	A	6|7	R	7,12|19	A	8|8	A	20|24	R	28,6|34	n	0	A	13|16	R	7,11|18	n	0	R	42,33|75	R	24,17|41	R	27,16|43	A	7|7	R	16,5|21	R	9,8|17	R
T74006.1_447	AC.Combine.Locus_74006.1	447	T	T/C	Y	7,12|19	Y	23,5|28	Y	47,84|131	Y	17,15|32	Y	27,25|52	Y	18,51|69	Y	17,18|35	T	6|7	Y	12,7|19	T	8|8	T	22|24	T	27|33	n	0	T	14|16	Y	11,5|16	n	0	Y	32,44|76	Y	16,24|40	Y	14,30|44	T	7|7	Y	5,14|19	Y	5,10|15	Y
T74006.1_461	AC.Combine.Locus_74006.1	461	G	G/A	R	7,15|22	R	21,4|25	R	42,79|121	R	17,14|31	R	25,23|48	R	16,52|68	R	17,17|34	G	5|6	R	11,7|18	G	7|7	G	21|23	R	5,24|29	n	0	G	13|15	R	11,4|15	n	0	R	28,46|74	R	16,24|40	R	13,32|45	G	7|7	R	4,12|16	R	5,9|14	R
T74006.1_506	AC.Combine.Locus_74006.1	506	C	C/A	C	8|9	A	10|11	M	15,24|39	M	6,5|11	M	12,5|17	M	5,13|18	M	8,5|13	C	2|3	M	2,2|4	C	3|3	C	10|10	C	7|8	n	0	C	6|6	C	1|2	n	0	M	7,19|26	M	3,9|12	M	7,10|17	C	2|2	M	2,6|8	C	4|5	M
T74006.2_187	AC.Combine.Locus_74006.2	187	A	A/G	n	0	G	3|3	G	6|6	G	3|3	G	3|3	G	4|4	G	3|4	n	0	G	5|5	n	0	n	0	G	2|2	n	0	n	0	n	0	n	0	G	4|4	R	1,2|3	N	0|1	n	0	n	0	G	3|3	G
T74006.2_266	AC.Combine.Locus_74006.2	266	C	C/A	A	3|3	N	0|1	C	1|2	N	0|1	N	0|2	M	4,2|6	N	0|1	n	0	n	0	n	0	n	0	C	1|2	n	0	n	0	n	0	n	0	M	2,2|4	A	2|2	A	3|3	n	0	n	0	A	3|4	A
T74033.1_63	AC.Combine.Locus_74033.1	63	A	A/G	n	0	n	0	n	0	n	0	n	0	n	0	n	0	A	8|8	n	0	n	0	n	0	n	0	n	0	n	0	n	0	n	0	A	8|8	A	17|17	n	0	N	0|1	n	0	n	0	A
T74033.1_66	AC.Combine.Locus_74033.1	66	A	A/T	n	0	n	0	n	0	n	0	n	0	n	0	n	0	T	8|8	n	0	n	0	n	0	n	0	n	0	n	0	n	0	n	0	A	8|8	A	17|17	n	0	A	1|1	n	0	n	0	A
T74033.1_89	AC.Combine.Locus_74033.1	89	G	G/A	n	0	n	0	n	0	n	0	n	0	n	0	n	0	G	8|8	n	0	n	0	n	0	n	0	n	0	n	0	n	0	n	0	G	8|8	G	17|17	n	0	N	0|1	n	0	n	0	G
T74036.1_676	AC.Combine.Locus_74036.1	676	C	C/G	C	6|6	C	16|16	C	11|11	C	1|2	N	0|1	n	0	C	8|8	C	48|48	n	0	C	8|8	G	3|3	C	8|8	C	2|2	C	10|11	C	8|8	n	0	C	7|7	C	17|17	C	20|20	n	0	G	4|4	n	0	C
T74036.1_702	AC.Combine.Locus_74036.1	702	A	A/G	A	8|8	A	28|28	A	19|20	A	2|3	n	0	G	3|3	A	16|16	A	93|93	n	0	A	14|14	G	2|2	A	14|14	A	3|3	A	18|18	A	12|12	n	0	A	13|13	A	28|28	A	39|40	n	0	G	1|1	N	0|1	A
T74410.1_336	AC.Combine.Locus_74410.1	336	T	T/C	T	540|540	Y	42,83|125	Y	157,165|322	T	432|432	Y	38,278|316	Y	43,282|325	Y	27,182|209	T	649|650	Y	47,249|296	T	294|309	Y	54,32|86	Y	38,298|336	Y	16,66|82	T	475|475	T	289|307	n	0	T	574|575	Y	91,83|174	T	414|441	T	209|227	Y	103,67|170	Y	29,212|241	T
T74469.1_853	AC.Combine.Locus_74469.1	853	G	G/A	R	50,79|129	G	79|88	R	93,200|293	R	41,93|134	R	36,62|98	R	26,92|118	R	18,68|86	R	41,106|147	R	28,98|126	R	21,100|121	G	61|61	R	51,78|129	G	28|33	R	28,80|108	R	25,85|110	n	0	R	42,109|151	R	31,96|127	R	29,123|152	R	38,92|130	R	42,108|150	R	27,103|130	R
T74469.1_865	AC.Combine.Locus_74469.1	865	C	C/T	Y	87,48|135	Y	80,10|90	Y	199,95|294	Y	97,43|140	Y	65,35|100	Y	99,27|126	Y	64,19|83	Y	112,41|153	Y	105,34|139	Y	106,22|128	C	63|63	Y	81,58|139	C	26|31	Y	87,24|111	Y	94,30|124	n	0	Y	120,44|164	Y	102,29|131	Y	135,29|164	Y	93,37|130	Y	112,45|157	Y	102,26|128	Y
T74566.1_265	AC.Combine.Locus_74566.1	265	T	T/C	C	9|10	N	0|1	Y	2,1|3	Y	2,2|4	T	2|2	T	2|2	N	0|1	T	5|6	T	3|4	Y	4,2|6	T	1|1	Y	3,3|6	N	0|1	T	1|2	C	2|2	n	0	T	13|13	T	1|2	T	3|3	T	1|1	T	2|2	C	3|3	T
T74580.1_181	AC.Combine.Locus_74580.1	181	G	G/T	K	40,31|71	G	69|69	T	123|123	K	12,27|39	K	13,21|34	K	48,29|77	K	6,6|12	K	13,18|31	G	29|29	K	30,19|49	T	42|42	K	26,26|52	G	12|12	K	24,21|45	G	24|24	n	0	T	49|49	K	29,34|63	T	59|59	T	49|49	T	34|34	G	77|77	T
T75085.1_124	AC.Combine.Locus_75085.1	124	G	G/A	G	34|34	n	0	n	0	n	0	N	0|1	G	226|229	n	0	G	89|89	G	19|19	G	396|396	G	95|97	G	251|260	G	64|64	G	225|229	G	79|79	n	0	n	0	G	239|239	A	10|10	G	95|101	G	399|406	G	282|304	A
T75085.1_150	AC.Combine.Locus_75085.1	150	G	G/A	G	17|17	n	0	n	0	n	0	A	2|2	G	136|136	n	0	G	55|55	G	10|10	G	232|232	G	56|56	G	150|154	G	36|37	G	130|131	G	49|49	n	0	n	0	G	143|143	A	2|2	G	52|53	G	223|227	G	176|187	n
T75405.1_503	AC.Combine.Locus_75405.1	503	C	C/T	Y	21,9|30	Y	34,24|58	C	102|102	T	74|74	T	65|65	C	8|8	Y	15,40|55	T	131|131	C	8|8	Y	36,33|69	C	10|10	T	18|18	C	23|23	C	5|5	Y	27,59|86	n	0	Y	9,42|51	Y	9,26|35	Y	28,6|34	C	64|64	Y	38,62|100	C	34|34	T
T75405.1_562	AC.Combine.Locus_75405.1	562	G	G/A	R	10,21|31	R	20,27|47	G	92|92	A	69|69	A	56|56	G	10|10	R	39,13|52	A	123|123	G	7|7	R	33,32|65	G	8|8	A	17|17	G	21|21	G	5|5	R	54,24|78	n	0	R	36,6|42	R	20,8|28	G	23|28	G	61|61	R	53,35|88	G	32|32	A
T75405.1_676	AC.Combine.Locus_75405.1	676	T	T/C	Y	5,10|15	Y	14,18|32	T	46|46	C	45|45	C	35|35	T	6|6	Y	15,7|22	C	64|64	T	4|4	Y	18,17|35	T	5|5	C	6|6	T	16|16	T	3|3	Y	21,11|32	n	0	Y	22,6|28	Y	8,3|11	T	15|18	T	28|28	Y	25,21|46	T	16|16	C
T75405.1_701	AC.Combine.Locus_75405.1	701	T	T/G	K	6,13|19	K	13,21|34	T	50|50	G	47|47	G	37|37	T	6|6	K	15,6|21	G	66|66	T	4|4	K	18,18|36	T	5|5	G	7|7	T	16|16	T	2|2	K	21,11|32	n	0	K	23,7|30	K	9,4|13	K	3,18|21	T	27|27	K	26,22|48	T	16|16	G
T75556.1_71	AC.Combine.Locus_75556.1	71	T	T/C	n	0	T	3|4	T	7|7	T	1|3	T	3|3	n	0	n	0	T	3|3	T	1|1	T	1|1	T	1|1	T	3|3	T	2|2	n	0	N	0|1	n	0	T	2|3	T	3|3	T	1|1	T	1|2	T	3|3	T	1|1	T
T75556.1_111	AC.Combine.Locus_75556.1	111	T	T/C	n	0	N	0|1	Y	3,2|5	N	0|1	T	1|1	n	0	T	1|1	T	1|1	T	1|1	N	0|1	n	0	T	2|3	n	0	n	0	n	0	n	0	n	0	T	1|1	T	1|1	T	1|1	T	1|1	n	0	T
T75947.1_59	AC.Combine.Locus_75947.1	59	C	C/G	C	2|2	n	0	C	8|8	C	9|9	n	0	n	0	n	0	n	0	C	3|3	C	6|6	C	18|18	n	0	n	0	C	7|7	n	0	n	0	n	0	C	17|17	C	1|1	C	16|16	n	0	N	0|1	C
T75947.1_75	AC.Combine.Locus_75947.1	75	C	C/G	C	2|2	n	0	C	10|10	C	9|9	n	0	n	0	n	0	n	0	C	3|3	C	6|6	C	19|19	n	0	n	0	C	8|8	n	0	n	0	n	0	C	17|17	C	1|1	C	17|17	n	0	C	1|1	C
T75947.1_137	AC.Combine.Locus_75947.1	137	T	T/G	n	0	n	0	T	6|6	T	4|4	n	0	n	0	n	0	n	0	n	0	T	4|4	T	7|7	G	5|5	n	0	T	5|5	n	0	n	0	n	0	T	6|6	G	4|4	T	11|11	n	0	T	1|1	T
T75947.1_164	AC.Combine.Locus_75947.1	164	A	A/T	T	3|3	n	0	n	0	n	0	n	0	n	0	n	0	n	0	n	0	n	0	A	7|7	A	5|5	n	0	A	6|6	n	0	n	0	n	0	A	15|15	A	5|5	A	13|13	n	0	n	0	A
T75947.1_171	AC.Combine.Locus_75947.1	171	A	A/T	A	3|3	n	0	n	0	n	0	n	0	n	0	n	0	n	0	n	0	n	0	A	8|8	A	5|5	n	0	A	6|6	n	0	n	0	n	0	W	15,7|22	A	5|5	A	14|14	n	0	n	0	A
T75947.1_197	AC.Combine.Locus_75947.1	197	G	G/A	G	3|3	n	0	n	0	n	0	n	0	n	0	n	0	n	0	G	4|4	n	0	G	9|9	G	5|5	n	0	G	8|8	n	0	n	0	n	0	G	22|22	G	4|4	G	14|14	n	0	n	0	A
T75947.1_222	AC.Combine.Locus_75947.1	222	C	C/G	C	3|3	n	0	n	0	n	0	n	0	n	0	n	0	n	0	C	3|3	n	0	C	9|9	C	4|4	n	0	C	8|8	n	0	n	0	n	0	C	23|23	C	4|4	C	16|16	n	0	n	0	S
T75947.1_230	AC.Combine.Locus_75947.1	230	T	T/G	T	3|3	n	0	T	3|3	n	0	n	0	n	0	n	0	n	0	T	2|2	n	0	T	9|9	T	3|3	n	0	T	8|8	n	0	n	0	n	0	T	22|22	T	4|4	T	16|16	n	0	n	0	T
T75947.1_239	AC.Combine.Locus_75947.1	239	G	G/C	G	3|3	n	0	G	3|3	n	0	n	0	n	0	n	0	n	0	G	2|2	n	0	G	9|9	n	0	n	0	G	8|8	n	0	n	0	n	0	S	4,16|20	N	0|1	C	14|15	n	0	n	0	G
T75947.1_253	AC.Combine.Locus_75947.1	253	T	T/C	T	3|3	n	0	T	5|5	n	0	n	0	n	0	n	0	n	0	T	4|4	n	0	Y	9,3|12	n	0	n	0	C	6|6	n	0	n	0	n	0	T	4|4	n	0	T	1|1	n	0	n	0	Y
T75947.1_284	AC.Combine.Locus_75947.1	284	T	T/G	T	2|2	n	0	T	9|9	T	7|7	n	0	n	0	n	0	n	0	T	3|3	T	6|6	T	8|8	n	0	n	0	n	0	n	0	n	0	n	0	T	2|2	n	0	T	3|3	n	0	n	0	T
T75947.1_301	AC.Combine.Locus_75947.1	301	G	G/T	K	2,2|4	T	25|25	K	10,11|21	K	7,46|53	n	0	T	24|24	n	0	T	42|42	T	81|84	G	6|6	K	8,35|43	T	8|8	n	0	n	0	T	8|8	n	0	T	26|26	T	32|34	T	67|67	G	3|3	n	0	T	38|38	K
T76255.1_996	AC.Combine.Locus_76255.1	996	C	C/T	Y	34,47|81	Y	136,172|308	Y	99,106|205	Y	29,61|90	Y	27,34|61	n	0	Y	39,97|136	Y	163,87|250	n	0	Y	67,44|111	n	0	Y	89,68|157	n	0	Y	15,69|84	Y	44,33|77	n	0	Y	84,104|188	Y	124,216|340	Y	58,34|92	n	0	n	0	n	0	Y
T76345.1_603	AC.Combine.Locus_76345.1	603	A	A/T	n	0	A	3|3	W	5,10|15	A	3|3	W	5,3|8	T	11|11	A	6|6	A	5|5	A	4|4	W	4,4|8	N	0|1	W	3,2|5	T	5|5	W	1,4|5	W	1,4|5	n	0	W	1,7|8	W	3,6|9	W	6,5|11	T	4|4	T	5|5	T	3|3	A
T76353.1_339	AC.Combine.Locus_76353.1	339	A	A/G	R	15,20|35	R	15,15|30	G	104|104	R	51,27|78	R	27,33|60	A	96|96	A	27|27	R	18,28|46	G	30|30	A	85|85	A	37|37	R	39,21|60	R	15,5|20	G	33|33	G	30|33	n	0	G	38|38	G	78|78	R	43,28|71	R	27,24|51	A	73|73	G	45|45	R
T76353.1_348	AC.Combine.Locus_76353.1	348	T	T/C	Y	20,15|35	Y	15,15|30	C	104|104	Y	27,52|79	Y	34,27|61	T	97|97	T	27|27	Y	28,20|48	C	30|30	T	86|86	T	37|37	Y	21,39|60	Y	5,15|20	C	33|33	C	30|33	n	0	C	38|38	C	80|80	Y	28,43|71	Y	25,27|52	T	76|76	C	47|47	Y
T76397.1_169	AC.Combine.Locus_76397.1	169	T	T/A	T	44|44	W	38,17|55	W	32,39|71	T	70|70	T	58|58	A	56|56	W	20,11|31	W	17,34|51	A	46|46	W	25,43|68	W	21,9|30	A	38|38	A	4|4	T	14|14	A	30|30	n	0	T	60|60	W	40,14|54	W	29,21|50	W	9,34|43	W	20,15|35	A	55|55	W
T76397.1_237	AC.Combine.Locus_76397.1	237	C	C/T	C	113|113	Y	29,91|120	Y	86,84|170	C	149|149	C	142|142	T	145|145	Y	23,51|74	Y	78,50|128	T	93|93	Y	78,38|116	Y	22,56|78	T	83|83	Y	6,4|10	C	39|39	T	60|60	n	0	C	124|124	Y	34,88|122	Y	54,72|126	Y	77,23|100	Y	41,46|87	T	108|108	Y
T76397.1_249	AC.Combine.Locus_76397.1	249	T	T/C	T	123|123	Y	95,36|131	Y	88,102|190	T	169|169	T	156|157	C	165|165	Y	57,27|84	Y	54,82|136	C	102|102	Y	43,87|130	Y	63,26|89	C	91|91	Y	4,7|11	T	46|46	C	63|63	n	0	T	137|137	Y	100,40|140	Y	76,59|135	Y	27,83|110	Y	52,52|104	C	116|116	Y
T76596.1_397	AC.Combine.Locus_76596.1	397	T	T/A	n	0	A	34|34	T	9|9	A	85|85	A	187|187	W	103,30|133	W	22,4|26	A	56|56	A	22|22	W	50,53|103	T	110|110	A	211|222	W	44,6|50	W	69,42|113	W	32,20|52	n	0	W	22,19|41	W	88,67|155	W	143,53|196	T	192|192	W	140,145|285	T	149|149	A
T76596.1_417	AC.Combine.Locus_76596.1	417	A	A/G	n	0	G	23|23	A	7|7	G	48|48	G	100|100	R	15,58|73	R	2,13|15	G	28|28	G	12|12	R	27,28|55	A	70|70	G	119|129	R	3,22|25	R	23,35|58	R	10,17|27	n	0	R	10,13|23	R	37,49|86	R	34,80|114	A	104|104	R	80,75|155	A	76|77	G
T76645.1_794	AC.Combine.Locus_76645.1	794	G	G/A	R	17,144|161	G	195|195	R	64,431|495	G	166|177	R	38,221|259	G	513|513	G	17|17	R	37,231|268	R	72,148|220	G	218|219	G	174|189	R	38,247|285	G	45|47	R	49,248|297	G	129|129	n	0	R	51,238|289	R	77,206|283	G	363|363	G	202|222	G	265|265	R	52,346|398	G
T76645.1_864	AC.Combine.Locus_76645.1	864	G	G/A	G	224|232	G	285|285	G	639|675	G	245|252	G	321|341	G	747|747	G	33|33	G	353|376	R	39,209|248	G	308|308	G	255|265	G	360|381	G	69|72	G	378|394	G	191|191	n	0	G	357|386	R	45,291|336	G	522|522	G	289|302	G	399|399	G	517|543	G
T76645.1_873	AC.Combine.Locus_76645.1	873	G	G/A	G	213|226	G	279|279	G	616|661	G	236|247	G	317|349	G	733|733	G	32|32	G	347|380	R	51,203|254	G	307|309	G	248|260	G	360|393	G	64|67	G	364|397	G	185|185	n	0	G	346|386	R	62,287|349	G	516|516	G	282|300	G	390|390	G	513|553	G
T76645.1_915	AC.Combine.Locus_76645.1	915	G	G/A	G	155|171	G	207|207	R	60,442|502	G	174|185	R	44,223|267	G	527|527	G	23|23	R	43,240|283	R	76,147|223	G	233|235	G	179|195	R	42,255|297	G	48|51	R	51,259|311	G	139|139	n	0	R	54,245|299	R	84,206|290	G	371|371	G	208|230	G	281|281	R	55,362|417	G
T76816.1_746	AC.Combine.Locus_76816.1	746	T	T/C	Y	3,4|7	T	3|4	C	11|11	T	7|7	T	15|15	Y	4,4|8	Y	2,2|4	T	7|7	T	1|1	T	8|8	C	4|4	T	11|11	N	0|1	Y	7,6|13	Y	2,2|4	n	0	C	3|3	Y	2,6|8	Y	6,8|14	T	2|3	T	17|21	C	9|9	T
T76816.1_799	AC.Combine.Locus_76816.1	799	G	G/T	G	1|1	n	0	T	5|5	G	2|2	G	8|8	G	3|3	G	1|2	G	3|3	n	0	G	6|6	T	3|3	G	5|5	T	2|2	K	4,2|6	G	1|2	n	0	T	2|2	G	4|5	K	1,5|6	N	0|1	G	4|5	T	5|5	G
T76902.1_319	AC.Combine.Locus_76902.1	319	T	T/C	T	70|70	T	128|128	T	296|301	T	141|142	C	5|5	C	12|12	T	26|26	T	224|231	T	106|108	C	8|8	T	83|83	T	83|87	T	6|6	T	244|244	C	5|5	n	0	T	234|234	C	11|11	T	164|166	C	3|3	C	3|3	T	113|115	T
T76902.1_361	AC.Combine.Locus_76902.1	361	A	A/G	A	95|96	A	178|180	A	412|423	A	204|207	G	19|19	G	31|31	A	36|40	A	336|350	A	147|150	G	26|26	A	111|114	A	120|123	A	11|11	A	364|364	G	15|15	n	0	A	334|334	G	21|21	A	235|236	G	10|10	G	14|14	A	177|185	A
T76902.1_400	AC.Combine.Locus_76902.1	400	T	T/C	T	68|69	T	123|124	T	297|305	T	142|144	C	14|14	C	23|23	T	26|27	T	230|240	T	105|106	C	16|16	T	82|84	T	84|87	T	6|6	T	250|250	C	8|8	n	0	T	233|233	C	16|16	T	165|167	C	7|7	C	8|8	T	117|125	T
T77874.1_93	AC.Combine.Locus_77874.1	93	G	G/A	n	0	n	0	n	0	n	0	n	0	n	0	n	0	n	0	n	0	n	0	n	0	G	1|1	n	0	A	2|2	n	0	n	0	R	2,1|3	G	1|1	G	3|3	G	1|1	A	3|3	n	0	n
T78255.1_20	AC.Combine.Locus_78255.1	20	T	T/C	T	1|2	C	2|2	Y	2,2|4	n	0	T	2|2	T	3|3	T	2|3	T	1|1	T	3|3	Y	1,1|2	T	1|2	T	3|4	T	1|1	C	2|2	T	3|3	n	0	C	8|8	T	2|2	n	0	T	2|2	T	3|3	C	3|4	C
T78399.1_3272	AC.Combine.Locus_78399.1	3272	T	T/C	Y	3,9|12	T	7|7	T	16|20	Y	2,2|4	C	3|4	C	15|15	T	13|13	T	6|6	C	2|2	Y	6,1|7	n	0	Y	5,6|11	C	3|3	Y	3,4|7	T	2|2	n	0	Y	4,5|9	Y	4,6|10	Y	8,6|14	C	4|4	C	7|7	C	14|14	T
T78903.1_488	AC.Combine.Locus_78903.1	488	T	T/C	Y	18,86|105	T	105|107	C	33|33	C	40|41	T	62|64	T	73|73	C	50|51	T	187|188	T	27|28	n	0	n	0	T	198|199	T	28|28	C	139|141	T	24|25	n	0	n	0	n	0	C	71|71	C	40|40	T	140|145	T	103|103	Y
T79227.1_214	AC.Combine.Locus_79227.1	214	G	G/C	S	25,45|70	G	70|70	G	249|250	S	44,32|76	S	29,68|97	G	104|104	G	60|60	S	51,64|115	S	72,36|108	G	74|74	S	35,18|53	S	54,62|116	S	10,11|21	C	40|40	G	65|65	n	0	S	30,35|65	C	110|110	G	152|152	S	65,19|84	G	94|94	C	137|137	G
T79227.1_221	AC.Combine.Locus_79227.1	221	C	C/T	Y	25,44|69	C	68|68	C	240|241	Y	42,32|74	Y	29,68|97	C	103|103	C	61|61	Y	47,63|110	Y	70,35|105	C	71|71	Y	35,17|52	Y	49,61|110	Y	10,11|21	T	38|38	C	63|63	n	0	Y	29,35|64	T	105|105	C	148|148	Y	65,19|84	C	91|91	T	135|135	C
T79227.1_405	AC.Combine.Locus_79227.1	405	G	G/A	R	25,55|80	A	78|78	A	263|265	R	47,34|81	R	32,75|107	A	113|113	A	63|63	R	51,71|122	R	74,37|111	A	78|78	R	35,17|52	R	57,65|122	R	11,13|24	G	45|45	A	70|70	n	0	R	31,38|69	G	127|127	A	156|156	R	67,20|87	A	97|97	G	156|156	A
T79877.1_198	AC.Combine.Locus_79877.1	198	G	G/T	K	91,112|203	G	129|129	T	281|281	K	86,59|145	K	113,83|196	K	184,122|306	K	16,51|67	T	262|262	K	164,84|248	K	84,154|238	K	96,47|143	T	217|217	K	17,14|31	K	85,74|159	K	94,47|141	n	0	G	101|101	T	123|123	G	126|126	K	57,68|125	T	155|155	K	99,153|253	K
T79934.1_632	AC.Combine.Locus_79934.1	632	T	T/C	n	0	N	0|1	C	4|4	n	0	C	4|4	T	2|2	T	2|2	C	2|2	T	1|1	N	0|1	n	0	N	0|2	n	0	n	0	n	0	n	0	n	0	C	2|2	n	0	n	0	n	0	Y	3,4|7	n
T79969.1_336	AC.Combine.Locus_79969.1	336	T	T/C	n	0	n	0	n	0	n	0	n	0	n	0	n	0	n	0	T	6|6	C	8|8	n	0	T	6|6	Y	5,4|9	C	9|9	N	0|1	n	0	n	0	T	8|8	n	0	n	0	T	11|11	n	0	n
T80035.1_446	AC.Combine.Locus_80035.1	446	T	T/C	Y	57,50|107	C	287|287	Y	188,58|246	Y	26,80|106	T	102|102	T	133|133	C	31|31	C	327|327	C	182|182	Y	61,77|138	T	105|105	C	354|354	Y	29,4|33	Y	25,75|100	Y	95,34|129	n	0	Y	168,43|211	Y	286,151|437	Y	243,214|457	T	200|200	T	349|349	Y	220,252|472	C
T81171.1_142	AC.Combine.Locus_81171.1	142	G	G/C	G	351|351	C	3|3	C	5|5	n	0	G	63|64	G	698|698	C	1|1	G	686|686	G	489|490	G	616|616	G	190|190	G	772|772	G	22|22	G	293|293	G	149|150	n	0	C	2|2	C	4|4	n	0	G	186|187	G	309|311	G	247|247	G
T81745.1_988	AC.Combine.Locus_81745.1	988	G	G/A	R	5,14|19	G	10|11	G	15|15	R	3,5|8	G	6|6	R	9,10|19	A	3|4	G	15|15	A	4|4	R	9,10|19	A	7|7	G	11|12	R	4,3|7	R	3,3|6	R	7,7|14	n	0	A	14|14	G	12|12	A	7|7	R	3,2|5	G	19|19	R	4,2|6	R
T81939.1_40	AC.Combine.Locus_81939.1	40	C	C/T	n	0	n	0	T	5|5	C	14|14	n	0	T	13|13	n	0	n	0	C	14|14	n	0	n	0	n	0	C	1|1	n	0	n	0	n	0	n	0	T	5|5	n	0	Y	4,7|11	n	0	n	0	n
T82084.4_2119	AC.Combine.Locus_82084.4	2119	T	T/C	T	13|13	T	6|6	C	17|17	Y	7,4|11	C	5|5	Y	8,8|16	Y	3,5|8	C	5|5	Y	4,4|8	Y	4,1|5	Y	4,2|6	C	6|6	n	0	C	6|6	Y	2,2|4	n	0	C	3|3	C	7|7	T	6|6	Y	5,7|12	C	6|6	Y	5,3|8	Y
T82084.4_2432	AC.Combine.Locus_82084.4	2432	C	C/T	C	6|6	C	2|2	T	6|6	Y	1,2|3	T	2|2	Y	2,1|3	C	2|3	T	4|4	Y	3,3|6	T	1|1	T	1|1	T	4|4	n	0	T	3|3	T	2|2	n	0	T	2|2	T	4|4	C	6|6	Y	2,1|3	T	3|3	T	3|4	T
T82084.4_2438	AC.Combine.Locus_82084.4	2438	C	C/T	C	6|6	C	2|2	T	6|6	Y	1,2|3	T	3|3	C	3|4	C	2|3	T	4|4	Y	3,3|6	T	1|1	T	1|1	T	4|4	n	0	T	3|3	T	2|2	n	0	T	2|2	T	4|4	C	6|6	Y	2,1|3	T	3|3	T	3|4	T
T82084.4_2455	AC.Combine.Locus_82084.4	2455	T	T/C	T	6|6	T	3|3	C	6|6	Y	2,1|3	C	3|3	T	4|5	Y	2,2|4	C	4|4	Y	3,3|6	C	1|1	C	1|1	C	4|4	n	0	C	4|4	C	2|2	n	0	C	1|1	C	4|4	T	6|6	Y	2,2|4	C	3|3	Y	3,2|5	N
T82222.1_464	AC.Combine.Locus_82222.1	464	T	T/G	n	0	n	0	G	6|6	N	0|2	G	4|4	G	3|3	N	0|1	T	1|1	G	3|3	N	0|2	N	0|1	T	1|1	K	3,5|8	n	0	G	3|4	n	0	N	0|2	N	0|3	T	6|6	N	0|1	N	0|2	N	0|3	N
T82222.1_466	AC.Combine.Locus_82222.1	466	A	A/G	n	0	n	0	G	4|4	n	0	G	3|3	N	0|2	n	0	A	1|1	N	0|2	N	0|2	n	0	A	1|1	R	5,2|7	n	0	N	0|2	n	0	N	0|1	A	1|1	A	6|6	N	0|1	N	0|2	N	0|2	N
T82878.1_300	AC.Combine.Locus_82878.1	300	T	T/G	K	37,18|55	G	83|83	K	65,61|126	K	44,51|95	K	35,28|63	K	29,52|81	K	21,32|53	K	42,38|80	G	62|62	T	52|61	T	25|25	K	36,31|67	G	30|30	K	21,41|62	K	66,17|83	n	0	T	57|57	K	69,14|83	T	138|139	T	101|101	T	72|72	G	109|109	T
T83602.1_340	AC.Combine.Locus_83602.1	340	C	C/T	C	17|17	C	11|11	C	63|63	T	34|34	Y	15,12|27	T	38|38	T	30|31	T	46|46	Y	4,6|10	T	33|33	C	6|6	C	25|28	C	5|5	Y	9,4|13	C	29|29	n	0	Y	20,9|29	Y	22,23|45	Y	16,23|39	Y	12,12|24	T	33|33	C	19|20	Y
T83602.1_384	AC.Combine.Locus_83602.1	384	A	A/G	A	18|18	A	11|11	A	61|61	G	32|33	R	13,12|25	G	37|37	G	29|30	G	45|45	R	4,7|11	G	37|37	A	6|6	A	23|26	A	4|4	R	10,4|14	A	30|30	n	0	R	17,7|24	R	20,19|39	R	13,21|34	R	11,10|21	G	35|35	A	18|18	R
T83602.1_385	AC.Combine.Locus_83602.1	385	C	C/T	C	18|18	C	11|11	C	61|61	T	33|33	Y	13,12|25	T	36|36	T	29|30	T	45|45	Y	4,7|11	T	36|36	C	6|6	C	23|26	C	4|4	Y	10,4|14	C	30|30	n	0	Y	17,7|24	Y	20,19|39	Y	13,21|34	Y	11,10|21	T	35|35	C	18|18	Y
T83602.1_663	AC.Combine.Locus_83602.1	663	T	T/C	C	13|13	C	6|6	C	52|52	T	35|35	Y	10,10|20	T	33|33	T	22|22	T	43|43	Y	5,6|11	T	36|36	C	4|4	Y	22,3|25	C	2|2	Y	8,3|11	C	23|23	n	0	Y	15,8|23	Y	19,19|38	Y	14,22|36	Y	10,10|20	T	30|30	C	19|19	Y
T83602.1_671	AC.Combine.Locus_83602.1	671	A	A/G	G	17|17	G	10|10	G	59|59	A	35|35	R	10,12|22	A	35|35	A	27|28	A	43|43	R	6,5|11	A	38|38	G	6|6	R	3,24|27	G	3|3	R	3,9|12	G	26|26	n	0	R	6,19|25	R	19,20|39	R	22,14|36	R	11,11|22	A	32|32	G	21|21	R
T84005.4_122	AC.Combine.Locus_84005.4	122	A	A/G	A	44|49	A	93|93	A	300|329	A	86|91	G	22|22	A	265|295	A	27|27	A	174|174	A	67|69	G	6|6	G	19|19	A	311|328	A	43|50	A	96|102	G	3|3	n	0	A	290|313	R	108,14|122	R	202,24|226	G	6|6	A	165|177	A	132|147	A
T84005.4_190	AC.Combine.Locus_84005.4	190	G	G/A	G	66|70	G	123|123	G	409|428	G	127|131	A	21|21	G	281|301	G	37|37	G	253|253	G	98|100	A	5|5	A	14|14	G	437|445	G	58|61	G	142|147	A	3|3	n	0	G	417|432	G	161|174	G	266|281	A	6|6	G	170|179	G	185|197	G
T84005.4_201	AC.Combine.Locus_84005.4	201	G	G/A	G	46|51	G	96|96	G	315|339	G	94|98	A	24|24	G	284|312	G	27|27	G	184|184	G	76|78	A	6|6	A	17|17	G	326|337	G	44|50	G	102|108	A	4|4	n	0	G	310|328	R	15,114|129	G	208|230	A	10|10	G	171|184	G	138|152	G
T84005.4_231	AC.Combine.Locus_84005.4	231	C	C/A	C	45|49	C	94|94	C	310|341	C	94|99	A	26|26	C	279|310	C	25|25	C	184|184	C	69|70	A	5|5	A	21|21	C	312|329	M	7,46|53	C	99|106	A	4|4	n	0	C	298|322	M	15,115|130	M	25,207|232	A	9|9	C	172|185	M	17,134|151	C
T84233.1_390	AC.Combine.Locus_84233.1	390	T	T/A	n	0	T	5|5	W	4,5|9	T	2|2	N	0|1	A	2|2	T	2|2	T	5|5	W	3,4|7	T	2|2	A	3|3	W	4,3|7	T	3|3	T	6|6	T	5|5	n	0	A	2|2	T	5|6	A	4|4	T	3|4	W	4,4|8	W	2,4|6	T
T84233.1_396	AC.Combine.Locus_84233.1	396	T	T/A	n	0	T	5|5	W	4,5|9	T	2|2	A	2|2	A	2|2	T	2|2	T	5|5	W	2,4|6	T	2|2	A	3|3	W	4,3|7	T	2|2	T	6|6	T	5|5	n	0	A	2|2	T	5|6	A	4|4	T	3|4	W	4,4|8	W	2,4|6	T
T84233.1_408	AC.Combine.Locus_84233.1	408	C	C/T	n	0	C	5|5	Y	4,3|7	C	2|2	T	1|1	N	0|1	C	2|2	C	4|4	Y	4,2|6	C	2|2	N	0|1	Y	3,2|5	C	2|2	C	5|5	C	5|5	n	0	T	2|2	C	5|5	T	4|4	C	2|3	Y	4,4|8	C	4|5	C
T84269.1_446	AC.Combine.Locus_84269.1	446	C	C/A	M	52,105|157	C	110|110	C	237|237	C	140|140	C	180|180	M	148,176|325	C	94|94	M	162,132|294	M	60,101|161	M	120,114|234	C	133|138	M	119,161|280	M	25,54|79	M	94,82|176	M	34,85|119	n	0	C	129|129	M	56,216|272	C	85|85	M	51,103|154	M	41,235|276	M	78,188|266	C
T84530.1_354	AC.Combine.Locus_84530.1	354	C	C/T	n	0	C	1|2	Y	1,7|8	N	0|1	C	1|3	N	0|1	C	1|2	n	0	C	3|3	N	0|2	C	1|3	C	1|2	C	1|1	Y	3,3|6	C	1|1	n	0	Y	3,5|8	Y	2,4|6	T	3|4	n	0	N	0|2	C	1|3	Y
T84530.1_356	AC.Combine.Locus_84530.1	356	G	G/A	N	0|1	G	2|2	G	8|8	G	1|1	G	3|3	N	0|2	G	2|2	n	0	R	2,3|5	G	2|2	G	3|3	G	3|3	G	1|1	G	6|6	G	1|1	n	0	G	7|8	R	2,6|8	G	4|4	n	0	G	2|2	G	3|4	G
T84530.1_358	AC.Combine.Locus_84530.1	358	T	T/C	C	4|4	T	2|2	T	8|9	N	0|2	Y	2,3|5	N	0|3	T	1|1	n	0	Y	2,2|4	N	0|3	Y	2,2|4	Y	2,3|5	T	1|1	Y	2,4|6	T	1|1	n	0	Y	2,7|9	Y	2,5|7	T	4|4	n	0	T	2|2	T	3|4	T
T84530.1_359	AC.Combine.Locus_84530.1	359	G	G/A	A	4|4	G	1|3	A	9|10	N	0|2	R	4,1|5	A	3|3	N	0|1	N	0|1	R	2,2|4	A	3|3	A	4|4	R	3,2|5	G	1|1	R	5,1|6	G	1|1	n	0	R	8,2|10	R	6,1|7	A	3|4	n	0	N	0|2	R	4,1|5	R
T84540.1_310	AC.Combine.Locus_84540.1	310	A	A/G	R	4,6|10	G	34|34	G	52|52	A	30|30	G	24|24	R	35,21|56	G	40|40	R	32,30|63	R	25,8|33	G	26|26	A	12|14	R	27,13|40	G	10|10	A	26|26	G	43|43	n	0	G	36|36	A	63|63	G	85|85	R	19,24|43	G	38|38	A	52|52	G
T84629.1_831	AC.Combine.Locus_84629.1	831	T	T/C	Y	142,68|210	Y	99,262|361	Y	341,302|643	Y	118,126|244	C	173|173	C	429|429	Y	91,22|113	Y	115,208|323	Y	75,71|146	Y	167,143|310	C	161|161	T	174|174	Y	30,65|96	Y	140,113|253	Y	223,91|314	n	0	C	402|402	Y	250,171|421	C	554|554	Y	129,77|206	Y	140,108|248	Y	230,148|378	Y
T84629.1_912	AC.Combine.Locus_84629.1	912	A	A/G	A	137|143	A	230|236	A	397|408	A	135|146	R	102,16|118	A	222|239	A	63|66	A	206|208	A	91|100	A	176|193	R	82,11|93	A	130|130	A	58|59	A	161|170	A	203|205	n	0	A	238|248	A	242|256	A	315|334	A	117|127	A	139|154	A	240|247	A
T84629.1_915	AC.Combine.Locus_84629.1	915	T	T/C	Y	92,45|137	Y	58,172|230	Y	193,201|394	Y	49,81|130	C	102|103	C	215|215	Y	50,13|63	Y	61,144|205	Y	36,54|90	Y	83,96|179	C	82|82	T	129|129	Y	13,45|58	Y	80,81|161	Y	137,59|196	n	0	C	234|234	Y	135,108|243	C	309|309	Y	63,54|117	Y	63,72|135	Y	139,99|238	Y
T84695.1_220	AC.Combine.Locus_84695.1	220	A	A/T	W	35,28|63	W	44,57|101	W	75,110|185	W	31,25|56	W	41,39|80	W	67,52|119	W	32,29|61	T	119|122	W	52,28|80	W	36,37|73	W	46,53|99	A	115|115	T	15|15	W	56,17|73	W	20,11|31	n	0	A	124|124	T	103|105	A	144|144	W	34,29|63	T	98|98	W	32,53|85	W
T84695.1_288	AC.Combine.Locus_84695.1	288	T	T/A	W	75,60|135	W	99,77|176	W	193,105|298	W	59,68|127	W	75,67|142	W	118,133|251	W	52,70|122	A	202|202	W	63,73|136	W	95,33|128	W	87,59|146	T	215|226	A	27|27	W	55,77|132	W	34,36|70	n	0	T	200|217	A	201|201	T	253|268	W	76,40|116	A	188|188	W	116,44|160	W
T84695.1_315	AC.Combine.Locus_84695.1	315	C	C/G	S	89,70|159	S	135,91|226	S	246,120|366	S	81,73|154	S	98,72|170	S	141,153|294	S	61,86|147	G	237|237	S	95,85|180	S	114,39|153	S	107,68|175	S	34,251|285	G	32|32	S	73,84|157	S	45,38|83	n	0	S	53,232|285	G	223|223	S	40,283|323	S	102,47|149	G	216|216	S	149,47|196	S
T84695.1_325	AC.Combine.Locus_84695.1	325	C	C/G	C	150|164	C	204|224	C	335|371	C	139|153	C	159|173	C	276|295	C	145|149	C	236|236	S	37,144|181	S	27,131|158	C	169|178	S	35,249|284	C	32|32	C	146|163	S	10,74|84	n	0	S	56,230|286	C	222|222	S	43,287|330	S	21,129|150	C	216|216	S	22,180|202	C
T84695.1_339	AC.Combine.Locus_84695.1	339	G	G/A	R	89,70|159	R	139,91|230	R	248,118|366	R	77,71|148	R	95,75|170	R	139,154|293	R	64,86|150	A	233|233	R	94,85|179	R	119,40|159	R	113,67|180	R	37,248|285	A	30|30	R	72,84|156	R	42,39|81	n	0	R	64,234|298	A	209|209	R	47,284|331	R	104,46|150	A	209|209	R	148,50|198	R
T85090.1_508	AC.Combine.Locus_85090.1	508	C	C/T	C	4|4	C	3|3	C	4|5	C	6|6	C	5|5	C	2|2	C	1|1	C	6|6	C	1|1	n	0	C	1|1	C	3|3	n	0	C	6|6	C	3|3	n	0	C	6|6	C	6|6	C	3|3	C	6|6	n	0	C	8|8	C
T85090.1_514	AC.Combine.Locus_85090.1	514	G	G/A	G	4|4	G	3|3	G	3|4	G	6|6	G	5|5	G	2|2	G	1|1	G	6|6	G	1|1	n	0	G	1|1	G	3|3	n	0	G	5|5	G	3|3	n	0	G	6|6	G	6|6	G	3|3	G	6|6	n	0	G	7|7	G
T85443.1_409	AC.Combine.Locus_85443.1	409	T	T/G	N	0|1	G	9|9	G	16|16	N	0|1	T	5|5	K	3,2|5	G	4|4	G	3|3	K	8,11|19	G	3|3	n	0	T	12|12	N	0|1	n	0	G	9|9	n	0	n	0	G	21|21	n	0	n	0	n	0	K	6,8|14	n
T85443.1_601	AC.Combine.Locus_85443.1	601	G	G/A	A	5|5	A	22|22	A	31|31	N	0|1	G	9|9	R	2,3|5	A	10|10	A	6|6	R	16,25|41	A	11|11	n	0	G	14|14	A	3|3	n	0	A	14|14	n	0	n	0	A	35|35	n	0	n	0	n	0	R	19,26|45	n
T85713.2_1736	AC.Combine.Locus_85713.2	1736	C	C/T	T	241|241	Y	129,88|217	Y	138,258|396	Y	65,28|93	T	470|470	T	319|319	T	56|56	Y	115,75|190	Y	125,91|216	Y	155,98|253	Y	118,48|166	T	199|199	Y	9,7|16	Y	134,123|257	Y	81,49|130	n	0	Y	304,148|452	Y	237,256|494	Y	213,96|309	Y	90,76|166	C	309|309	Y	156,161|317	C
T85713.2_1767	AC.Combine.Locus_85713.2	1767	C	C/T	T	139|139	Y	139,124|263	Y	243,248|491	Y	127,244|371	T	215|215	T	263|263	T	99|99	Y	185,138|323	Y	158,133|291	Y	130,191|321	Y	39,143|182	T	351|351	Y	43,46|89	Y	127,87|214	Y	113,175|288	n	0	Y	271,147|418	Y	227,49|276	Y	155,152|307	Y	129,107|236	C	245|245	Y	163,118|281	C
T86131.1_6	AC.Combine.Locus_86131.1	6	A	A/G	N	0|1	N	0|1	A	1|1	A	1|2	N	0|1	n	0	N	0|1	n	0	A	1|1	n	0	A	1|1	N	0|1	n	0	A	1|2	n	0	n	0	N	0|1	N	0|2	N	0|1	R	1,1|2	A	1|1	A	1|1	n
T86404.1_169	AC.Combine.Locus_86404.1	169	T	T/C	Y	3,4|7	T	4|4	T	27|27	N	0|1	C	4|4	Y	2,6|8	T	5|5	C	1|1	T	1|1	N	0|1	T	6|6	Y	3,6|9	n	0	T	5|5	T	6|7	n	0	T	4|4	T	9|9	Y	6,10|16	T	5|5	Y	2,1|3	T	9|9	C
T86404.1_184	AC.Combine.Locus_86404.1	184	G	G/C	S	4,3|7	n	0	G	24|24	N	0|1	C	3|3	S	3,2|5	G	4|4	N	0|1	n	0	N	0|1	G	5|5	G	5|6	n	0	G	5|5	G	6|6	n	0	G	4|4	G	8|8	S	9,6|15	G	4|4	G	1|3	G	6|6	C
T86404.1_382	AC.Combine.Locus_86404.1	382	T	T/C	Y	13,4|17	Y	14,3|17	T	43|43	C	32|32	C	36|36	Y	20,13|33	Y	8,9|17	C	74|74	Y	14,2|16	C	25|25	T	7|7	Y	10,9|19	T	1|3	Y	10,3|13	Y	10,7|17	n	0	Y	12,5|17	Y	18,17|35	Y	17,11|28	Y	8,9|17	Y	5,3|8	T	15|15	C
T86705.1_1975	AC.Combine.Locus_86705.1	1975	A	A/T	A	61|64	A	54|56	A	92|92	A	93|95	A	56|56	A	58|65	A	61|63	A	139|141	A	73|73	A	119|119	A	97|97	A	123|124	n	0	A	80|81	A	94|96	n	0	A	100|104	T	4|4	A	244|244	A	88|90	T	2|2	A	87|90	A
T86705.1_1986	AC.Combine.Locus_86705.1	1986	T	T/C	T	60|63	T	54|56	T	45|45	T	92|94	T	58|58	T	57|64	T	60|62	T	139|141	T	73|73	T	117|117	T	95|95	T	122|123	n	0	T	78|79	T	93|95	n	0	T	98|102	C	4|4	T	241|241	T	86|88	C	2|2	T	88|90	T
T86705.1_2022	AC.Combine.Locus_86705.1	2022	G	G/A	G	30|31	G	21|23	G	51|51	G	44|44	G	31|31	G	31|36	G	36|39	G	67|69	G	41|41	G	65|65	G	65|65	G	68|69	n	0	G	43|44	G	41|42	n	0	G	53|55	A	3|3	G	125|125	G	42|45	N	0|1	G	48|56	G
T86705.1_2123	AC.Combine.Locus_86705.1	2123	G	G/A	G	65|68	G	53|57	G	98|98	G	96|98	G	61|61	G	58|64	G	65|68	G	145|149	G	72|72	G	115|115	G	101|101	G	126|128	n	0	G	85|85	G	94|97	n	0	G	101|106	A	3|3	G	248|248	G	89|92	A	2|2	G	92|101	G
T86842.2_552	AC.Combine.Locus_86842.2	552	T	T/C	C	75|75	Y	48,12|61	Y	88,122|210	Y	58,40|98	C	77|77	T	92|92	T	84|84	T	125|125	T	147|147	Y	73,37|110	T	84|84	T	176|176	T	52|52	C	80|80	T	115|115	n	0	Y	49,111|160	Y	77,42|119	T	157|157	Y	41,54|95	C	133|133	T	146|146	T
T87041.1_1025	AC.Combine.Locus_87041.1	1025	T	T/A	W	8,15|23	W	11,14|25	W	15,71|86	W	13,27|40	A	13|13	W	14,22|36	A	8|8	A	16|16	T	17|20	W	13,20|33	T	21|24	W	19,21|40	T	4|5	W	10,27|37	W	15,10|25	n	0	W	16,10|26	A	16|16	W	8,14|22	W	12,50|62	W	13,27|40	W	19,28|47	A
T87041.1_1036	AC.Combine.Locus_87041.1	1036	T	T/A	T	27|27	T	27|27	T	89|89	T	36|39	W	4,11|15	T	36|36	W	5,3|8	T	14|17	T	21|21	T	32|34	T	26|26	T	36|39	T	5|5	T	36|39	T	23|27	n	0	W	7,21|28	W	5,13|18	T	22|25	T	67|67	T	39|39	T	48|48	W
T87041.1_1290	AC.Combine.Locus_87041.1	1290	A	A/C	M	12,5|17	M	3,6|9	A	32|37	M	8,5|13	C	6|6	M	9,6|15	C	2|2	C	9|9	M	5,2|7	M	8,7|15	A	8|10	M	11,7|18	A	2|2	M	11,5|16	M	4,6|10	n	0	M	5,7|12	C	8|8	M	4,4|8	A	17|20	M	9,4|13	M	10,8|18	C
T87041.1_1304	AC.Combine.Locus_87041.1	1304	G	G/C	G	19|20	G	20|20	G	75|75	G	26|26	S	3,2|5	G	22|22	G	1|1	G	7|8	G	15|17	G	20|20	G	20|20	G	22|23	G	4|4	G	27|30	G	13|14	n	0	G	13|13	S	2,2|4	G	16|16	G	48|48	G	24|25	G	32|32	S
T87041.1_1323	AC.Combine.Locus_87041.1	1323	T	T/A	T	16|18	T	18|19	T	74|75	T	27|27	N	0|2	T	21|22	N	0|1	N	0|1	T	16|18	T	18|19	T	22|23	T	20|25	T	4|4	T	28|34	T	12|13	n	0	T	10|11	A	6|6	T	18|21	T	55|57	T	26|30	T	29|29	A
T87041.1_1398	AC.Combine.Locus_87041.1	1398	T	T/A	A	1|1	n	0	A	1|1	A	4|4	n	0	A	1|1	n	0	n	0	A	1|1	A	2|2	n	0	n	0	n	0	n	0	n	0	n	0	A	1|1	n	0	N	0|1	T	2|2	A	1|1	W	2,2|4	n
T87041.1_1426	AC.Combine.Locus_87041.1	1426	T	T/C	n	0	n	0	n	0	T	8|8	T	1|1	n	0	N	0|1	N	0|2	N	0|1	Y	7,1|8	T	1|1	N	0|1	n	0	N	0|1	n	0	n	0	n	0	n	0	N	0|1	C	4|4	N	0|1	C	2|2	n
T87041.1_1450	AC.Combine.Locus_87041.1	1450	A	A/G	A	1|1	n	0	n	0	G	8|8	G	1|1	n	0	A	2|2	A	1|1	n	0	A	4|4	A	1|1	A	1|1	n	0	n	0	A	1|1	n	0	n	0	n	0	n	0	A	1|1	n	0	A	1|1	A
T87041.1_1502	AC.Combine.Locus_87041.1	1502	T	T/C	Y	35,98|133	Y	38,94|132	T	212|212	Y	35,76|111	Y	21,58|80	T	156|171	Y	38,46|84	Y	69,112|181	T	101|111	Y	27,131|158	T	86|86	Y	29,139|168	T	36|36	Y	23,63|86	Y	23,81|104	n	0	Y	35,66|101	Y	62,42|104	Y	28,80|108	T	81|81	T	56|64	T	107|107	Y
T87041.1_1503	AC.Combine.Locus_87041.1	1503	G	G/A	R	84,48|132	R	90,42|132	R	92,120|212	R	77,32|110	R	63,15|79	R	98,73|171	R	63,21|84	R	118,62|180	R	57,54|111	R	85,73|158	R	32,54|86	R	96,72|168	R	16,20|36	R	41,44|85	R	76,28|104	n	0	R	73,28|101	R	87,17|104	R	56,52|108	R	29,52|81	R	42,20|62	R	40,67|107	R
T87041.1_1514	AC.Combine.Locus_87041.1	1514	C	C/T	C	121|127	C	120|131	Y	152,55|207	C	104|107	Y	64,15|79	Y	125,39|164	C	76|83	Y	150,22|172	C	97|103	Y	130,24|154	Y	66,19|85	Y	133,31|164	C	28|32	C	78|79	C	89|99	n	0	Y	81,18|99	C	97|100	Y	93,12|105	Y	67,11|78	C	55|62	Y	91,14|105	C
T87041.1_1539	AC.Combine.Locus_87041.1	1539	A	A/G	R	30,37|67	R	19,50|69	R	64,45|109	R	13,39|52	R	7,35|42	R	30,56|86	R	12,30|42	R	25,54|79	R	27,30|57	R	34,52|86	R	28,17|45	R	34,46|80	R	12,8|20	R	11,20|31	R	16,41|57	n	0	R	12,37|49	R	11,41|52	R	20,33|53	R	17,17|34	R	7,17|24	R	26,23|49	R
T87041.1_1562	AC.Combine.Locus_87041.1	1562	A	A/G	A	42|44	A	44|45	R	66,19|85	A	31|33	A	24|24	A	64|65	A	28|28	A	51|51	A	42|42	A	62|64	R	25,8|33	A	55|59	A	14|15	A	22|23	A	38|43	n	0	A	33|33	A	36|36	A	33|40	A	24|25	A	15|17	A	30|35	A
T87041.1_1676	AC.Combine.Locus_87041.1	1676	C	C/T	Y	15,10|25	Y	8,28|36	Y	13,25|38	Y	7,19|26	Y	21,26|47	Y	16,10|26	Y	8,10|18	Y	15,17|32	Y	6,21|27	Y	9,21|30	Y	7,4|11	Y	25,9|34	Y	1,5|6	Y	14,19|33	Y	8,13|21	n	0	Y	4,18|22	Y	31,33|64	Y	18,9|27	Y	7,12|19	Y	16,28|44	Y	45,18|63	Y
T87041.1_1689	AC.Combine.Locus_87041.1	1689	A	A/G	R	42,42|84	R	46,27|73	R	76,34|110	R	34,25|59	R	35,33|68	R	42,50|92	R	19,32|51	R	45,51|96	R	38,14|52	R	59,29|88	R	27,16|43	R	32,47|79	A	14|15	R	35,31|66	R	26,27|53	n	0	R	26,21|47	R	43,64|107	R	31,31|62	R	36,17|53	R	38,25|63	R	47,58|105	R
T87041.1_1693	AC.Combine.Locus_87041.1	1693	T	T/C	Y	43,42|85	Y	27,53|82	Y	37,86|124	Y	23,34|57	Y	38,35|73	Y	54,43|97	Y	36,20|56	Y	58,50|108	Y	17,41|58	Y	32,58|90	Y	19,32|51	Y	52,35|87	T	15|16	Y	31,38|69	Y	29,27|56	n	0	Y	26,31|58	Y	71,41|112	Y	34,32|66	Y	18,41|59	Y	25,40|65	Y	61,55|119	Y
T87041.1_1737	AC.Combine.Locus_87041.1	1737	T	T/C	Y	18,146|164	Y	24,144|168	T	248|248	Y	23,116|139	Y	32,91|123	Y	31,172|203	Y	16,89|105	Y	29,186|215	Y	22,119|141	Y	29,148|177	T	97|97	Y	21,174|195	T	45|45	Y	13,108|121	Y	29,105|134	n	0	T	104|115	T	156|174	Y	14,117|131	T	106|106	Y	19,91|110	T	177|177	Y
T87041.1_1740	AC.Combine.Locus_87041.1	1740	G	G/A	R	46,122|168	R	42,128|170	R	39,214|253	R	42,93|135	R	32,94|126	R	46,160|206	R	17,93|110	R	28,188|216	R	43,102|145	R	36,142|178	R	13,84|97	R	34,162|196	R	11,35|46	R	17,109|126	R	45,92|137	n	0	R	20,94|114	R	19,159|178	R	19,116|135	R	18,91|109	R	29,84|113	R	29,153|182	R
T87041.1_1790	AC.Combine.Locus_87041.1	1790	G	G/A	G	75|79	G	49|51	G	281|281	G	61|62	R	3,15|18	G	98|100	R	4,8|12	R	6,15|21	G	78|80	G	70|73	G	74|74	G	57|60	G	72|72	G	46|52	G	43|44	n	0	G	78|80	R	3,19|22	G	84|87	G	191|191	G	108|112	G	152|152	R
T87041.1_1824	AC.Combine.Locus_87041.1	1824	G	G/A	G	66|70	G	50|52	G	276|283	G	57|58	G	17|17	G	92|94	R	2,5|7	G	15|18	G	73|77	G	65|67	G	68|71	G	61|65	G	70|73	G	42|44	G	36|37	n	0	G	69|71	R	5,9|14	G	83|88	G	194|195	G	112|113	G	150|151	R
T87041.1_1837	AC.Combine.Locus_87041.1	1837	G	G/T	G	62|66	G	39|40	G	252|255	G	50|51	T	4|4	G	77|80	n	0	T	3|3	G	66|67	G	57|59	G	60|61	G	51|53	G	67|67	G	35|35	G	28|31	n	0	G	57|59	T	5|5	G	74|76	G	180|183	G	97|101	G	139|140	T
T87041.1_1838	AC.Combine.Locus_87041.1	1838	G	G/A	G	62|62	G	39|40	G	252|254	G	50|51	A	3|3	G	77|77	n	0	N	0|1	G	66|66	G	57|58	G	60|61	G	51|52	G	67|67	G	34|34	G	28|29	n	0	G	57|57	A	3|3	G	74|74	G	179|182	G	97|99	G	135|135	N
T87041.1_1984	AC.Combine.Locus_87041.1	1984	A	A/G	R	23,6|29	A	24|27	A	143|156	R	24,7|31	G	6|6	R	40,10|50	G	3|3	G	9|9	A	34|38	A	27|32	A	32|37	R	23,9|32	A	28|31	R	14,8|22	R	16,6|22	n	0	R	26,10|36	G	4|4	R	30,8|38	A	82|89	A	53|60	A	74|81	G
T87041.1_2018	AC.Combine.Locus_87041.1	2018	C	C/T	C	66|70	C	44|44	C	274|274	C	58|59	C	13|14	C	88|88	Y	9,3|12	C	15|16	C	74|77	C	65|68	C	70|70	C	58|60	C	65|65	C	44|44	C	38|38	n	0	C	76|78	C	13|16	C	82|85	C	188|188	C	105|106	C	147|147	Y
T87041.1_2047	AC.Combine.Locus_87041.1	2047	A	A/G	A	66|69	A	44|44	A	260|265	A	57|61	R	14,3|17	A	79|84	R	6,3|9	R	10,5|15	A	70|73	A	63|67	A	67|69	A	55|59	A	67|69	R	38,6|44	A	37|38	n	0	A	72|75	R	14,3|17	A	86|90	A	177|182	A	95|101	A	145|149	R
T87041.1_2057	AC.Combine.Locus_87041.1	2057	C	C/T	C	60|66	C	38|39	C	251|254	C	55|56	C	15|16	C	79|83	Y	5,3|8	C	12|14	C	65|70	C	60|64	C	64|66	C	55|58	C	63|66	C	35|37	C	36|37	n	0	C	68|71	C	12|15	C	83|87	C	177|178	C	99|100	C	141|142	Y
T87041.1_2083	AC.Combine.Locus_87041.1	2083	T	T/C	n	0	T	1|1	T	2|2	n	0	T	1|1	n	0	n	0	T	3|3	T	1|1	T	1|1	T	2|3	T	560|620	T	177|197	T	237|259	Y	51,281|332	n	0	Y	108,441|549	Y	101,497|598	Y	152,714|866	Y	115,553|668	Y	158,583|741	Y	208,500|709	Y
T87041.1_2142	AC.Combine.Locus_87041.1	2142	C	C/G	n	0	n	0	n	0	n	0	N	0|1	n	0	n	0	n	0	n	0	n	0	C	1|1	S	44,180|224	C	63|67	C	86|95	S	19,106|125	n	0	S	58,164|222	S	74,113|187	S	59,258|317	S	41,203|244	S	80,193|273	S	70,208|278	S
T87041.1_2152	AC.Combine.Locus_87041.1	2152	G	G/A	n	0	n	0	n	0	n	0	G	1|1	n	0	n	0	n	0	n	0	n	0	G	1|1	R	64,120|184	R	17,43|60	R	33,50|83	R	41,68|109	n	0	R	47,142|189	R	64,92|156	R	109,182|291	R	48,158|206	R	80,150|230	R	58,178|236	R
T87041.1_2157	AC.Combine.Locus_87041.1	2157	C	C/A	n	0	n	0	n	0	n	0	C	1|1	n	0	n	0	n	0	n	0	n	0	C	1|1	M	61,115|176	M	15,40|55	M	32,47|79	M	39,64|103	n	0	M	44,140|184	M	60,88|148	M	99,172|271	M	46,149|195	M	71,142|213	M	58,171|229	M
T87041.1_2276	AC.Combine.Locus_87041.1	2276	T	T/C	n	0	T	1|1	T	2|2	n	0	T	1|1	n	0	n	0	Y	2,1|3	T	1|1	T	1|1	T	3|3	Y	209,450|659	Y	46,157|203	Y	85,177|262	Y	113,240|353	n	0	Y	122,448|570	Y	197,421|618	Y	253,639|892	Y	132,570|702	Y	214,561|775	Y	136,620|756	Y
T87134.1_206	AC.Combine.Locus_87134.1	206	C	C/T	n	0	n	0	C	36|36	n	0	n	0	n	0	n	0	C	16|16	n	0	n	0	n	0	n	0	n	0	C	20|20	n	0	n	0	n	0	n	0	C	26|26	C	24|24	n	0	Y	41,14|55	n
T87208.1_1021	AC.Combine.Locus_87208.1	1021	T	T/C	T	6|6	C	4|4	T	9|10	Y	4,5|9	T	4|4	Y	2,3|5	T	1|2	T	4|5	T	1|1	T	8|9	C	4|4	Y	4,3|7	n	0	T	5|5	Y	2,2|4	n	0	Y	2,2|4	T	5|5	T	12|13	T	4|4	T	4|4	C	3|3	Y
T87208.1_1040	AC.Combine.Locus_87208.1	1040	A	A/C	A	6|6	C	4|4	A	11|12	M	5,3|8	A	4|4	M	3,2|5	A	1|3	A	4|5	A	1|2	A	8|9	C	4|4	M	4,5|9	n	0	A	5|5	M	2,3|5	n	0	A	2|3	A	5|5	A	11|13	A	5|5	A	6|6	C	4|4	M
T87489.1_352	AC.Combine.Locus_87489.1	352	C	C/T	Y	62,21|83	Y	9,13|22	Y	60,16|76	C	40|44	Y	20,7|27	C	46|46	C	19|20	Y	16,28|44	Y	8,8|16	Y	23,13|36	C	11|11	C	41|41	Y	6,2|8	Y	11,11|22	T	16|16	n	0	C	23|28	T	44|44	C	59|59	Y	30,20|50	T	23|23	T	18|18	C
T87489.1_418	AC.Combine.Locus_87489.1	418	T	T/C	Y	25,77|102	Y	13,9|22	Y	17,70|87	T	48|52	Y	7,19|26	T	57|57	T	21|22	Y	30,19|49	Y	9,13|22	Y	12,20|32	T	13|13	T	45|45	Y	2,7|9	Y	12,14|26	C	17|17	n	0	T	28|35	C	47|47	T	77|77	Y	23,31|54	C	23|23	C	19|19	T
T87650.1_237	AC.Combine.Locus_87650.1	237	G	G/A	R	4,3|7	n	0	G	4|4	n	0	n	0	G	3|3	n	0	n	0	n	0	n	0	n	0	n	0	n	0	G	14|14	n	0	n	0	A	12|12	G	16|16	G	5|5	n	0	n	0	n	0	n
T87650.1_275	AC.Combine.Locus_87650.1	275	A	A/G	R	8,3|11	n	0	A	3|3	n	0	n	0	A	3|3	n	0	n	0	n	0	n	0	n	0	n	0	n	0	G	13|13	n	0	n	0	G	11|11	A	23|23	A	9|9	n	0	n	0	n	0	n
T87669.1_190	AC.Combine.Locus_87669.1	190	G	G/A	R	2,3|5	A	6|6	A	6|6	A	1|1	A	5|5	A	23|23	A	4|4	R	3,6|9	A	2|2	A	8|8	A	2|2	A	4|4	A	2|2	n	0	A	9|9	n	0	n	0	A	6|6	R	5,4|9	A	8|8	A	7|7	A	7|7	N
T87669.1_216	AC.Combine.Locus_87669.1	216	G	G/T	G	3|4	T	4|4	T	8|8	T	2|2	T	7|7	T	21|21	T	4|4	K	3,2|5	T	3|3	T	8|8	N	0|1	T	4|4	T	2|2	n	0	T	7|7	n	0	n	0	T	6|6	T	7|7	T	5|5	T	6|6	T	4|4	N
T87669.1_248	AC.Combine.Locus_87669.1	248	C	C/T	C	1|2	T	4|4	T	6|6	T	3|3	N	0|2	T	19|19	T	5|5	Y	4,2|6	T	4|4	T	5|5	T	3|3	N	0|1	N	0|2	n	0	T	5|5	n	0	n	0	T	3|3	Y	2,2|4	T	4|4	T	5|5	T	3|3	N
T87669.1_329	AC.Combine.Locus_87669.1	329	A	A/G	A	2|3	R	2,5|7	R	4,3|7	A	1|3	R	3,4|7	R	18,5|23	R	1,4|5	A	4|5	R	2,2|4	R	2,6|8	R	2,2|4	R	3,2|5	A	1|2	n	0	A	8|10	n	0	n	0	R	4,2|6	A	5|5	R	4,2|6	A	8|8	R	1,7|8	A
T87669.1_380	AC.Combine.Locus_87669.1	380	G	G/A	R	164,63|227	R	361,261|622	R	599,763|1362	R	86,23|109	R	440,363|803	R	269,464|733	R	87,88|175	R	659,359|1018	R	221,227|448	R	322,268|590	R	87,285|372	R	170,327|497	R	16,17|33	R	223,327|550	R	74,103|177	n	0	R	702,544|1246	R	403,471|874	R	562,244|806	R	87,132|219	R	340,368|708	R	400,266|666	R
T87669.1_392	AC.Combine.Locus_87669.1	392	G	G/A	G	209|231	G	573|635	R	363,1009|1372	R	14,98|112	R	365,449|814	R	470,279|749	R	49,130|179	R	201,831|1032	R	171,278|449	R	270,339|609	R	100,275|375	R	166,333|499	R	17,16|33	G	558|558	R	104,74|178	n	0	G	1268|1268	R	476,409|885	R	134,674|808	R	134,87|221	R	370,346|716	R	118,555|673	G
T87669.1_419	AC.Combine.Locus_87669.1	419	C	C/T	Y	76,225|301	Y	332,493|825	Y	960,796|1756	Y	31,120|151	Y	472,576|1048	Y	586,393|979	Y	120,108|228	Y	462,871|1333	Y	270,296|566	Y	335,428|763	Y	369,114|483	Y	415,219|634	Y	21,17|38	Y	403,298|701	Y	136,99|235	n	0	Y	660,945|1605	Y	596,525|1121	Y	322,742|1064	Y	167,118|285	Y	461,467|928	Y	340,507|847	Y
T87669.1_457	AC.Combine.Locus_87669.1	457	T	T/C	Y	110,41|151	Y	247,172|419	Y	396,513|909	Y	61,16|77	Y	295,249|544	Y	193,305|498	Y	53,66|119	Y	443,243|686	Y	151,145|296	Y	218,177|395	Y	55,189|244	Y	109,223|332	Y	8,10|18	Y	151,215|366	Y	48,73|121	n	0	Y	483,354|837	Y	269,308|577	Y	381,175|556	Y	58,87|145	Y	230,239|469	Y	261,178|439	Y
T87677.1_37	AC.Combine.Locus_87677.1	37	C	C/A	C	3|3	n	0	C	3|3	C	2|2	n	0	n	0	C	2|2	C	4|4	M	1,2|3	C	1|1	n	0	C	3|4	C	1|1	C	1|1	C	2|2	n	0	n	0	C	5|5	n	0	C	2|2	n	0	C	1|1	C
T87677.1_77	AC.Combine.Locus_87677.1	77	A	A/G	A	2|3	n	0	A	3|4	A	2|3	n	0	A	1|1	R	3,2|5	R	4,2|6	A	3|3	A	2|2	A	1|1	A	5|6	n	0	A	1|1	A	2|2	n	0	n	0	A	1|1	n	0	A	2|2	n	0	A	1|2	A
T87677.1_95	AC.Combine.Locus_87677.1	95	T	T/C	T	2|3	n	0	T	3|3	T	2|3	n	0	N	0|1	Y	2,3|5	Y	2,4|6	T	2|2	N	0|1	n	0	T	5|6	n	0	T	1|1	T	2|2	n	0	n	0	n	0	n	0	T	2|2	n	0	T	1|1	T
T88053.1_374	AC.Combine.Locus_88053.1	374	T	T/C	C	77|77	C	22|22	C	104|104	Y	22,9|31	C	37|37	T	44|44	Y	21,10|31	Y	68,36|104	C	35|35	Y	31,22|53	T	53|53	C	56|56	Y	9,8|17	T	49|49	C	41|41	n	0	Y	18,35|53	Y	29,42|71	Y	24,38|62	T	44|44	C	64|64	Y	38,43|81	C
T88085.1_188	AC.Combine.Locus_88085.1	188	C	C/T	C	85|85	C	70|75	C	253|263	C	60|62	T	4|4	T	8|8	C	27|28	C	111|115	C	80|86	T	12|12	Y	2,3|5	C	225|226	C	16|16	C	151|151	N	0|1	n	0	C	226|226	C	1|2	C	75|79	N	0|2	C	90|90	C	98|99	C
T88086.1_84	AC.Combine.Locus_88086.1	84	C	C/T	Y	185,85|270	Y	265,262|527	C	574|575	Y	110,234|344	Y	169,294|463	Y	253,147|400	Y	102,81|183	Y	311,282|593	Y	140,169|309	Y	393,210|603	C	183|183	Y	379,545|924	Y	24,8|32	Y	181,212|393	Y	229,135|364	n	0	C	268|268	Y	255,371|626	Y	326,179|505	C	140|141	Y	223,80|303	C	408|408	Y
T88086.1_113	AC.Combine.Locus_88086.1	113	T	T/C	Y	56,326|382	Y	358,380|738	Y	529,275|804	Y	158,333|491	T	649|649	T	585|585	Y	152,109|261	Y	440,424|864	Y	62,352|414	Y	222,595|817	T	264|264	Y	377,918|1295	T	35|44	Y	116,437|553	Y	173,330|503	n	0	Y	179,191|370	Y	106,762|868	Y	290,430|720	T	197|197	T	428|428	Y	305,257|562	Y
T88093.1_448	AC.Combine.Locus_88093.1	448	A	A/G	R	71,68|139	R	23,61|84	G	137|137	R	54,85|140	G	86|86	R	24,106|130	R	10,50|60	G	47|47	R	32,53|85	R	18,25|43	R	26,13|39	R	37,75|112	R	31,25|56	G	39|39	R	23,81|104	n	0	R	28,72|100	G	109|109	R	126,64|190	R	30,48|78	G	87|87	R	41,87|128	R
T88093.1_582	AC.Combine.Locus_88093.1	582	T	T/G	T	50|52	T	17|20	K	4,2|6	T	31|33	T	5|6	T	18|19	T	7|8	T	4|4	T	28|31	K	3,11|14	T	19|19	T	22|26	T	19|20	T	3|3	K	4,9|13	n	0	T	16|20	K	4,7|11	T	64|66	T	19|19	K	5,1|6	T	31|36	T
T88093.1_601	AC.Combine.Locus_88093.1	601	A	A/G	R	75,75|150	R	30,65|95	G	149|149	R	53,90|143	G	95|95	R	29,116|145	R	13,54|67	G	54|54	R	36,64|100	R	21,29|50	R	27,14|41	R	42,78|120	R	32,25|57	G	43|43	R	24,85|109	n	0	R	35,83|118	G	124|124	R	138,68|206	R	32,54|86	G	89|89	R	43,99|142	R
T88093.1_621	AC.Combine.Locus_88093.1	621	T	T/C	Y	76,75|151	Y	66,30|96	C	151|151	Y	91,53|144	C	95|95	Y	117,30|147	Y	53,12|65	C	55|55	Y	61,36|97	Y	30,23|53	Y	13,28|41	Y	80,39|119	Y	26,32|58	C	43|43	Y	84,23|107	n	0	Y	84,33|117	C	120|120	Y	67,139|206	Y	56,33|89	C	90|90	Y	98,44|142	Y
T88199.1_256	AC.Combine.Locus_88199.1	256	G	G/A	R	36,73|109	R	31,78|109	R	84,147|231	R	50,67|117	R	26,75|101	R	55,89|144	R	12,59|71	R	43,97|140	R	45,40|85	R	27,93|120	R	14,51|65	R	41,49|90	R	13,43|56	R	16,60|76	R	45,71|116	n	0	R	18,93|111	R	64,93|157	R	67,57|124	R	34,78|112	R	35,59|94	R	54,75|129	R
T88199.1_336	AC.Combine.Locus_88199.1	336	T	T/C	Y	40,88|128	Y	34,92|126	Y	99,162|261	Y	62,76|138	Y	33,87|120	Y	63,98|161	Y	14,64|78	Y	46,108|154	Y	56,41|97	Y	31,102|133	Y	17,58|75	Y	49,60|109	Y	14,44|58	Y	18,69|87	Y	56,79|135	n	0	Y	18,103|121	Y	74,107|181	Y	77,72|149	Y	37,87|124	Y	44,66|110	Y	60,87|147	Y
T88394.1_165	AC.Combine.Locus_88394.1	165	G	G/A	n	0	G	26|26	n	0	n	0	n	0	n	0	n	0	G	1|1	n	0	n	0	n	0	A	45|45	n	0	n	0	n	0	n	0	N	0|1	n	0	A	4|4	n	0	n	0	n	0	n
T88487.1_428	AC.Combine.Locus_88487.1	428	G	G/T	K	4,5|9	K	4,4|8	K	4,12|16	G	3|4	K	4,3|7	K	2,1|3	K	3,3|6	K	1,1|2	K	1,1|2	T	2|2	K	1,1|2	K	3,3|6	K	2,2|4	K	2,7|9	K	2,4|6	n	0	K	2,3|5	T	3|4	K	5,3|8	G	5|6	K	2,2|4	T	1|1	K
T88487.1_440	AC.Combine.Locus_88487.1	440	A	A/G	R	4,4|8	R	4,4|8	R	4,10|14	A	4|5	R	2,3|5	R	1,1|2	R	3,3|6	R	1,1|2	R	1,2|3	G	2|2	R	1,1|2	R	3,3|6	R	2,2|4	R	2,7|9	R	2,4|6	n	0	R	2,3|5	R	1,4|5	R	5,3|8	A	5|6	R	2,2|4	G	1|1	R
T88487.1_491	AC.Combine.Locus_88487.1	491	C	C/T	N	0|1	T	2|2	Y	2,3|5	n	0	C	1|1	C	1|1	n	0	N	0|1	n	0	T	2|2	n	0	n	0	C	1|1	N	0|1	n	0	n	0	C	2|3	n	0	n	0	C	2|3	n	0	n	0	C
T88487.1_826	AC.Combine.Locus_88487.1	826	C	C/T	C	1|2	Y	1,2|3	N	0|1	C	2|2	n	0	C	1|1	N	0|2	C	1|1	C	1|1	n	0	n	0	C	1|1	T	2|2	N	0|1	n	0	n	0	C	1|2	n	0	C	2|2	C	3|3	C	1|1	n	0	C
T88487.1_830	AC.Combine.Locus_88487.1	830	G	G/T	G	1|2	G	1|3	T	3|3	G	2|2	n	0	G	1|1	N	0|2	G	1|2	G	1|2	n	0	n	0	G	1|1	G	1|3	N	0|1	N	0|1	n	0	G	1|2	n	0	G	2|2	G	5|5	G	1|1	n	0	G
T88487.1_851	AC.Combine.Locus_88487.1	851	A	A/G	R	3,2|5	R	2,4|6	R	4,7|11	A	3|3	A	1|3	A	2|2	G	3|4	A	1|2	A	1|2	G	2|2	A	1|1	A	2|3	A	1|3	R	1,4|5	G	3|4	n	0	A	1|2	A	1|3	A	3|3	A	5|5	A	2|2	N	0|1	R
T88487.1_872	AC.Combine.Locus_88487.1	872	G	G/A	R	3,4|7	R	4,3|7	R	9,5|14	G	4|4	R	2,2|4	G	2|3	R	3,2|5	G	1|2	G	1|3	A	3|3	G	1|2	R	2,3|5	G	1|3	R	6,1|7	R	4,2|6	n	0	R	2,2|4	R	4,1|5	G	4|5	G	5|5	G	2|2	n	0	R
T88487.1_950	AC.Combine.Locus_88487.1	950	G	G/C	G	9|10	G	26|26	G	22|25	G	16|20	G	19|19	G	16|16	G	7|7	G	20|20	G	8|10	G	8|9	S	4,2|6	G	21|22	G	1|1	G	12|13	G	14|15	n	0	G	11|11	G	18|18	S	22,6|28	G	28|30	G	15|15	G	16|18	G
T88487.1_976	AC.Combine.Locus_88487.1	976	T	T/C	Y	2,1|3	T	13|15	Y	4,10|14	Y	4,8|12	T	9|9	T	10|10	T	2|2	Y	3,7|10	Y	2,4|6	Y	2,4|6	Y	2,3|5	T	9|9	Y	2,1|3	T	3|3	T	7|8	n	0	T	5|5	T	10|10	Y	5,9|14	T	17|17	T	10|10	Y	3,8|11	T
T88487.1_1172	AC.Combine.Locus_88487.1	1172	T	T/C	Y	2,8|10	T	21|23	Y	4,23|27	Y	3,18|21	T	17|18	T	17|17	T	5|5	T	19|20	Y	3,9|12	Y	3,8|11	T	4|5	T	18|18	Y	1,1|2	T	12|12	T	14|16	n	0	T	11|12	T	22|22	T	21|26	T	29|32	T	15|15	Y	3,15|18	Y
T88899.1_1005	AC.Combine.Locus_88899.1	1005	T	T/C	C	5|5	C	3|3	C	3|3	T	5|5	Y	4,1|5	T	8|8	n	0	T	8|8	T	5|5	Y	4,1|5	T	3|4	Y	2,4|6	N	0|1	T	2|3	C	2|2	n	0	T	1|2	T	1|2	T	1|2	T	2|3	T	3|3	T	1|2	T
T88899.1_1008	AC.Combine.Locus_88899.1	1008	C	C/A	M	3,5|8	C	3|4	C	3|4	M	3,5|8	M	2,5|7	M	5,7|12	n	0	M	5,8|13	M	2,5|7	M	2,5|7	C	4|5	M	5,5|10	C	1|1	C	3|4	C	2|2	n	0	C	2|3	C	2|3	C	1|1	M	2,2|4	C	3|4	C	2|2	C
T88899.1_1010	AC.Combine.Locus_88899.1	1010	T	T/C	Y	3,5|8	T	3|4	T	3|4	Y	4,4|8	Y	2,5|7	Y	5,7|12	n	0	Y	5,8|13	Y	2,5|7	Y	2,5|7	Y	2,4|6	Y	6,5|11	T	1|1	T	3|4	T	2|3	n	0	T	2|3	T	2|3	T	1|1	Y	2,2|4	T	3|4	T	2|2	T
T89252.1_1138	AC.Combine.Locus_89252.1	1138	G	G/A	N	0|1	A	6|6	A	7|7	G	4|4	R	2,1|3	G	7|7	G	1|1	n	0	R	2,1|3	G	4|4	n	0	R	3,2|5	N	0|1	n	0	A	5|5	n	0	G	3|4	A	2|2	G	5|6	A	3|4	G	4|4	n	0	G
T89536.1_148	AC.Combine.Locus_89536.1	148	A	A/G	R	111,26|137	A	134|134	G	459|459	R	79,72|151	A	205|205	R	153,157|310	A	77|77	A	281|281	R	138,89|227	R	128,75|203	G	47|47	R	174,140|314	G	44|44	R	110,89|199	R	72,62|134	n	0	R	152,115|267	A	317|317	R	178,117|295	G	189|189	R	212,146|358	G	139|139	A
T90152.1_569	AC.Combine.Locus_90152.1	569	T	T/C	Y	132,197|329	Y	163,231|394	Y	304,322|626	C	303|303	C	502|502	Y	196,138|334	Y	57,67|124	Y	157,192|349	Y	99,233|332	C	319|319	C	182|182	T	476|476	T	66|66	C	292|292	T	266|266	n	0	C	314|314	Y	187,262|449	C	352|352	C	170|170	Y	312,217|529	Y	224,100|324	Y
T90632.1_518	AC.Combine.Locus_90632.1	518	G	G/T	K	4,2|6	K	5,2|7	T	8|8	n	0	n	0	N	0|1	G	3|3	K	3,8|11	K	2,3|5	G	2|2	G	3|3	T	5|5	T	4|4	K	1,2|3	G	3|3	n	0	T	6|6	K	7,4|11	T	3|3	n	0	K	6,2|8	G	3|4	K
T91084.1_217	AC.Combine.Locus_91084.1	217	A	A/G	n	0	N	0|2	G	3|3	G	3|3	n	0	n	0	n	0	A	1|2	N	0|2	N	0|1	n	0	N	0|2	n	0	n	0	N	0|1	n	0	G	4|4	N	0|2	G	6|6	n	0	n	0	R	1,4|5	N
T91084.1_219	AC.Combine.Locus_91084.1	219	G	G/A	n	0	N	0|2	N	0|2	N	0|2	n	0	n	0	n	0	G	1|2	N	0|1	N	0|1	n	0	G	1|3	n	0	n	0	N	0|1	n	0	A	3|3	N	0|1	R	4,1|5	n	0	n	0	G	1|2	n
T91223.1_332	AC.Combine.Locus_91223.1	332	T	T/G	G	1|1	G	1|1	G	1|1	n	0	G	1|1	T	19|19	G	1|1	T	26|27	T	2|2	K	2,2|4	T	8|9	K	1,2|3	n	0	K	2,3|5	G	1|1	n	0	G	1|1	K	2,6|8	G	3|3	T	7|7	T	10|11	T	9|10	n
T91223.1_370	AC.Combine.Locus_91223.1	370	T	T/C	N	0|1	N	0|1	N	0|1	n	0	N	0|1	T	15|15	N	0|1	T	19|20	Y	2,3|5	T	1|3	Y	3,8|11	T	2|3	n	0	Y	2,4|6	C	3|3	n	0	N	0|1	T	8|10	C	3|3	T	7|7	T	10|11	T	5|6	n
T91267.1_36	AC.Combine.Locus_91267.1	36	C	C/T	C	11|11	C	9|9	n	0	C	6|6	n	0	n	0	C	3|3	n	0	n	0	C	47|47	n	0	C	9|9	C	8|8	n	0	C	2|2	n	0	C	25|25	C	1|1	C	4|4	C	17|17	C	1|1	C	17|17	C
T91267.1_121	AC.Combine.Locus_91267.1	121	T	T/G	T	11|11	T	7|7	n	0	T	5|5	n	0	T	1|1	T	2|2	n	0	n	0	T	42|42	n	0	T	9|9	T	9|10	n	0	T	2|2	n	0	K	17,9|26	T	1|1	T	5|5	T	16|16	T	2|2	T	15|15	T
T91762.1_581	AC.Combine.Locus_91762.1	581	C	C/A	C	4|5	A	1|1	A	3|3	A	2|2	A	1|1	C	4|5	A	1|1	C	4|4	A	1|1	C	5|5	n	0	C	3|3	C	2|2	C	1|1	M	1,1|2	n	0	A	6|6	C	1|1	A	1|1	M	2,2|4	n	0	C	2|2	A
T91779.1_95	AC.Combine.Locus_91779.1	95	A	A/G	n	0	A	3|3	G	5|5	A	4|4	G	3|3	A	26|26	n	0	G	2|2	n	0	A	73|73	A	32|33	A	37|39	n	0	n	0	G	3|3	n	0	A	10|10	G	4|4	A	43|43	A	8|8	n	0	A	68|68	A
T91779.1_107	AC.Combine.Locus_91779.1	107	A	A/T	n	0	A	2|2	T	3|3	A	4|4	T	1|1	A	24|24	n	0	T	2|2	n	0	A	69|69	A	30|31	A	34|35	n	0	n	0	T	1|1	n	0	A	9|9	T	3|3	A	41|41	A	6|6	n	0	A	66|66	A
T92727.1_80	AC.Combine.Locus_92727.1	80	T	T/C	T	61|61	C	44|46	C	74|74	C	38|38	Y	20,31|51	T	69|69	C	39|39	T	80|80	T	43|43	T	47|47	T	36|42	T	63|63	Y	5,14|19	T	59|59	Y	36,18|54	n	0	C	33|34	C	67|68	C	64|64	Y	12,32|44	Y	9,34|43	Y	22,26|48	Y
T92727.1_98	AC.Combine.Locus_92727.1	98	A	A/C	A	51|51	C	39|39	C	63|63	C	35|35	M	24,18|42	A	60|60	C	35|35	A	64|64	A	34|34	A	41|41	A	33|39	A	51|51	M	10,4|14	A	53|53	M	16,32|48	n	0	C	27|27	C	52|52	C	50|50	M	27,11|39	M	27,8|35	M	22,17|39	M
T92727.1_206	AC.Combine.Locus_92727.1	206	C	C/T	C	65|66	T	50|50	T	68|68	T	40|40	Y	33,22|55	C	72|72	T	41|41	C	80|80	C	42|42	C	49|49	C	35|40	C	67|67	Y	10,5|15	C	63|63	Y	19,38|57	n	0	T	38|38	T	79|79	T	72|72	Y	31,19|50	C	34|42	Y	30,22|52	Y
T92727.1_218	AC.Combine.Locus_92727.1	218	G	G/A	G	66|66	A	48|50	A	71|72	A	39|41	R	22,33|55	G	78|78	A	43|43	G	84|84	G	45|45	G	53|53	G	35|41	G	66|66	R	5,12|17	G	61|61	R	38,21|59	n	0	A	37|39	A	78|80	A	73|74	R	18,34|52	G	37|45	R	21,31|52	R
T92727.1_252	AC.Combine.Locus_92727.1	252	G	G/T	G	55|56	T	45|45	T	69|69	T	37|37	K	29,23|52	G	66|67	T	39|39	G	73|73	G	34|34	G	46|47	G	31|37	G	53|53	K	13,5|18	G	57|57	K	18,36|54	n	0	T	36|36	T	69|69	T	65|65	K	31,16|47	G	36|43	K	26,20|46	K
T92737.2_525	AC.Combine.Locus_92737.2	525	T	T/C	T	6|7	Y	6,12|18	Y	7,23|30	T	2|2	T	4|4	Y	5,13|18	T	2|2	T	4|4	T	3|4	Y	2,6|8	T	12|14	Y	8,14|22	T	1|1	T	8|10	T	7|8	n	0	T	7|7	T	5|5	T	4|4	Y	5,3|8	Y	4,12|16	T	8|10	T
T92737.2_543	AC.Combine.Locus_92737.2	543	C	C/T	Y	3,2|5	C	15|18	C	26|28	C	1|2	C	4|4	Y	14,5|19	C	2|2	C	2|2	C	3|3	C	6|7	C	13|15	C	22|23	C	1|1	C	10|11	C	7|8	n	0	C	7|7	C	5|5	C	4|4	C	10|10	C	15|16	C	12|12	C
T92737.2_545	AC.Combine.Locus_92737.2	545	C	C/T	Y	2,3|5	Y	7,11|18	Y	20,8|28	N	0|1	T	4|4	Y	10,9|19	N	0|1	T	2|2	Y	1,2|3	Y	5,2|7	Y	6,9|15	Y	5,17|22	N	0|1	Y	6,5|11	Y	5,3|8	n	0	T	6|6	T	5|5	T	4|4	Y	3,7|10	Y	8,7|15	Y	7,5|12	T
T92737.2_557	AC.Combine.Locus_92737.2	557	C	C/T	Y	3,2|5	Y	11,3|14	C	23|25	n	0	C	2|2	Y	13,4|17	C	1|1	C	2|2	C	3|3	C	6|7	C	14|15	C	17|17	C	1|1	C	10|11	C	7|8	n	0	C	5|5	C	4|4	C	3|3	C	8|8	C	14|15	C	10|10	C
T92737.2_560	AC.Combine.Locus_92737.2	560	G	G/C	S	2,3|5	S	6,5|11	G	18|21	n	0	N	0|3	S	10,4|14	N	0|1	N	0|1	G	1|3	S	4,2|6	G	6|13	N	0|15	N	0|1	G	6|8	S	5,2|7	n	0	N	0|4	N	0|2	N	0|3	N	0|8	S	8,3|13	S	6,2|8	N
T92737.2_563	AC.Combine.Locus_92737.2	563	A	A/T	A	4|5	W	6,5|11	A	19|22	n	0	A	3|3	A	14|14	A	1|1	A	1|1	A	2|3	A	5|6	A	12|13	A	11|13	A	1|1	A	9|9	A	6|7	n	0	A	4|4	A	2|2	A	3|3	W	3,4|7	A	10|12	A	6|7	A
T92737.2_582	AC.Combine.Locus_92737.2	582	G	G/A	G	6|8	G	14|20	G	31|40	G	1|1	G	7|7	G	16|19	G	3|3	G	3|3	G	5|7	G	11|16	G	18|23	G	26|32	G	2|2	G	18|19	G	7|9	n	0	G	8|8	G	7|7	G	4|4	R	2,4|12	G	13|18	G	12|12	G
T92737.2_629	AC.Combine.Locus_92737.2	629	T	T/G	K	2,3|5	K	5,11|16	K	11,12|23	T	2|2	n	0	K	7,7|14	T	2|2	T	3|3	T	4|4	K	2,6|8	T	11|13	T	15|18	n	0	K	5,7|12	K	3,4|7	n	0	T	5|5	T	3|3	T	3|3	K	4,6|10	K	7,8|15	K	6,4|10	T
T92737.2_639	AC.Combine.Locus_92737.2	639	G	G/A	N	0|1	R	4,5|9	R	3,4|7	N	0|1	n	0	R	3,2|5	G	2|2	G	2|3	G	3|3	G	1|2	R	2,3|5	G	4|5	n	0	G	4|5	G	1|2	n	0	n	0	G	1|1	G	2|2	G	3|3	G	3|4	G	3|3	G
T93415.2_451	AC.Combine.Locus_93415.2	451	G	G/C	C	7|7	C	13|13	C	16|16	S	6,5|11	C	10|10	G	13|13	G	5|6	S	1,5|6	C	4|4	G	2|3	G	5|5	C	10|10	G	4|5	G	7|7	C	5|5	n	0	S	5,6|11	S	9,3|13	S	8,3|11	G	3|3	C	7|7	S	2,6|8	C
T93504.1_22	AC.Combine.Locus_93504.1	22	C	C/T	C	4|4	Y	3,4|7	Y	4,6|10	C	8|8	C	7|7	T	7|7	Y	3,5|8	T	3|3	T	6|6	Y	3,4|7	C	1|1	T	4|4	Y	4,2|6	C	2|2	T	5|5	n	0	C	4|4	Y	2,7|9	Y	4,5|9	Y	4,4|8	Y	1,2|3	T	3|3	Y
T93504.1_140	AC.Combine.Locus_93504.1	140	T	T/G	N	0|1	K	3,3|6	K	3,6|9	G	6|6	G	6|6	T	6|6	K	3,5|8	T	2|2	T	5|5	K	2,3|5	N	0|1	T	4|4	K	4,2|6	G	2|2	T	5|5	n	0	G	4|4	T	7|8	K	5,5|10	K	2,5|7	T	3|4	T	3|3	K
T93504.1_154	AC.Combine.Locus_93504.1	154	C	C/T	T	2|2	Y	4,2|6	Y	6,4|10	T	5|5	T	6|6	C	6|6	Y	5,3|8	C	3|3	C	6|6	Y	3,2|5	T	1|1	C	3|3	Y	2,4|6	T	2|2	C	4|4	n	0	T	4|4	Y	8,2|10	Y	5,5|10	Y	5,2|7	C	3|4	C	3|3	Y
T93504.1_159	AC.Combine.Locus_93504.1	159	G	G/A	A	2|2	R	2,4|6	R	4,6|10	A	5|5	A	6|6	G	6|6	R	3,5|8	G	3|4	G	6|6	R	2,3|5	N	0|1	G	2|2	R	4,2|6	A	2|2	G	4|4	n	0	A	4|4	G	8|10	R	5,5|10	R	2,5|7	G	3|4	G	3|3	R
T94032.1_437	AC.Combine.Locus_94032.1	437	A	A/G	A	49|51	A	167|167	A	390|395	A	145|149	A	98|102	G	13|13	A	36|36	A	165|165	A	115|122	G	12|12	A	152|153	A	109|113	A	20|20	A	130|133	G	4|4	n	0	A	319|330	A	130|130	A	128|137	A	89|91	A	198|203	A	173|181	n
T94032.1_460	AC.Combine.Locus_94032.1	460	G	G/A	G	68|69	G	234|234	G	542|550	G	198|201	G	136|138	A	15|15	G	51|51	G	237|238	G	163|172	A	16|16	G	209|211	G	142|145	G	27|29	G	165|168	A	1|1	n	0	G	420|433	G	161|161	G	176|185	G	108|113	G	262|270	G	230|241	n
T94087.1_186	AC.Combine.Locus_94087.1	186	G	G/T	T	230|239	G	16|16	G	61|61	T	329|343	K	19,55|74	T	240|257	T	70|76	T	154|171	K	20,120|140	K	31,107|138	G	9|9	T	209|221	K	6,30|36	T	485|502	K	16,72|88	n	0	T	637|684	G	30|30	T	318|333	K	24,56|80	G	20|20	K	36,223|259	T
T94087.1_207	AC.Combine.Locus_94087.1	207	A	A/C	A	246|254	C	14|14	C	55|55	A	337|349	M	57,15|72	A	250|263	A	71|76	M	161,19|180	M	127,21|148	M	110,32|142	C	7|7	A	224|237	A	33|37	A	516|533	M	74,11|85	n	0	A	689|737	C	32|32	A	334|346	M	63,21|84	C	18|18	M	241,36|277	A
T94087.1_241	AC.Combine.Locus_94087.1	241	G	G/A	G	169|179	A	21|21	A	57|57	G	238|248	R	20,41|61	G	169|188	G	56|61	R	20,119|139	R	23,91|114	R	26,85|111	A	9|9	G	161|176	R	6,25|31	G	364|381	R	12,60|72	n	0	R	58,502|561	A	38|38	G	242|268	R	25,48|73	A	22|22	R	40,163|203	R
T94087.1_263	AC.Combine.Locus_94087.1	263	T	T/C	T	160|165	C	13|13	C	36|36	T	236|243	Y	10,41|51	T	171|183	T	56|58	T	116|127	Y	14,90|104	Y	15,85|100	C	6|6	T	160|169	Y	4,25|29	T	358|368	Y	11,58|69	n	0	T	488|520	C	20|20	T	237|251	Y	11,48|59	C	9|9	Y	23,157|180	T
T95171.1_595	AC.Combine.Locus_95171.1	595	A	A/G	A	180|180	G	167|167	G	629|629	R	121,92|213	R	170,115|285	G	330|330	A	121|121	R	351,150|501	A	186|186	R	126,26|152	G	257|257	G	374|375	R	20,42|62	A	359|359	R	103,104|207	n	0	R	127,324|451	R	121,187|308	R	317,184|502	R	115,55|170	G	388|388	R	91,207|298	G
T95235.1_112	AC.Combine.Locus_95235.1	112	G	G/T	n	0	n	0	n	0	T	19|19	n	0	n	0	T	22|22	G	9|9	G	5|5	n	0	n	0	n	0	n	0	n	0	n	0	n	0	n	0	n	0	n	0	n	0	G	10|10	n	0	n
T95235.1_179	AC.Combine.Locus_95235.1	179	G	G/T	n	0	n	0	n	0	G	12|12	n	0	n	0	G	17|17	G	5|5	G	9|9	n	0	n	0	n	0	n	0	n	0	n	0	n	0	n	0	n	0	n	0	n	0	G	7|7	n	0	n
T95921.1_66	AC.Combine.Locus_95921.1	66	T	T/C	n	0	C	1|1	N	0|1	n	0	n	0	n	0	n	0	n	0	n	0	n	0	n	0	N	0|1	n	0	n	0	n	0	n	0	N	0|1	C	1|1	n	0	n	0	n	0	n	0	C
T95921.1_402	AC.Combine.Locus_95921.1	402	G	G/T	T	3|3	n	0	T	3|3	n	0	T	3|3	K	3,6|9	n	0	N	0|1	N	0|1	T	4|4	T	7|7	T	2|2	N	0|1	T	3|3	n	0	n	0	T	3|3	T	4|4	T	2|2	N	0|1	T	4|4	T	3|3	T
T95921.1_468	AC.Combine.Locus_95921.1	468	A	A/C	C	3|3	C	2|2	N	0|1	n	0	C	3|3	M	10,4|14	n	0	C	2|2	C	2|2	C	3|3	C	4|4	C	2|2	N	0|1	N	0|1	N	0|1	n	0	C	3|3	C	3|3	N	0|1	N	0|1	C	2|2	C	2|2	C
T96172.1_156	AC.Combine.Locus_96172.1	156	T	T/C	C	46|46	Y	25,21|46	Y	29,51|80	Y	42,21|63	C	65|65	T	87|87	Y	13,16|29	Y	17,29|46	T	41|41	Y	20,25|45	Y	13,16|29	T	68|68	T	21|21	C	51|51	T	24|24	n	0	Y	28,26|54	Y	37,37|74	T	82|82	Y	20,18|38	Y	38,28|66	T	58|58	T
T96172.1_233	AC.Combine.Locus_96172.1	233	A	A/G	G	29|29	R	14,15|29	R	35,20|55	R	14,27|41	G	39|39	A	69|69	R	12,10|22	R	27,11|38	A	24|24	R	22,16|38	R	12,10|22	A	54|54	A	13|13	G	34|34	A	20|20	n	0	R	17,16|33	R	24,25|49	A	53|53	R	13,13|26	R	20,25|45	A	43|43	A
[truncated: 157 more columns]
