# Supplementary material for: Construction of an Onion (Allium cepa L.) Genetic Linkage Map Using Genotyping-by-Sequencing Analysis with a Reference Gene Set and Identification of QTLs Controlling Anthocyanin Synthesis and Content
Source: Plants (Basel). 2020 May 12;9(5):616. doi: 10.3390/plants9050616 (PMC7285762; doi:10.3390/plants9050616)
Supplement: Supplementary file 1 [file plants-09-00616-s001.zip › Supplementary Table S2.xlsx]

## Sheet: Sheet1
Table S2. Statistics for GBS-based SNP and HRM markers mapped in this study.
Marker name	Chromosome	Position (cM)	Number of plants			Missing data	C2 value	Df	Significance	Classification	Expected ratio
			a	h	b	-
T46898.4_2053	1	0	28	33	31	4	7.54	2	**	[a:h:b]	1:2:1
T4642.7_433	1	4.805	29	42	23	2	1.83	2	-	[a:h:b]	1:2:1
T84629.1_915	1	6.053	28	43	21	4	1.46	2	-	[a:h:b]	1:2:1
T84629.1_831	1	6.377	27	44	21	4	0.96	2	-	[a:h:b]	1:2:1
T13347.1_772	1	7.533	29	42	21	4	2.09	2	-	[a:h:b]	1:2:1
T26934.1_454	1	9.01	28	42	22	4	1.48	2	-	[a:h:b]	1:2:1
T26934.1_509	1	10.307	28	39	24	5	2.21	2	-	[a:h:b]	1:2:1
T2576.1_702	1	16.191	32	36	24	4	5.74	2	*	[a:h:b]	1:2:1
T27894.1_1223	1	22.79	25	45	21	5	0.36	2	-	[a:h:b]	1:2:1
i34152_369-HRM	1	23.067	25	49	22	0	0.23	2	-	[a:h:b]	1:2:1
T3057.1_935	1	31.366	24	40	27	5	1.53	2	-	[a:h:b]	1:2:1
T3057.1_915	1	31.993	24	40	27	5	1.53	2	-	[a:h:b]	1:2:1
T55716.1_42	1	35.831	29	39	25	3	2.76	2	-	[a:h:b]	1:2:1
T9254.1_513	1	46.857	26	39	26	5	1.86	2	-	[a:h:b]	1:2:1
T85713.2_1767	1	49.165	21	47	25	3	0.35	2	-	[a:h:b]	1:2:1
T85713.2_1736	1	50.79	25	44	24	3	0.29	2	-	[a:h:b]	1:2:1
T3087.1_623	1	62.514	24	44	24	4	0.17	2	-	[a:h:b]	1:2:1
i37206_320-HRM	1	63.557	24	47	25	0	0.06	2	-	[a:h:b]	1:2:1
T36702.1_112	1	66.147	22	45	25	4	0.24	2	-	[a:h:b]	1:2:1
T24564.1_579	1	67.435	25	42	25	4	0.7	2	-	[a:h:b]	1:2:1
T63921.2_1219	1	68.23	25	43	25	3	0.53	2	-	[a:h:b]	1:2:1
T11012.15_1933	1	72.586	30	36	26	4	4.7	2	*	[a:h:b]	1:2:1
T16543.2_503	1	74.997	25	38	29	4	3.13	2	-	[a:h:b]	1:2:1
T65537.1_485	1	81.523	26	36	31	3	5.28	2	*	[a:h:b]	1:2:1
T19859.1_173	1	85.865	23	44	26	3	0.46	2	-	[a:h:b]	1:2:1
T55533.1_675	1	94.986	20	49	25	2	0.7	2	-	[a:h:b]	1:2:1
T7807.2_882	1	100.998	22	47	24	3	0.1	2	-	[a:h:b]	1:2:1
T7807.2_816	1	101.344	21	48	24	3	0.29	2	-	[a:h:b]	1:2:1
T27188.1_1834	1	112.768	14	55	23	4	5.28	2	*	[a:h:b]	1:2:1
T27188.1_1921	1	113.212	13	56	23	4	6.52	2	**	[a:h:b]	1:2:1
T66139.1_947	1	116.066	17	53	23	3	2.59	2	-	[a:h:b]	1:2:1
T21713.1_1569	1	118.25	13	54	25	4	5.91	2	*	[a:h:b]	1:2:1
T4345.1_290	1	120.451	14	55	23	4	5.28	2	*	[a:h:b]	1:2:1
T16359.2_661	1	121.907	13	56	23	4	6.52	2	**	[a:h:b]	1:2:1
T16359.2_904	1	122.481	13	55	24	4	6.15	2	**	[a:h:b]	1:2:1
T83602.1_384	2	0	19	42	31	4	3.83	2	-	[a:h:b]	1:2:1
T83602.1_385	2	0.567	19	43	30	4	3.02	2	-	[a:h:b]	1:2:1
T83602.1_340	2	1.139	19	44	29	4	2.35	2	-	[a:h:b]	1:2:1
T83602.1_671	2	4.001	21	46	25	4	0.35	2	-	[a:h:b]	1:2:1
T83602.1_663	2	4.231	22	45	25	4	0.24	2	-	[a:h:b]	1:2:1
T6279.1_1838	2	7.181	20	47	26	3	0.78	2	-	[a:h:b]	1:2:1
T24465.3_897	2	9.75	19	47	26	4	1.11	2	-	[a:h:b]	1:2:1
T10411.3_582	2	13.387	17	41	34	4	7.37	2	**	[a:h:b]	1:2:1
T4105.1_458	2	16.265	19	45	28	4	1.8	2	-	[a:h:b]	1:2:1
T50753.1_651	2	23.002	20	42	31	3	3.47	2	-	[a:h:b]	1:2:1
T50753.1_612	2	24.364	18	46	28	4	2.17	2	-	[a:h:b]	1:2:1
T69038.1_385	2	27.926	25	33	31	7	6.75	2	**	[a:h:b]	1:2:1
T51729.1_785	2	32.056	20	46	27	3	1.06	2	-	[a:h:b]	1:2:1
T13697.1_1169	2	33.652	18	49	26	3	1.65	2	-	[a:h:b]	1:2:1
i26238_573-HRM	2	39.579	14	50	31	1	6.35	2	**	[a:h:b]	1:2:1
T2493.3_491	2	41.884	17	38	36	5	10.41	2	***	[a:h:b]	1:2:1
T2493.3_462	2	42.167	17	39	35	5	8.98	2	**	[a:h:b]	1:2:1
T61088.1_399	2	43.688	16	48	29	3	3.73	2	-	[a:h:b]	1:2:1
T61088.1_344	2	44.159	16	47	30	3	4.23	2	-	[a:h:b]	1:2:1
T93415.2_451	2	47.822	20	36	34	6	7.96	2	**	[a:h:b]	1:2:1
i26198_779-HRM	2	55.389	15	44	32	5	6.45	2	**	[a:h:b]	1:2:1
T66115.1_283	2	57.559	17	42	34	3	7.09	2	**	[a:h:b]	1:2:1
T66115.1_352	2	57.759	18	41	34	3	6.81	2	**	[a:h:b]	1:2:1
T42148.1_952	2	60.542	17	42	33	4	6.26	2	**	[a:h:b]	1:2:1
T24733.1_391	2	61.006	19	40	34	3	6.66	2	**	[a:h:b]	1:2:1
T42148.1_1599	2	61.769	18	43	32	3	4.74	2	*	[a:h:b]	1:2:1
T68928.1_696	2	73.601	21	31	32	12	8.64	2	**	[a:h:b]	1:2:1
T68754.1_187	2	75.49	15	28	29	24	9	2	**	[a:h:b]	1:2:1
T42368.1_3525	2	77.756	19	40	33	4	5.83	2	*	[a:h:b]	1:2:1
T16272.2_896	2	79.825	22	42	27	5	1.09	2	-	[a:h:b]	1:2:1
T16272.2_860	2	80.144	24	40	27	5	1.53	2	-	[a:h:b]	1:2:1
T14636.1_648	2	81.818	20	43	29	4	2.15	2	-	[a:h:b]	1:2:1
i30225_1161-HRM	2	82.827	18	40	24	14	0.93	2	-	[a:h:b]	1:2:1
T55239.1_43	2	84.954	21	32	31	12	7.14	2	**	[a:h:b]	1:2:1
T55239.1_63	2	85.662	23	30	33	10	10.19	2	***	[a:h:b]	1:2:1
T84540.1_310	2	88.408	24	36	32	4	5.74	2	*	[a:h:b]	1:2:1
T19873.1_632	2	89.975	27	36	31	2	5.49	2	*	[a:h:b]	1:2:1
i32865_1404-HRM	2	96.881	22	43	31	0	2.73	2	-	[a:h:b]	1:2:1
T79227.1_221	2	99.283	22	40	30	4	2.96	2	-	[a:h:b]	1:2:1
T23738.1_703	2	100.537	22	39	33	2	5.3	2	*	[a:h:b]	1:2:1
i32416_685-HRM	2	100.738	22	38	33	3	5.71	2	*	[a:h:b]	1:2:1
T20217.1_322	2	101.171	22	41	31	2	3.26	2	-	[a:h:b]	1:2:1
T3331.6_658	2	103.769	24	36	33	3	6.48	2	**	[a:h:b]	1:2:1
T18565.3_932	2	109.976	11	31	27	27	8.13	2	**	[a:h:b]	1:2:1
i33538_1298-HRM	2	116.514	19	39	35	3	7.92	2	**	[a:h:b]	1:2:1
i26131_2020-HRM	2	126.158	26	44	26	0	0.67	2	-	[a:h:b]	1:2:1
T76353.1_339	2	127.943	26	43	24	3	0.61	2	-	[a:h:b]	1:2:1
i35099_237-HRM	3	0	24	51	19	2	1.21	2	-	[a:h:b]	1:2:1
T43994.1_564	3	14.473	30	39	24	3	3.19	2	-	[a:h:b]	1:2:1
T43994.1_451	3	17.199	29	42	21	4	2.09	2	-	[a:h:b]	1:2:1
T43994.1_514	3	18.384	28	45	20	3	1.47	2	-	[a:h:b]	1:2:1
i39498_201-HRM	3	20.176	24	51	21	0	0.56	2	-	[a:h:b]	1:2:1
i33531_1155-HRM	3	25.828	23	53	20	0	1.23	2	-	[a:h:b]	1:2:1
T14116.1_806	3	30.259	25	43	24	4	0.41	2	-	[a:h:b]	1:2:1
T14116.1_808	3	30.562	25	44	23	4	0.26	2	-	[a:h:b]	1:2:1
T17577.1_666	3	34.922	22	49	21	4	0.41	2	-	[a:h:b]	1:2:1
i35038_601-HRM	3	39.163	18	36	12	30	1.64	2	-	[a:h:b]	1:2:1
T21980.1_6390	3	40.802	24	46	22	4	0.09	2	-	[a:h:b]	1:2:1
T21980.1_6456	3	41.437	24	46	22	4	0.09	2	-	[a:h:b]	1:2:1
T60871.1_463	3	43.836	23	50	21	2	0.47	2	-	[a:h:b]	1:2:1
T30237.1_213	3	50.374	18	45	27	6	1.8	2	-	[a:h:b]	1:2:1
T30237.1_99	3	51.271	21	39	30	6	3.4	2	-	[a:h:b]	1:2:1
T71212.1_328	3	53.779	21	44	27	4	0.96	2	-	[a:h:b]	1:2:1
T90152.1_569	3	58.104	20	50	24	2	0.72	2	-	[a:h:b]	1:2:1
T185.14_155	3	60.366	18	54	21	3	2.61	2	-	[a:h:b]	1:2:1
T70601.1_485	3	61.937	19	41	28	8	2.25	2	-	[a:h:b]	1:2:1
T70601.1_510	3	63.399	19	50	23	4	1.04	2	-	[a:h:b]	1:2:1
T59117.1_296	3	65.041	19	51	21	5	1.42	2	-	[a:h:b]	1:2:1
T72750.1_768	3	66.929	21	45	26	4	0.59	2	-	[a:h:b]	1:2:1
T253.11_2107	3	69.565	20	41	29	6	2.51	2	-	[a:h:b]	1:2:1
T253.11_1948	3	71.473	20	52	20	4	1.57	2	-	[a:h:b]	1:2:1
T40940.8_1904	3	72.83	21	41	26	8	0.98	2	-	[a:h:b]	1:2:1
T44474.1_752	3	74.445	21	46	24	5	0.21	2	-	[a:h:b]	1:2:1
T15406.1_1572	3	76.414	26	45	22	3	0.44	2	-	[a:h:b]	1:2:1
T29406.1_494	3	78.327	25	43	21	7	0.46	2	-	[a:h:b]	1:2:1
T29406.1_449	3	79.34	29	43	19	5	2.47	2	-	[a:h:b]	1:2:1
T26713.1_429	3	81.365	25	44	23	4	0.26	2	-	[a:h:b]	1:2:1
T50178.1_735	3	83.752	25	43	24	4	0.41	2	-	[a:h:b]	1:2:1
T36009.2_1382	3	97.564	22	45	27	2	0.7	2	-	[a:h:b]	1:2:1
i26005_1583-HRM	3	100.93	20	53	23	0	1.23	2	-	[a:h:b]	1:2:1
T10474.5_334	3	103.058	20	52	21	3	1.32	2	-	[a:h:b]	1:2:1
T28994.1_805	3	103.272	21	51	22	2	0.7	2	-	[a:h:b]	1:2:1
T62384.1_772	3	105.806	26	42	24	4	0.78	2	-	[a:h:b]	1:2:1
T72718.1_573	3	107.586	22	46	23	5	0.03	2	-	[a:h:b]	1:2:1
T29590.1_194	3	108.225	21	46	25	4	0.35	2	-	[a:h:b]	1:2:1
T74580.1_181	3	110.508	22	43	29	2	1.72	2	-	[a:h:b]	1:2:1
T15297.1_881	3	112.919	21	40	31	4	3.74	2	-	[a:h:b]	1:2:1
T82878.1_300	3	118.345	20	48	25	3	0.63	2	-	[a:h:b]	1:2:1
T44824.1_318	3	134.103	27	43	23	3	0.87	2	-	[a:h:b]	1:2:1
i29163_2080-HRM	4	0	26	36	33	1	6.6	2	**	[a:h:b]	1:2:1
T57513.1_314	4	5.735	30	38	25	3	3.65	2	-	[a:h:b]	1:2:1
T57513.1_394	4	6.227	30	39	24	3	3.19	2	-	[a:h:b]	1:2:1
T35733.1_806	4	7.019	31	37	24	4	4.59	2	-	[a:h:b]	1:2:1
T35733.1_627	4	7.826	33	34	25	4	7.65	2	**	[a:h:b]	1:2:1
T53764.1_356	4	10.671	26	43	23	4	0.59	2	-	[a:h:b]	1:2:1
T53589.2_634	4	13.455	28	41	24	3	1.65	2	-	[a:h:b]	1:2:1
T18641.1_434	4	16.056	30	35	28	3	5.77	2	*	[a:h:b]	1:2:1
T18641.1_157	4	17.418	34	32	25	5	9.79	2	***	[a:h:b]	1:2:1
T27269.1_95	4	20.439	23	40	28	5	1.88	2	-	[a:h:b]	1:2:1
T6675.1_952	4	23.712	22	40	27	7	1.47	2	-	[a:h:b]	1:2:1
i26442_1225-HRM	4	26.247	21	49	24	2	0.36	2	-	[a:h:b]	1:2:1
T3008.2_312	4	27.663	25	43	24	4	0.41	2	-	[a:h:b]	1:2:1
T87489.1_418	4	36.537	32	35	25	4	6.33	2	**	[a:h:b]	1:2:1
T87489.1_352	4	37.352	33	34	25	4	7.65	2	**	[a:h:b]	1:2:1
T2203.1_2751	4	41.488	21	37	29	9	3.41	2	-	[a:h:b]	1:2:1
T26019.3_513	4	50.413	29	29	30	8	10.25	2	***	[a:h:b]	1:2:1
T65336.1_1123	4	50.924	21	48	24	3	0.29	2	-	[a:h:b]	1:2:1
T84695.1_220	4	51.788	22	50	22	2	0.38	2	-	[a:h:b]	1:2:1
T84695.1_288	4	52.672	18	53	22	3	2.16	2	-	[a:h:b]	1:2:1
i26526_748-HRM	4	54.281	19	52	25	0	1.42	2	-	[a:h:b]	1:2:1
T14490.1_1263	4	54.735	22	32	34	8	9.82	2	***	[a:h:b]	1:2:1
T53230.3_454	4	56.35	19	51	22	4	1.28	2	-	[a:h:b]	1:2:1
T11999.1_756	4	58.19	19	54	21	2	2.17	2	-	[a:h:b]	1:2:1
T25396.9_1284	4	60.374	23	43	26	4	0.59	2	-	[a:h:b]	1:2:1
i32123_1465-HRM	4	61.969	17	54	20	5	3.37	2	-	[a:h:b]	1:2:1
T14596.1_345	4	63.476	16	55	21	4	4.07	2	-	[a:h:b]	1:2:1
T72147.1_213	4	63.502	23	47	22	4	0.07	2	-	[a:h:b]	1:2:1
T79877.1_198	4	63.911	16	54	22	4	3.57	2	-	[a:h:b]	1:2:1
T149.1_372	4	64.112	22	48	22	4	0.17	2	-	[a:h:b]	1:2:1
T72147.1_106	4	64.36	21	49	22	4	0.41	2	-	[a:h:b]	1:2:1
T14490.1_1384	4	65.486	22	46	24	4	0.09	2	-	[a:h:b]	1:2:1
T81745.1_988	4	67.785	19	47	26	4	1.11	2	-	[a:h:b]	1:2:1
T68134.1_674	4	74.493	18	50	25	3	1.58	2	-	[a:h:b]	1:2:1
T2409.4_383	4	80.756	21	45	26	4	0.59	2	-	[a:h:b]	1:2:1
T2409.4_667	4	82.852	22	46	24	4	0.09	2	-	[a:h:b]	1:2:1
T2409.4_693	4	83.554	22	44	26	4	0.52	2	-	[a:h:b]	1:2:1
T53908.1_853	5	0	24	47	21	4	0.24	2	-	[a:h:b]	1:2:1
T17253.1_171	5	1.732	24	50	19	3	1.06	2	-	[a:h:b]	1:2:1
T7108.1_844	5	4.712	22	49	22	3	0.27	2	-	[a:h:b]	1:2:1
T59749.1_377	5	9.929	28	35	25	8	3.89	2	-	[a:h:b]	1:2:1
T25374.1_147	5	15.84	33	40	18	5	6.27	2	**	[a:h:b]	1:2:1
T55201.2_646	5	18.434	26	43	23	4	0.59	2	-	[a:h:b]	1:2:1
T55201.2_712	5	20.427	23	49	20	4	0.59	2	-	[a:h:b]	1:2:1
T55201.2_218	5	21.338	22	49	21	4	0.41	2	-	[a:h:b]	1:2:1
T68206.1_367	5	26.951	22	48	22	4	0.17	2	-	[a:h:b]	1:2:1
T7470.1_1170	5	32.299	28	41	23	4	1.63	2	-	[a:h:b]	1:2:1
T29378.1_719	5	35.016	21	48	24	3	0.29	2	-	[a:h:b]	1:2:1
T44449.1_886	5	36.848	24	45	23	4	0.07	2	-	[a:h:b]	1:2:1
T92727.1_98	5	43.662	30	40	23	3	2.87	2	-	[a:h:b]	1:2:1
T92727.1_80	5	44.676	32	38	23	3	4.85	2	*	[a:h:b]	1:2:1
T92727.1_218	5	45.32	32	39	22	3	4.57	2	-	[a:h:b]	1:2:1
T92727.1_206	5	45.986	31	39	22	4	3.89	2	-	[a:h:b]	1:2:1
T92727.1_252	5	46.193	30	40	23	3	2.87	2	-	[a:h:b]	1:2:1
T12208.1_1854	5	57.117	29	33	30	4	7.37	2	**	[a:h:b]	1:2:1
T12208.1_1613	5	58.166	29	36	27	4	4.43	2	-	[a:h:b]	1:2:1
T28640.4_2089	5	58.893	30	37	27	2	4.45	2	-	[a:h:b]	1:2:1
T51728.1_645	5	59.744	30	36	28	2	5.23	2	*	[a:h:b]	1:2:1
T16748.1_622	5	62.088	29	38	25	4	3.13	2	-	[a:h:b]	1:2:1
i25881_1343-2-HRM	5	68.638	28	42	24	2	1.4	2	-	[a:h:b]	1:2:1
i25881_1343-1-HRM	5	69.064	26	45	24	1	0.35	2	-	[a:h:b]	1:2:1
T32618.3_62	5	71.213	24	42	26	4	0.78	2	-	[a:h:b]	1:2:1
T60655.1_21	5	72.065	23	46	23	4	0	2	-	[a:h:b]	1:2:1
T2131.1_778	5	72.645	23	47	23	3	0.01	2	-	[a:h:b]	1:2:1
T3275.1_618	5	77.462	24	47	23	2	0.02	2	-	[a:h:b]	1:2:1
T3275.1_874	5	78.782	25	43	24	4	0.41	2	-	[a:h:b]	1:2:1
T3333.3_780	5	82.743	25	47	21	3	0.35	2	-	[a:h:b]	1:2:1
i29728_1131-HRM	5	85.581	24	50	21	1	0.45	2	-	[a:h:b]	1:2:1
T16070.1_744	5	86.431	23	47	22	4	0.07	2	-	[a:h:b]	1:2:1
T16070.1_337	5	87.853	22	44	25	5	0.3	2	-	[a:h:b]	1:2:1
T48384.3_1619	5	91.504	30	37	26	3	4.23	2	-	[a:h:b]	1:2:1
T48384.3_1359	5	93.289	23	36	30	7	4.35	2	-	[a:h:b]	1:2:1
T11866.2_527	5	99.311	29	38	24	5	3.02	2	-	[a:h:b]	1:2:1
T35025.1_445	5	103.795	28	34	30	4	6.35	2	**	[a:h:b]	1:2:1
T35025.1_270	5	105.151	23	28	22	23	3.99	2	-	[a:h:b]	1:2:1
T906.1_1074	5	106.484	20	34	27	15	3.3	2	-	[a:h:b]	1:2:1
i30593_868-HRM	5	112.122	20	48	25	3	0.63	2	-	[a:h:b]	1:2:1
T34544.1_777	5	112.338	19	48	26	3	1.15	2	-	[a:h:b]	1:2:1
i36364_683-HRM	5	115.188	22	36	20	18	0.56	2	-	[a:h:b]	1:2:1
i29592_700-HRM	5	118.426	15	43	23	15	1.89	2	-	[a:h:b]	1:2:1
T90632.1_518	5	142.838	22	36	22	16	0.8	2	-	[a:h:b]	1:2:1
T6314.1_878	6	0	27	36	28	5	3.99	2	-	[a:h:b]	1:2:1
T18651.1_834	6	3.477	24	35	34	3	7.84	2	**	[a:h:b]	1:2:1
T18651.1_696	6	6.046	24	34	34	4	8.43	2	**	[a:h:b]	1:2:1
T18651.1_690	6	6.421	24	35	33	4	7.02	2	**	[a:h:b]	1:2:1
T80035.1_446	6	16.431	22	49	21	4	0.41	2	-	[a:h:b]	1:2:1
T52634.1_1750	6	18.482	23	49	20	4	0.59	2	-	[a:h:b]	1:2:1
T10615.1_1616	6	19.446	24	47	21	4	0.24	2	-	[a:h:b]	1:2:1
T3413.1_1216	6	20.093	23	48	22	3	0.12	2	-	[a:h:b]	1:2:1
T9461.6_600	6	21.164	24	45	23	4	0.07	2	-	[a:h:b]	1:2:1
T21060.1_894	6	23.486	28	44	18	6	2.27	2	-	[a:h:b]	1:2:1
T21060.1_990	6	24.25	27	45	20	4	1.11	2	-	[a:h:b]	1:2:1
T21060.1_594	6	24.664	25	49	18	4	1.46	2	-	[a:h:b]	1:2:1
T21060.1_665	6	24.841	25	48	19	4	0.96	2	-	[a:h:b]	1:2:1
T16879.4_622	6	25.42	28	45	21	2	1.21	2	-	[a:h:b]	1:2:1
T73739.1_252	6	27.802	33	31	24	8	9.52	2	***	[a:h:b]	1:2:1
T73739.1_638	6	28.3	31	33	24	8	6.61	2	**	[a:h:b]	1:2:1
T73739.1_594	6	29.068	32	30	24	10	9.35	2	***	[a:h:b]	1:2:1
T2523.1_447	6	30.071	29	37	26	4	3.72	2	-	[a:h:b]	1:2:1
T53453.1_257	6	30.951	32	33	26	5	7.66	2	**	[a:h:b]	1:2:1
T53453.1_231	6	31.914	30	36	25	5	4.52	2	-	[a:h:b]	1:2:1
T53453.1_247	6	32.014	29	37	26	4	3.72	2	-	[a:h:b]	1:2:1
T31470.1_1880	6	32.625	25	44	23	4	0.26	2	-	[a:h:b]	1:2:1
T48811.2_363	6	32.812	28	43	23	2	1.21	2	-	[a:h:b]	1:2:1
T52224.2_413	6	34.259	27	44	22	3	0.81	2	-	[a:h:b]	1:2:1
T55929.1_678	6	34.945	25	44	23	4	0.26	2	-	[a:h:b]	1:2:1
T53020.1_509	6	36.106	26	40	26	4	1.57	2	-	[a:h:b]	1:2:1
T73921.1_1337	6	37.441	29	35	29	3	5.69	2	*	[a:h:b]	1:2:1
T68774.1_203	6	39.01	29	38	26	3	3.3	2	-	[a:h:b]	1:2:1
T13430.3_574	6	45.303	26	41	27	2	1.55	2	-	[a:h:b]	1:2:1
T2298.1_1369	6	46.248	25	41	27	3	1.39	2	-	[a:h:b]	1:2:1
T52066.1_271	6	53.953	19	46	27	4	1.39	2	-	[a:h:b]	1:2:1
T52066.1_157	6	54.227	19	47	26	4	1.11	2	-	[a:h:b]	1:2:1
T212.1_1404-C6	6	54.63	20	48	25	3	0.63	2	-	[a:h:b]	1:2:1
T52910.1_252	6	54.663	19	48	25	4	0.96	2	-	[a:h:b]	1:2:1
i30880_1388-HRM	6	54.837	19	48	20	9	0.95	2	-	[a:h:b]	1:2:1
T65573.1_487	6	57.898	20	41	28	7	1.99	2	-	[a:h:b]	1:2:1
T89536.1_148	6	58.693	18	48	26	4	1.57	2	-	[a:h:b]	1:2:1
T7843.4_1186	6	59.634	17	45	29	5	3.18	2	-	[a:h:b]	1:2:1
T50894.1_442	6	60.997	24	34	33	5	7.59	2	**	[a:h:b]	1:2:1
T50894.1_439	6	62.04	26	31	33	6	9.8	2	***	[a:h:b]	1:2:1
T6474.2_2151	6	64.258	16	43	33	4	6.67	2	**	[a:h:b]	1:2:1
T6474.2_1877	6	64.477	17	49	26	4	2.15	2	-	[a:h:b]	1:2:1
T87041.1_1984	6	66.396	25	43	24	4	0.41	2	-	[a:h:b]	1:2:1
T87041.1_1025	6	68.301	11	57	23	5	8.98	2	**	[a:h:b]	1:2:1
T87041.1_1290	6	69.921	14	54	20	8	5.36	2	*	[a:h:b]	1:2:1
T27160.1_851	6	72.035	21	41	30	4	2.85	2	-	[a:h:b]	1:2:1
i35768_1013-HRM	6	73.32	17	46	24	9	1.41	2	-	[a:h:b]	1:2:1
T9000.5_1323	6	76.491	22	45	27	2	0.7	2	-	[a:h:b]	1:2:1
T75405.1_701	6	78.833	25	36	30	5	4.52	2	-	[a:h:b]	1:2:1
T75405.1_503	6	79.586	24	37	30	5	3.97	2	-	[a:h:b]	1:2:1
T75405.1_562	6	79.997	25	36	30	5	4.52	2	-	[a:h:b]	1:2:1
T75405.1_676	6	80.418	26	35	30	5	5.2	2	*	[a:h:b]	1:2:1
T8701.1_579	6	86.399	20	44	28	4	1.57	2	-	[a:h:b]	1:2:1
T6174.23_848	6	88.78	20	47	26	3	0.78	2	-	[a:h:b]	1:2:1
i32739_152-HRM	6	91.093	22	51	23	0	0.4	2	-	[a:h:b]	1:2:1
i36782_698-HRM	6	91.744	20	47	20	9	0.56	2	-	[a:h:b]	1:2:1
T19810.1_393	6	96.029	23	43	26	4	0.59	2	-	[a:h:b]	1:2:1
T68460.1_666	6	100.79	23	40	25	8	0.82	2	-	[a:h:b]	1:2:1
T63445.1_575	7	0	28	37	27	4	3.54	2	-	[a:h:b]	1:2:1
T63445.1_578	7	0.561	27	38	27	4	2.78	2	-	[a:h:b]	1:2:1
T8175.1_994	7	7.627	26	37	27	6	2.87	2	-	[a:h:b]	1:2:1
T8175.1_575	7	9.974	24	43	24	5	0.27	2	-	[a:h:b]	1:2:1
T25488.1_1462	7	13.78	23	50	19	4	1.04	2	-	[a:h:b]	1:2:1
i39918_357-HRM	7	15.593	22	48	17	9	1.51	2	-	[a:h:b]	1:2:1
T49270.1_480	7	15.986	23	48	21	4	0.26	2	-	[a:h:b]	1:2:1
T51055.1_1507	7	16.727	24	48	20	4	0.52	2	-	[a:h:b]	1:2:1
T95171.1_595	7	21.631	21	55	16	4	4.07	2	-	[a:h:b]	1:2:1
T51291.1_310	7	23.468	26	50	16	4	2.87	2	-	[a:h:b]	1:2:1
T69489.1_548	7	25.124	20	55	18	3	3.19	2	-	[a:h:b]	1:2:1
T51291.1_2501	7	25.838	22	55	16	3	3.88	2	-	[a:h:b]	1:2:1
T51291.1_2435	7	26.351	22	53	18	3	2.16	2	-	[a:h:b]	1:2:1
T25236.1_763	7	34.019	22	39	28	7	2.17	2	-	[a:h:b]	1:2:1
T14614.5_857	7	36.338	20	47	25	4	0.59	2	-	[a:h:b]	1:2:1
T67290.1_797	7	37.152	20	48	24	4	0.52	2	-	[a:h:b]	1:2:1
T67290.1_764	7	37.491	20	49	23	4	0.59	2	-	[a:h:b]	1:2:1
i29101_1894-HRM	7	38.83	20	53	21	2	1.55	2	-	[a:h:b]	1:2:1
T13290.1_2078	7	39.295	21	48	23	4	0.26	2	-	[a:h:b]	1:2:1
T13290.1_2069	7	39.515	21	49	22	4	0.41	2	-	[a:h:b]	1:2:1
T25212.6_1678	7	40.117	21	47	24	4	0.24	2	-	[a:h:b]	1:2:1
T14846.1_1014	7	40.66	20	51	21	4	1.11	2	-	[a:h:b]	1:2:1
T14846.1_936	7	40.763	21	51	21	3	0.87	2	-	[a:h:b]	1:2:1
T69251.1_312	7	41.916	22	51	20	3	0.96	2	-	[a:h:b]	1:2:1
T3407.3_386	7	41.918	21	51	20	4	1.11	2	-	[a:h:b]	1:2:1
i28923_2628-HRM	7	43.434	19	58	19	0	4.17	2	-	[a:h:b]	1:2:1
T28153.1_567	7	44.995	21	47	25	3	0.35	2	-	[a:h:b]	1:2:1
T24136.1_548	7	49.962	23	49	22	2	0.19	2	-	[a:h:b]	1:2:1
T24136.1_194	7	50.782	22	49	21	4	0.41	2	-	[a:h:b]	1:2:1
T94087.1_241	7	55.737	23	44	25	4	0.26	2	-	[a:h:b]	1:2:1
T51408.1_220	7	58.555	25	44	23	4	0.26	2	-	[a:h:b]	1:2:1
T29669.6_2110	7	59.409	29	30	27	10	7.95	2	**	[a:h:b]	1:2:1
T52225.1_761	7	64.781	25	43	24	4	0.41	2	-	[a:h:b]	1:2:1
T52225.1_759	7	65.197	27	43	23	3	0.87	2	-	[a:h:b]	1:2:1
T52225.1_773	7	66.078	28	43	22	3	1.3	2	-	[a:h:b]	1:2:1
T8735.1_300	7	67.458	25	46	22	3	0.2	2	-	[a:h:b]	1:2:1
T18700.2_389	7	73.929	23	32	34	7	9.74	2	***	[a:h:b]	1:2:1
T7316.5_2017	8	0	23	53	17	3	2.59	2	-	[a:h:b]	1:2:1
T7316.5_1995	8	1.146	21	55	17	3	3.45	2	-	[a:h:b]	1:2:1
i31126_1315-HRM	8	18.182	20	51	25	0	0.9	2	-	[a:h:b]	1:2:1
T26758.1_804	8	19.472	19	48	23	6	0.76	2	-	[a:h:b]	1:2:1
T26758.1_802	8	20.125	19	47	26	4	1.11	2	-	[a:h:b]	1:2:1
i30907_420-HRM	8	21.991	21	52	23	0	0.75	2	-	[a:h:b]	1:2:1
T2366.1_1275	8	28.34	22	38	31	5	4.25	2	-	[a:h:b]	1:2:1
T2366.1_984	8	29.401	23	34	34	5	8.47	2	**	[a:h:b]	1:2:1
T52827.1_265	8	30.859	22	36	34	4	7.48	2	**	[a:h:b]	1:2:1
T2629.3_820	8	33.341	23	33	34	6	9.09	2	**	[a:h:b]	1:2:1
T10198.1_269	8	36.503	22	45	25	4	0.24	2	-	[a:h:b]	1:2:1
T7790.3_354	8	40.44	22	42	29	3	1.92	2	-	[a:h:b]	1:2:1
T14618.1_552	8	41.529	21	45	27	3	0.87	2	-	[a:h:b]	1:2:1
T39016.1_588	8	42.156	21	46	25	4	0.35	2	-	[a:h:b]	1:2:1
T76397.1_237	8	42.697	21	44	28	3	1.32	2	-	[a:h:b]	1:2:1
T76397.1_169	8	43.606	23	43	26	4	0.59	2	-	[a:h:b]	1:2:1
T18449.2_128	8	45.204	23	43	26	4	0.59	2	-	[a:h:b]	1:2:1
T32351.1_92	8	48.551	27	36	27	6	3.6	2	-	[a:h:b]	1:2:1
T32351.1_83	8	48.728	26	37	28	5	3.26	2	-	[a:h:b]	1:2:1
T2974.1_1372	8	54.94	28	41	24	3	1.65	2	-	[a:h:b]	1:2:1
T96172.1_156	8	58.284	26	45	21	4	0.59	2	-	[a:h:b]	1:2:1
T96172.1_233	8	58.719	26	35	12	23	5.49	2	*	[a:h:b]	1:2:1
T8628.4_584	8	62.072	29	40	22	5	2.41	2	-	[a:h:b]	1:2:1
T6625.1_587	8	64.037	29	43	22	2	1.72	2	-	[a:h:b]	1:2:1
T15997.1_319	8	64.256	28	42	22	4	1.48	2	-	[a:h:b]	1:2:1
T2725.3_678	8	65.671	29	41	24	2	2.06	2	-	[a:h:b]	1:2:1
T86842.2_552	8	66.107	31	39	22	4	3.89	2	-	[a:h:b]	1:2:1
i31261_1350-HRM	8	66.93	30	41	19	6	3.4	2	-	[a:h:b]	1:2:1
T34805.1_53	8	67.985	30	41	22	3	2.68	2	-	[a:h:b]	1:2:1
T21120.1_290	8	68.882	30	33	26	7	6.3	2	**	[a:h:b]	1:2:1
T64720.2_174	8	72.313	35	34	23	4	9.39	2	***	[a:h:b]	1:2:1
T64720.2_224	8	72.413	34	35	23	4	7.89	2	**	[a:h:b]	1:2:1
T73610.1_313	8	72.925	33	35	25	3	7.06	2	**	[a:h:b]	1:2:1
T17075.3_140	8	73.568	36	34	23	3	10.35	2	***	[a:h:b]	1:2:1
T43697.1_286	8	73.86	34	34	24	4	8.43	2	**	[a:h:b]	1:2:1
T27750.1_167	8	74.27	34	34	25	3	8.46	2	**	[a:h:b]	1:2:1
