# Supplementary material for: Construction of an Onion (Allium cepa L.) Genetic Linkage Map Using Genotyping-by-Sequencing Analysis with a Reference Gene Set and Identification of QTLs Controlling Anthocyanin Synthesis and Content
Source: Plants (Basel). 2020 May 12;9(5):616. doi: 10.3390/plants9050616 (PMC7285762; doi:10.3390/plants9050616)
Supplement: Supplementary file 1 [file plants-09-00616-s001.zip › Supplementary Table S3.xlsx]

## Sheet: Sheet1
Table S3. Cosegregation of the SNP marker (T25488.1_1462) with bulb color in an F2 population of SP3B×H6.
No. of plants	1	2	3	4	5	6	7	8	9	10	11	12	13	14	15	16	17	18	19	20	21	22	23	24	25	26	27	28	29	30	31	32	33	34	35	36	37	38	39	40	41	42	43	44	45	46	47	48	49
Bulb color	R	Y	Y	R	R	Y	R	R	R	R	R	Y	.	R	.	R	Y	R	R	.	Y	R	Y	R	Y	.	.	.	R	Y	.	.	Y	R	R	Y	R	R	R	.	R	R	R	Y	R	Y	.	R	R
T25488.1_1462	B	A	A	H	H	A	B	H	H	H	H	A	H	B	H	-	A	H	H	B	A	H	A	-	A	-	A	H	H	A	H	H	A	H	H	A	H	B	H	H	-	H	H	A	B	A	H	H	B
R, red
Y, yellow
A, maternal genotype (SP3B)
B, paternal genotype (H6)
H, heterozygous genotype
. and -, missing data
[truncated: 47 more columns]
